# Supplementary material for: Synthesis and structure of (E)-N-(4-meth­oxy­phen­yl)-2-[4-(3-oxo-3-phenyl­prop-1-en-1-yl)phen­oxy]acetamide
Source: Acta Crystallogr E Crystallogr Commun. 2021 Jan 29;77(Pt 2):184–9. doi: 10.1107/S2056989021000864 (PMC7869538; doi:10.1107/S2056989021000864)
Supplement: Supplementary file 1 [file e-77-00184-sup1.cif]

##############################################################################
#                                                                            #
# This CIF contains the data in a paper accepted for publication in          #
# Acta Crystallographica Section E. It conforms to the requirements of       #
# Notes for Authors for Acta Crystallographica Section E, and has been       #
# peer reviewed under the auspices of the IUCr Commission on Journals.       #
#                                                                            #
# Full details of the Crystallographic Information File format               #
# are given in the paper "The Crystallographic Information File (CIF):       #
# a New Standard Archive File for Crystallography" by S. R. Hall, F. H.      #
# Allen and I. D. Brown [Acta Cryst. (1991), A47, 655-685].                  #
#                                                                            #
# The current version of the core CIF dictionary is obtainable from          #
# ftp://ftp.iucr.org/pub/cif_core.dic.                                       #
#                                                                            #
# Software is freely available for graphical display of the structure(s)     #
# in this CIF. For information consult the CIF software page                 #
# http://www.iucr.org/resources/cif/software.                                #
#                                                                            #
# This file may be used for bona fide research purposes within the           #
# scientific community so long as proper attribution is given to the journal # 
# article from which it was obtained.                                        #
#                                                                            #
##############################################################################
data_I
_audit_creation_method
;
Olex2 1.3
(compiled 2020.07.31 svn.rc2a77460 for OlexSys, GUI svn.r6145)
;
_journal_date_recd_electronic     2020-12-09
_journal_date_accepted     2021-01-25
_journal_name_full     'Acta Crystallographica, Section E'
_journal_year     2021
_journal_volume     77
_journal_issue      2
_journal_page_first     184
_journal_page_last     189
_journal_paper_category     GO
_journal_paper_doi     10.1107/S2056989021000864
_journal_coeditor_code     EY2003
_publ_contact_author_name     'Luc Van Meervelt'
_publ_contact_author_address
;
Department of Chemistry
KU Leuven
Biomolecular Architecture, Celestijnenlaan 200F
Leuven (Heverlee)
B-3001
Belgium
;
_publ_contact_author_email     'luc.vanmeervelt@kuleuven.be'
_publ_contact_author_fax     ?
_publ_contact_author_phone     ?
_publ_section_title
;\
Synthesis and structure of
(<i>E</i>)-<i>N</i>-(4-methoxyphenyl)-2-[4-(3-oxo-3-phenylprop-1-en-1-yl)\
phenoxy]acetamide
;
_publ_section_title_footnote     .
loop_
    _publ_author_name
    _publ_author_footnote
    _publ_author_address
    'Nguyen Tien, Cong' .
;
Faculty of Chemistry
Ho Chi Minh City University of Education
280 An Duong Vuong Street
Ho Chi Minh City
72711
Vietnam
;
    'Vu Quoc, Trung' .
;
Faculty of Chemistry
Hanoi National University of Education
136 Xuan Thuy
Cau Giay
Hanoi
11310
Vietnam
;
    'Nguyen Dang, Dat' .
;
Faculty of Chemistry
Hanoi National University of Education
136 Xuan Thuy
Cau Giay
Hanoi
11310
Vietnam
;
    'Le Duc, Giang' .
;
School of Natural Sciences Education
Vinh University
182 Le Duan Street
Vinh City
43000
Vietnam
;
    'Van Meervelt, Luc' .
;
Department of Chemistry
KU Leuven
Biomolecular Architecture, Celestijnenlaan 200F
Leuven (Heverlee)
B-3001
Belgium
;
_publ_section_synopsis
;
The asymmetric unit of the title compound, C~24~H~21~NO~4~, contains four
molecules. Each molecule displays intramolecular N---H...O hydrogen bonds and
C---H...O interactions. The crystal packing is characterized by C---H...O
hydrogen-bonding interactions, resulting in chain formation in the [001]
direction, and C---H...\p interactions.
;
_chemical_name_systematic
;\
(<i>E</i>)-<i>N</i>-(4-Methoxyphenyl)-2[4-(3-oxo-3-phenylprop-1-en-1-yl)\
phenoxy]acetamide
;
_chemical_name_common     ?
_chemical_formula_moiety     'C24 H21 N O4'
_chemical_formula_sum     'C24 H21 N O4'
_chemical_formula_iupac     'C24 H21 N O4'
_chemical_formula_weight     387.42
_chemical_melting_point     ?
_chemical_absolute_configuration     .
_space_group_crystal_system     monoclinic
_space_group_name_H-M_alt     'C 1 c 1'
_space_group_name_Hall     'C -2yc'
loop_
    _space_group_symop_operation_xyz
    'x, y, z'
    'x, -y, z+1/2'
    'x+1/2, y+1/2, z'
    'x+1/2, -y+1/2, z+1/2'
_cell_length_a     20.3693(9)
_cell_length_b     10.0956(4)
_cell_length_c     39.1991(16)
_cell_angle_alpha     90
_cell_angle_beta     98.443(4)
_cell_angle_gamma     90
_cell_volume     7973.5(6)
_cell_formula_units_Z     16
_cell_measurement_reflns_used     10524
_cell_measurement_theta_min     2.5470
_cell_measurement_theta_max     26.3040
_cell_measurement_temperature     293(2)
_exptl_crystal_description     plate
_exptl_crystal_colour     colourless
_exptl_crystal_size_max     0.5
_exptl_crystal_size_mid     0.3
_exptl_crystal_size_min     0.1
_exptl_crystal_density_diffrn     1.291
_exptl_crystal_density_meas     ?
_exptl_crystal_density_method     ?
_exptl_crystal_F_000     3264
_exptl_absorpt_coefficient_mu     0.088
_exptl_absorpt_correction_type     multi-scan
_exptl_absorpt_process_details
;
(CrysAlisPro; Rigaku OD, 2018)
;
_exptl_absorpt_correction_T_min     0.72545
_exptl_absorpt_correction_T_max     1.00000
_diffrn_ambient_temperature     293(2)
_diffrn_source     'micro-focus sealed X-ray tube'
_diffrn_radiation_type     'Mo K\a'
_diffrn_radiation_wavelength     0.71073
_diffrn_radiation_monochromator     mirror
_diffrn_measurement_device_type
         'Rigaku Oxford Diffraction SuperNova, Single source at offset/far, Eos'
_diffrn_measurement_device     'four-circle diffractometer'
_diffrn_measurement_method     '\w scans'
_diffrn_detector     'CCD plate'
_diffrn_detector_area_resol_mean     15.9631
_diffrn_reflns_number     25709
_diffrn_reflns_av_R_equivalents     0.0149
_diffrn_reflns_av_unetI/netI     0.0228
_diffrn_reflns_theta_min     2.426
_diffrn_reflns_theta_max     26.373
_diffrn_reflns_theta_full     25.242
_diffrn_measured_fraction_theta_max     0.998
_diffrn_measured_fraction_theta_full     0.997
_diffrn_reflns_limit_h_min     -25
_diffrn_reflns_limit_h_max     25
_diffrn_reflns_limit_k_min     -12
_diffrn_reflns_limit_k_max     12
_diffrn_reflns_limit_l_min     -48
_diffrn_reflns_limit_l_max     39
_diffrn_radiation_probe     x-ray
_refine_special_details     ?
_reflns_number_total     13137
_reflns_number_gt     10463
_reflns_threshold_expression     'I > 2\s(I)'
_refine_ls_structure_factor_coef     Fsqd
_refine_ls_matrix_type     full
_refine_ls_R_factor_all     0.0586
_refine_ls_R_factor_gt     0.0451
_refine_ls_wR_factor_gt     0.1171
_refine_ls_wR_factor_ref     0.1271
_refine_ls_goodness_of_fit_ref     1.007
_refine_ls_restrained_S_all     1.007
_refine_ls_number_reflns     13137
_refine_ls_number_parameters     1065
_refine_ls_number_restraints     3
_refine_ls_hydrogen_treatment     mixed
_refine_ls_weighting_scheme     calc
_refine_ls_weighting_details
              'w=1/[\s^2^(Fo^2^)+(0.0536P)^2^+3.8381P] where P=(Fo^2^+2Fc^2^)/3'
_atom_sites_solution_hydrogens     mixed
_atom_sites_solution_primary     dual
_atom_sites_solution_secondary     ?
_refine_ls_shift/su_max     0.000
_refine_ls_shift/su_mean     0.000
_refine_diff_density_max     0.137
_refine_diff_density_min     -0.139
_refine_ls_extinction_method     none
_refine_ls_extinction_coef     .
_refine_ls_abs_structure_details
;
Flack <i>x</i> determined using 3066 quotients
[(<i>I</i>^+^)-(<i>I</i>^-^)]/[(<i>I</i>^+^)+(<i>I</i>^-^)]
(Parsons <i>et al.</i>,  2013)
;
_refine_ls_abs_structure_Flack     0.1(3)
loop_
    _atom_type_symbol
    _atom_type_description
    _atom_type_scat_dispersion_real
    _atom_type_scat_dispersion_imag
    _atom_type_scat_source
    'C' 'C' 0.0033 0.0016
                         'International Tables Vol C Tables 4.2.6.8 and 6.1.1.4'
    'H' 'H' 0.0000 0.0000
                         'International Tables Vol C Tables 4.2.6.8 and 6.1.1.4'
    'N' 'N' 0.0061 0.0033
                         'International Tables Vol C Tables 4.2.6.8 and 6.1.1.4'
    'O' 'O' 0.0106 0.0060
                         'International Tables Vol C Tables 4.2.6.8 and 6.1.1.4'
_computing_data_collection
;
CrysAlisPro (Rigaku OD, 2018)
;
_computing_cell_refinement
;
CrysAlisPro (Rigaku OD, 2018)
;
_computing_data_reduction
;
CrysAlisPro (Rigaku OD, 2018)
;
_computing_structure_solution
;
<i>SHELXT2014/5</i> (Sheldrick, 2015)
;
_computing_structure_refinement
;
<i>SHELXL2016/4</i> (Sheldrick, 2015)
;
_computing_molecular_graphics
;
<i>OLEX2</i> (Dolomanov <i>et al.</i>,  2009)
;
_computing_publication_material
;
<i>OLEX2</i> (Dolomanov <i>et al.</i>,  2009)
;
loop_
    _atom_site_type_symbol
    _atom_site_label
    _atom_site_fract_x
    _atom_site_fract_y
    _atom_site_fract_z
    _atom_site_U_iso_or_equiv
    _atom_site_adp_type
    _atom_site_calc_flag
    _atom_site_occupancy
    _atom_site_disorder_assembly
    _atom_site_disorder_group
    C C1 0.52538(18) 0.3310(4) 0.51031(10) 0.0526(9) Uani d 1 . .
    C C2 0.54903(19) 0.3342(4) 0.47879(11) 0.0575(10) Uani d 1 . .
    H H2 0.582601 0.275806 0.475129 0.069 Uiso calc 1 . .
    C C3 0.52457(19) 0.4208(4) 0.45271(11) 0.0573(10) Uani d 1 . .
    H H3 0.542349 0.421858 0.432172 0.069 Uiso calc 1 . .
    C C4 0.47359(18) 0.5058(4) 0.45736(10) 0.0502(9) Uani d 1 . .
    C C5 0.4473(2) 0.5021(4) 0.48813(11) 0.0594(10) Uani d 1 . .
    H H5 0.411984 0.557216 0.491147 0.071 Uiso calc 1 . .
    C C6 0.47331(19) 0.4169(4) 0.51426(11) 0.0573(10) Uani d 1 . .
    H H6 0.455802 0.416758 0.534873 0.069 Uiso calc 1 . .
    C C7 0.5573(2) 0.2467(4) 0.53826(12) 0.0587(10) Uani d 1 . .
    H H7 0.591131 0.192774 0.532646 0.070 Uiso calc 1 . .
    C C8 0.5452(2) 0.2361(4) 0.57022(12) 0.0599(10) Uani d 1 . .
    H H8 0.508842 0.280461 0.576615 0.072 Uiso calc 1 . .
    C C9 0.5873(2) 0.1562(4) 0.59613(12) 0.0620(11) Uani d 1 . .
    O O10 0.64060(17) 0.1112(4) 0.59019(9) 0.0906(11) Uani d 1 . .
    O O11 0.45280(14) 0.5899(3) 0.43058(7) 0.0605(7) Uani d 1 . .
    C C12 0.39867(19) 0.6763(4) 0.43359(11) 0.0557(10) Uani d 1 . .
    H H12A 0.407276 0.724061 0.455258 0.067 Uiso calc 1 . .
    H H12B 0.358500 0.624732 0.433597 0.067 Uiso calc 1 . .
    C C13 0.3889(2) 0.7738(4) 0.40405(11) 0.0533(9) Uani d 1 . .
    O O14 0.34232(14) 0.8522(3) 0.40251(8) 0.0680(8) Uani d 1 . .
    N N15 0.43297(19) 0.7680(3) 0.38221(9) 0.0578(9) Uani d 1 . .
    H H15 0.465(2) 0.713(5) 0.3875(14) 0.090(18) Uiso d 1 . .
    C C16 0.44092(19) 0.8534(4) 0.35437(10) 0.0500(9) Uani d 1 . .
    C C17 0.4945(2) 0.8326(4) 0.33725(12) 0.0629(11) Uani d 1 . .
    H H17 0.524200 0.764848 0.344451 0.076 Uiso calc 1 . .
    C C18 0.5046(2) 0.9100(5) 0.30983(13) 0.0727(13) Uani d 1 . .
    H H18 0.541150 0.894121 0.298688 0.087 Uiso calc 1 . .
    C C19 0.4613(2) 1.0113(4) 0.29851(11) 0.0558(10) Uani d 1 . .
    C C20 0.4082(2) 1.0352(4) 0.31552(11) 0.0593(10) Uani d 1 . .
    H H20 0.379305 1.104514 0.308508 0.071 Uiso calc 1 . .
    C C21 0.3976(2) 0.9561(4) 0.34316(11) 0.0586(10) Uani d 1 . .
    H H21 0.361163 0.972090 0.354312 0.070 Uiso calc 1 . .
    O O22 0.47526(17) 1.0813(3) 0.27015(9) 0.0785(9) Uani d 1 . .
    C C23 0.4348(3) 1.1920(5) 0.25957(13) 0.0838(15) Uani d 1 . .
    H H23A 0.437403 1.254665 0.278138 0.126 Uiso calc 1 . .
    H H23B 0.389620 1.163502 0.253399 0.126 Uiso calc 1 . .
    H H23C 0.449795 1.232871 0.240003 0.126 Uiso calc 1 . .
    C C24 0.5659(2) 0.1334(4) 0.63042(11) 0.0569(10) Uani d 1 . .
    C C25 0.4990(2) 0.1271(5) 0.63412(13) 0.0710(12) Uani d 1 . .
    H H25 0.466491 0.145226 0.615464 0.085 Uiso calc 1 . .
    C C26 0.4814(3) 0.0938(5) 0.66570(16) 0.0843(15) Uani d 1 . .
    H H26 0.436651 0.086164 0.667741 0.101 Uiso calc 1 . .
    C C27 0.5276(3) 0.0719(5) 0.69399(15) 0.0863(15) Uani d 1 . .
    H H27 0.514432 0.050205 0.715027 0.104 Uiso calc 1 . .
    C C28 0.5939(3) 0.0821(6) 0.69107(13) 0.0891(15) Uani d 1 . .
    H H28 0.625908 0.069040 0.710285 0.107 Uiso calc 1 . .
    C C29 0.6130(2) 0.1121(5) 0.65942(12) 0.0722(12) Uani d 1 . .
    H H29 0.657875 0.117932 0.657541 0.087 Uiso calc 1 . .
    C C88 0.71540(18) 0.9620(4) 0.47620(10) 0.0510(9) Uani d 1 . .
    C C89 0.7682(2) 0.8784(4) 0.47261(11) 0.0578(10) Uani d 1 . .
    H H89 0.786685 0.880066 0.452281 0.069 Uiso calc 1 . .
    C C90 0.7937(2) 0.7927(4) 0.49876(11) 0.0610(11) Uani d 1 . .
    H H90 0.829296 0.738307 0.495928 0.073 Uiso calc 1 . .
    C C91 0.76653(19) 0.7872(4) 0.52917(10) 0.0520(9) Uani d 1 . .
    C C92 0.71456(19) 0.8711(4) 0.53360(11) 0.0573(10) Uani d 1 . .
    H H92 0.696222 0.869185 0.553964 0.069 Uiso calc 1 . .
    C C93 0.69038(19) 0.9573(4) 0.50755(11) 0.0615(11) Uani d 1 . .
    H H93 0.656147 1.014576 0.510927 0.074 Uiso calc 1 . .
    C C94 0.6835(2) 1.0468(4) 0.44841(12) 0.0611(11) Uani d 1 . .
    H H94 0.649897 1.101436 0.454069 0.073 Uiso calc 1 . .
    C C95 0.6959(2) 1.0566(4) 0.41620(11) 0.0582(10) Uani d 1 . .
    H H95 0.732344 1.012856 0.409788 0.070 Uiso calc 1 . .
    C C96 0.6526(2) 1.1356(4) 0.39051(12) 0.0640(11) Uani d 1 . .
    O O97 0.60033(18) 1.1850(4) 0.39709(9) 0.0937(11) Uani d 1 . .
    O O98 0.78686(14) 0.7032(3) 0.55599(7) 0.0620(7) Uani d 1 . .
    C C99 0.8402(2) 0.6152(4) 0.55292(11) 0.0594(10) Uani d 1 . .
    H H99A 0.880941 0.665389 0.553548 0.071 Uiso calc 1 . .
    H H99B 0.831705 0.569556 0.530948 0.071 Uiso calc 1 . .
    C C100 0.8481(2) 0.5145(4) 0.58202(11) 0.0545(9) Uani d 1 . .
    O O101 0.89334(14) 0.4346(3) 0.58359(8) 0.0686(8) Uani d 1 . .
    N N102 0.80389(19) 0.5237(3) 0.60418(9) 0.0611(9) Uani d 1 . .
    H H102 0.774(2) 0.583(4) 0.5981(11) 0.059(12) Uiso d 1 . .
    C C103 0.7953(2) 0.4403(4) 0.63206(10) 0.0543(9) Uani d 1 . .
    C C104 0.7429(2) 0.4676(5) 0.64987(13) 0.0754(13) Uani d 1 . .
    H H104 0.714696 0.537950 0.642796 0.090 Uiso calc 1 . .
    C C105 0.7317(3) 0.3927(5) 0.67778(14) 0.0834(15) Uani d 1 . .
    H H105 0.696575 0.413396 0.689564 0.100 Uiso calc 1 . .
    C C106 0.7729(2) 0.2864(4) 0.68831(11) 0.0619(10) Uani d 1 . .
    C C107 0.8236(2) 0.2568(4) 0.67065(11) 0.0642(11) Uani d 1 . .
    H H107 0.850896 0.184672 0.677401 0.077 Uiso calc 1 . .
    C C108 0.8353(2) 0.3330(4) 0.64263(12) 0.0688(12) Uani d 1 . .
    H H108 0.870313 0.311638 0.630873 0.083 Uiso calc 1 . .
    O O109 0.75760(18) 0.2193(3) 0.71677(9) 0.0859(10) Uani d 1 . .
    C C110 0.7891(3) 0.0976(5) 0.72520(14) 0.0794(14) Uani d 1 . .
    H H11A 0.771350 0.058445 0.744225 0.119 Uiso calc 1 . .
    H H11B 0.835878 0.111699 0.731508 0.119 Uiso calc 1 . .
    H H11C 0.781475 0.039459 0.705648 0.119 Uiso calc 1 . .
    C C111 0.6718(2) 1.1522(4) 0.35509(12) 0.0570(10) Uani d 1 . .
    C C112 0.7367(2) 1.1578(5) 0.34995(14) 0.0754(13) Uani d 1 . .
    H H112 0.770263 1.145380 0.368483 0.090 Uiso calc 1 . .
    C C113 0.7530(3) 1.1818(5) 0.31752(17) 0.0925(17) Uani d 1 . .
    H H113 0.797270 1.189023 0.314471 0.111 Uiso calc 1 . .
    C C114 0.7033(3) 1.1950(5) 0.28952(16) 0.0919(17) Uani d 1 . .
    H H114 0.713993 1.210841 0.267622 0.110 Uiso calc 1 . .
    C C115 0.6381(3) 1.1846(5) 0.29442(14) 0.0869(15) Uani d 1 . .
    H H115 0.604606 1.190101 0.275623 0.104 Uiso calc 1 . .
    C C116 0.6221(2) 1.1661(5) 0.32712(13) 0.0715(12) Uani d 1 . .
    H H116 0.577831 1.162845 0.330387 0.086 Uiso calc 1 . .
    C C30 0.21747(18) 0.9533(4) 0.48202(10) 0.0496(9) Uani d 1 . .
    C C31 0.2688(2) 0.8659(4) 0.47755(11) 0.0558(10) Uani d 1 . .
    H H31 0.286239 0.866489 0.456916 0.067 Uiso calc 1 . .
    C C32 0.2939(2) 0.7789(4) 0.50326(11) 0.0564(10) Uani d 1 . .
    H H32 0.328645 0.722834 0.499982 0.068 Uiso calc 1 . .
    C C33 0.26782(18) 0.7743(4) 0.53404(10) 0.0501(9) Uani d 1 . .
    C C34 0.21765(19) 0.8619(4) 0.53938(10) 0.0546(9) Uani d 1 . .
    H H34 0.200294 0.860738 0.560032 0.066 Uiso calc 1 . .
    C C35 0.19397(19) 0.9501(4) 0.51382(11) 0.0564(10) Uani d 1 . .
    H H35 0.161172 1.009884 0.517789 0.068 Uiso calc 1 . .
    C C36 0.1881(2) 1.0426(4) 0.45481(11) 0.0599(10) Uani d 1 . .
    H H36 0.157097 1.102365 0.460922 0.072 Uiso calc 1 . .
    C C37 0.1998(2) 1.0500(4) 0.42242(11) 0.0586(10) Uani d 1 . .
    H H37 0.230420 0.992554 0.414903 0.070 Uiso calc 1 . .
    C C38 0.1654(2) 1.1472(4) 0.39823(11) 0.0648(11) Uani d 1 . .
    O O39 0.1217(2) 1.2194(4) 0.40610(9) 0.1044(14) Uani d 1 . .
    O O40 0.28783(13) 0.6884(3) 0.56044(7) 0.0577(7) Uani d 1 . .
    C C41 0.3425(2) 0.6041(4) 0.55772(11) 0.0571(10) Uani d 1 . .
    H H41A 0.382700 0.656515 0.558958 0.069 Uiso calc 1 . .
    H H41B 0.335574 0.559114 0.535619 0.069 Uiso calc 1 . .
    C C42 0.3503(2) 0.5029(4) 0.58653(11) 0.0557(10) Uani d 1 . .
    O O43 0.39865(15) 0.4300(3) 0.58989(8) 0.0778(9) Uani d 1 . .
    N N44 0.30178(18) 0.5002(3) 0.60640(9) 0.0562(8) Uani d 1 . .
    H H44 0.2711(16) 0.550(3) 0.5984(10) 0.058(12) Uiso d 1 . .
    C C45 0.2971(2) 0.4147(4) 0.63466(10) 0.0532(9) Uani d 1 . .
    C C46 0.3525(2) 0.3725(5) 0.65661(12) 0.0683(11) Uani d 1 . .
    H H46 0.394592 0.395325 0.652004 0.082 Uiso calc 1 . .
    C C47 0.3462(2) 0.2969(5) 0.68534(12) 0.0732(12) Uani d 1 . .
    H H47 0.383861 0.269683 0.699975 0.088 Uiso calc 1 . .
    C C48 0.2845(2) 0.2617(4) 0.69238(11) 0.0659(12) Uani d 1 . .
    C C49 0.2284(2) 0.3034(5) 0.67035(13) 0.0680(12) Uani d 1 . .
    H H49 0.186471 0.280207 0.675023 0.082 Uiso calc 1 . .
    C C50 0.2345(2) 0.3792(4) 0.64155(11) 0.0597(10) Uani d 1 . .
    H H50 0.196850 0.406161 0.626867 0.072 Uiso calc 1 . .
    O O51 0.27261(19) 0.1882(4) 0.72034(9) 0.0913(11) Uani d 1 . .
    C C52 0.3286(3) 0.1255(6) 0.74011(15) 0.116(2) Uani d 1 . .
    H H52C 0.350910 0.071550 0.725238 0.174 Uiso calc 1 . .
    H H52A 0.313871 0.070994 0.757582 0.174 Uiso calc 1 . .
    H H52B 0.358526 0.191849 0.750803 0.174 Uiso calc 1 . .
    C C53 0.18558(18) 1.1576(4) 0.36303(10) 0.0537(9) Uani d 1 . .
    C C54 0.2096(2) 1.0521(4) 0.34642(12) 0.0666(12) Uani d 1 . .
    H H54 0.214911 0.970349 0.357439 0.080 Uiso calc 1 . .
    C C55 0.2258(3) 1.0657(5) 0.31364(14) 0.0847(15) Uani d 1 . .
    H H55 0.241093 0.992980 0.302515 0.102 Uiso calc 1 . .
    C C56 0.2194(3) 1.1880(6) 0.29730(15) 0.0879(16) Uani d 1 . .
    H H56 0.231169 1.198326 0.275402 0.105 Uiso calc 1 . .
    C C57 0.1955(3) 1.2938(5) 0.31388(14) 0.0806(14) Uani d 1 . .
    H H57 0.191220 1.376129 0.303136 0.097 Uiso calc 1 . .
    C C58 0.1778(2) 1.2789(4) 0.34613(12) 0.0692(12) Uani d 1 . .
    H H58 0.160503 1.350535 0.356776 0.083 Uiso calc 1 . .
    C C59 0.51946(19) -0.1497(4) 0.50151(11) 0.0551(9) Uani d 1 . .
    C C60 0.5433(2) -0.1457(4) 0.47008(11) 0.0595(10) Uani d 1 . .
    H H60 0.576815 -0.204088 0.466273 0.071 Uiso calc 1 . .
    C C61 0.51886(19) -0.0577(4) 0.44428(10) 0.0551(9) Uani d 1 . .
    H H61 0.536705 -0.054912 0.423771 0.066 Uiso calc 1 . .
    C C62 0.46741(18) 0.0262(4) 0.44940(10) 0.0498(9) Uani d 1 . .
    C C63 0.4409(2) 0.0206(4) 0.48009(12) 0.0614(11) Uani d 1 . .
    H H63 0.405358 0.074887 0.483238 0.074 Uiso calc 1 . .
    C C64 0.4670(2) -0.0653(4) 0.50581(11) 0.0576(10) Uani d 1 . .
    H H64 0.449456 -0.067137 0.526405 0.069 Uiso calc 1 . .
    C C65 0.5502(2) -0.2382(4) 0.52870(12) 0.0611(11) Uani d 1 . .
    H H65 0.582285 -0.295401 0.522506 0.073 Uiso calc 1 . .
    C C66 0.5388(2) -0.2481(4) 0.56086(11) 0.0626(11) Uani d 1 . .
    H H66 0.506992 -0.193547 0.568359 0.075 Uiso calc 1 . .
    C C67 0.5750(2) -0.3434(4) 0.58526(12) 0.0677(12) Uani d 1 . .
    O O68 0.6213(2) -0.4079(4) 0.57737(10) 0.1051(14) Uani d 1 . .
    O O69 0.44651(14) 0.1113(3) 0.42267(7) 0.0626(7) Uani d 1 . .
    C C70 0.3923(2) 0.1975(4) 0.42533(12) 0.0601(10) Uani d 1 . .
    H H70A 0.398817 0.240882 0.447654 0.072 Uiso calc 1 . .
    H H70B 0.351460 0.146815 0.423353 0.072 Uiso calc 1 . .
    C C71 0.3872(2) 0.3005(4) 0.39695(11) 0.0579(10) Uani d 1 . .
    O O72 0.33986(15) 0.3769(3) 0.39345(9) 0.0806(9) Uani d 1 . .
    N N73 0.43728(18) 0.3014(3) 0.37827(9) 0.0602(9) Uani d 1 . .
    H H73 0.469(2) 0.247(5) 0.3849(12) 0.071(14) Uiso d 1 . .
    C C74 0.4471(2) 0.3866(4) 0.35075(10) 0.0539(9) Uani d 1 . .
    C C75 0.5107(2) 0.4094(5) 0.34443(11) 0.0656(11) Uani d 1 . .
    H H75 0.545996 0.374761 0.359556 0.079 Uiso calc 1 . .
    C C76 0.5241(2) 0.4822(5) 0.31633(12) 0.0701(12) Uani d 1 . .
    H H76 0.567623 0.494669 0.312459 0.084 Uiso calc 1 . .
    C C77 0.4723(2) 0.5358(4) 0.29421(11) 0.0624(11) Uani d 1 . .
    C C78 0.4079(2) 0.5185(4) 0.30088(12) 0.0654(11) Uani d 1 . .
    H H78 0.372937 0.557152 0.286339 0.078 Uiso calc 1 . .
    C C79 0.3947(2) 0.4444(4) 0.32889(11) 0.0620(11) Uani d 1 . .
    H H79 0.351291 0.433365 0.333057 0.074 Uiso calc 1 . .
    O O80 0.47978(19) 0.6065(4) 0.26502(9) 0.0856(10) Uani d 1 . .
    C C81 0.5450(3) 0.6318(5) 0.25895(15) 0.1006(17) Uani d 1 . .
    H H81A 0.568257 0.680799 0.277965 0.151 Uiso calc 1 . .
    H H81B 0.543744 0.682508 0.238141 0.151 Uiso calc 1 . .
    H H81C 0.567377 0.549416 0.256585 0.151 Uiso calc 1 . .
    C C82 0.5543(2) -0.3619(4) 0.61985(11) 0.0583(10) Uani d 1 . .
    C C83 0.5653(2) -0.4838(4) 0.63590(13) 0.0722(13) Uani d 1 . .
    H H83 0.585934 -0.550590 0.625061 0.087 Uiso calc 1 . .
    C C84 0.5461(3) -0.5082(5) 0.66765(15) 0.0887(16) Uani d 1 . .
    H H84 0.553008 -0.591133 0.677863 0.106 Uiso calc 1 . .
    C C85 0.5166(3) -0.4089(6) 0.68410(14) 0.0920(17) Uani d 1 . .
    H H85 0.503552 -0.424451 0.705510 0.110 Uiso calc 1 . .
    C C86 0.5064(3) -0.2870(5) 0.66883(14) 0.0911(17) Uani d 1 . .
    H H86 0.487663 -0.219444 0.680331 0.109 Uiso calc 1 . .
    C C87 0.5238(2) -0.2630(5) 0.63633(13) 0.0749(13) Uani d 1 . .
    H H87 0.514999 -0.181081 0.625773 0.090 Uiso calc 1 . .
loop_
    _atom_site_aniso_label
    _atom_site_aniso_U_11
    _atom_site_aniso_U_22
    _atom_site_aniso_U_33
    _atom_site_aniso_U_12
    _atom_site_aniso_U_13
    _atom_site_aniso_U_23
    C1 0.051(2) 0.052(2) 0.055(2) 0.0038(17) 0.0080(18) -0.0024(18)
    C2 0.056(2) 0.063(2) 0.054(2) 0.0137(19) 0.0099(18) -0.005(2)
    C3 0.058(2) 0.066(2) 0.049(2) 0.0032(19) 0.0127(18) -0.0037(19)
    C4 0.051(2) 0.052(2) 0.048(2) -0.0030(17) 0.0084(17) 0.0011(17)
    C5 0.065(2) 0.055(2) 0.062(3) 0.0143(19) 0.022(2) 0.012(2)
    C6 0.061(2) 0.057(2) 0.058(3) 0.0093(18) 0.0196(19) 0.0072(19)
    C7 0.061(2) 0.052(2) 0.065(3) 0.0111(18) 0.012(2) 0.001(2)
    C8 0.056(2) 0.057(2) 0.066(3) 0.0110(19) 0.010(2) 0.007(2)
    C9 0.062(3) 0.058(2) 0.065(3) 0.0145(19) 0.006(2) 0.007(2)
    O10 0.081(2) 0.115(3) 0.079(2) 0.047(2) 0.0240(18) 0.027(2)
    O11 0.0723(18) 0.0597(16) 0.0514(17) 0.0099(14) 0.0157(14) 0.0087(14)
    C12 0.055(2) 0.056(2) 0.056(2) 0.0014(18) 0.0105(18) 0.0037(19)
    C13 0.057(2) 0.055(2) 0.047(2) -0.0007(18) 0.0048(18) -0.0007(18)
    O14 0.0633(17) 0.0785(19) 0.064(2) 0.0156(15) 0.0160(14) 0.0136(16)
    N15 0.069(2) 0.056(2) 0.050(2) 0.0109(17) 0.0123(18) 0.0059(16)
    C16 0.063(2) 0.0473(19) 0.039(2) 0.0047(17) 0.0069(17) -0.0008(16)
    C17 0.068(3) 0.059(2) 0.064(3) 0.017(2) 0.016(2) 0.008(2)
    C18 0.080(3) 0.068(3) 0.076(3) 0.023(2) 0.035(3) 0.013(3)
    C19 0.070(2) 0.052(2) 0.045(2) -0.0002(19) 0.0103(19) -0.0001(18)
    C20 0.064(2) 0.060(2) 0.052(2) 0.0108(19) 0.0044(19) 0.0057(19)
    C21 0.060(2) 0.067(3) 0.050(2) 0.0162(19) 0.0145(18) 0.008(2)
    O22 0.101(2) 0.076(2) 0.064(2) 0.0140(18) 0.0300(18) 0.0195(18)
    C23 0.123(4) 0.062(3) 0.066(3) 0.008(3) 0.014(3) 0.014(2)
    C24 0.065(3) 0.047(2) 0.057(3) 0.0096(18) 0.005(2) 0.0014(18)
    C25 0.070(3) 0.071(3) 0.072(3) 0.000(2) 0.010(2) 0.008(2)
    C26 0.087(3) 0.077(3) 0.093(4) -0.004(3) 0.029(3) 0.003(3)
    C27 0.118(5) 0.078(3) 0.067(3) 0.010(3) 0.029(3) 0.003(3)
    C28 0.105(4) 0.103(4) 0.057(3) 0.021(3) 0.003(3) 0.003(3)
    C29 0.071(3) 0.079(3) 0.065(3) 0.016(2) 0.007(2) 0.002(2)
    C88 0.052(2) 0.0456(19) 0.055(2) 0.0039(16) 0.0072(18) 0.0022(17)
    C89 0.062(2) 0.059(2) 0.056(2) 0.0101(19) 0.0210(19) 0.0101(19)
    C90 0.063(2) 0.059(2) 0.064(3) 0.0171(19) 0.020(2) 0.010(2)
    C91 0.056(2) 0.049(2) 0.051(2) -0.0007(17) 0.0073(18) 0.0009(17)
    C92 0.059(2) 0.065(2) 0.049(2) 0.0057(19) 0.0100(18) -0.0013(19)
    C93 0.056(2) 0.068(3) 0.062(3) 0.0160(19) 0.010(2) -0.007(2)
    C94 0.059(2) 0.056(2) 0.066(3) 0.0123(19) 0.006(2) 0.001(2)
    C95 0.058(2) 0.055(2) 0.059(3) 0.0116(18) 0.003(2) 0.002(2)
    C96 0.068(3) 0.056(2) 0.067(3) 0.015(2) 0.006(2) 0.007(2)
    O97 0.092(2) 0.114(3) 0.078(2) 0.051(2) 0.0194(19) 0.026(2)
    O98 0.0754(18) 0.0605(16) 0.0518(17) 0.0133(14) 0.0152(14) 0.0099(14)
    C99 0.060(2) 0.061(2) 0.058(3) 0.0073(19) 0.0086(19) 0.009(2)
    C100 0.063(2) 0.053(2) 0.047(2) -0.0003(18) 0.0053(19) 0.0008(18)
    O101 0.0686(18) 0.0690(18) 0.068(2) 0.0168(15) 0.0101(15) 0.0155(15)
    N102 0.075(2) 0.0547(19) 0.054(2) 0.0148(18) 0.0113(18) 0.0093(17)
    C103 0.069(2) 0.052(2) 0.042(2) 0.0030(18) 0.0049(18) -0.0005(17)
    C104 0.088(3) 0.064(3) 0.076(3) 0.024(2) 0.020(3) 0.012(2)
    C105 0.102(4) 0.079(3) 0.077(3) 0.025(3) 0.038(3) 0.016(3)
    C106 0.082(3) 0.058(2) 0.046(2) 0.004(2) 0.009(2) 0.0041(19)
    C107 0.078(3) 0.058(2) 0.056(3) 0.018(2) 0.007(2) 0.009(2)
    C108 0.078(3) 0.065(3) 0.065(3) 0.018(2) 0.018(2) 0.009(2)
    O109 0.119(3) 0.080(2) 0.064(2) 0.020(2) 0.033(2) 0.0176(18)
    C110 0.100(4) 0.066(3) 0.070(3) -0.002(3) 0.008(3) 0.018(2)
    C111 0.063(2) 0.047(2) 0.061(3) 0.0086(18) 0.009(2) 0.0050(19)
    C112 0.068(3) 0.076(3) 0.081(4) 0.004(2) 0.007(2) 0.015(3)
    C113 0.087(4) 0.086(4) 0.111(5) 0.010(3) 0.034(4) 0.022(3)
    C114 0.120(5) 0.081(3) 0.081(4) 0.015(3) 0.037(4) 0.021(3)
    C115 0.098(4) 0.096(4) 0.065(3) 0.018(3) 0.008(3) 0.005(3)
    C116 0.069(3) 0.076(3) 0.068(3) 0.012(2) 0.004(2) 0.004(2)
    C30 0.052(2) 0.051(2) 0.046(2) 0.0023(16) 0.0106(17) 0.0015(17)
    C31 0.062(2) 0.061(2) 0.049(2) 0.0089(18) 0.0214(18) 0.0063(19)
    C32 0.063(2) 0.055(2) 0.054(2) 0.0127(18) 0.0212(19) 0.0092(19)
    C33 0.055(2) 0.049(2) 0.047(2) -0.0025(17) 0.0110(17) 0.0022(17)
    C34 0.059(2) 0.060(2) 0.048(2) 0.0015(18) 0.0180(18) 0.0007(18)
    C35 0.054(2) 0.061(2) 0.057(2) 0.0114(18) 0.0149(19) 0.001(2)
    C36 0.058(2) 0.062(2) 0.060(3) 0.0105(19) 0.011(2) 0.005(2)
    C37 0.064(2) 0.056(2) 0.056(3) 0.0149(19) 0.0090(19) 0.0046(19)
    C38 0.078(3) 0.061(2) 0.056(3) 0.021(2) 0.011(2) 0.005(2)
    O39 0.130(3) 0.118(3) 0.070(2) 0.074(3) 0.032(2) 0.021(2)
    O40 0.0697(17) 0.0574(15) 0.0491(16) 0.0109(13) 0.0186(13) 0.0101(13)
    C41 0.061(2) 0.061(2) 0.052(2) 0.0056(19) 0.0161(19) 0.0111(19)
    C42 0.062(2) 0.058(2) 0.049(2) 0.0061(19) 0.0125(19) 0.0025(19)
    O43 0.0728(19) 0.095(2) 0.069(2) 0.0304(18) 0.0229(16) 0.0248(18)
    N44 0.066(2) 0.0576(19) 0.046(2) 0.0138(17) 0.0113(17) 0.0105(16)
    C45 0.065(2) 0.051(2) 0.044(2) 0.0126(18) 0.0098(18) 0.0024(18)
    C46 0.064(2) 0.083(3) 0.058(3) 0.014(2) 0.011(2) 0.015(2)
    C47 0.073(3) 0.089(3) 0.057(3) 0.027(2) 0.009(2) 0.023(2)
    C48 0.088(3) 0.064(2) 0.047(2) 0.024(2) 0.017(2) 0.015(2)
    C49 0.073(3) 0.068(3) 0.067(3) 0.013(2) 0.022(2) 0.011(2)
    C50 0.064(2) 0.061(2) 0.054(2) 0.015(2) 0.0065(19) 0.007(2)
    O51 0.114(3) 0.099(2) 0.067(2) 0.033(2) 0.035(2) 0.038(2)
    C52 0.143(5) 0.127(5) 0.082(4) 0.055(4) 0.030(4) 0.060(4)
    C53 0.053(2) 0.055(2) 0.052(2) 0.0075(17) 0.0038(17) 0.0031(18)
    C54 0.076(3) 0.060(2) 0.067(3) 0.019(2) 0.019(2) 0.007(2)
    C55 0.100(4) 0.091(3) 0.068(3) 0.031(3) 0.026(3) 0.003(3)
    C56 0.086(3) 0.112(4) 0.070(3) 0.016(3) 0.026(3) 0.021(3)
    C57 0.089(3) 0.074(3) 0.078(3) 0.002(3) 0.010(3) 0.022(3)
    C58 0.084(3) 0.056(2) 0.065(3) 0.005(2) 0.005(2) 0.007(2)
    C59 0.057(2) 0.053(2) 0.056(2) 0.0001(17) 0.0122(19) -0.0021(19)
    C60 0.054(2) 0.067(3) 0.059(3) 0.0094(19) 0.0129(19) -0.004(2)
    C61 0.057(2) 0.062(2) 0.049(2) 0.0030(18) 0.0180(18) -0.0036(19)
    C62 0.057(2) 0.0445(19) 0.048(2) -0.0007(16) 0.0082(18) -0.0013(17)
    C63 0.068(2) 0.056(2) 0.064(3) 0.0151(19) 0.021(2) 0.004(2)
    C64 0.065(2) 0.055(2) 0.056(3) 0.0050(18) 0.020(2) 0.0077(19)
    C65 0.061(2) 0.058(2) 0.066(3) 0.0106(19) 0.015(2) -0.001(2)
    C66 0.065(2) 0.067(3) 0.057(3) 0.011(2) 0.015(2) 0.005(2)
    C67 0.072(3) 0.070(3) 0.063(3) 0.021(2) 0.014(2) 0.005(2)
    O68 0.118(3) 0.124(3) 0.082(3) 0.072(3) 0.041(2) 0.028(2)
    O69 0.0748(18) 0.0579(16) 0.0579(17) 0.0116(14) 0.0196(14) 0.0082(13)
    C70 0.061(2) 0.056(2) 0.065(3) 0.0062(19) 0.015(2) 0.005(2)
    C71 0.060(2) 0.054(2) 0.058(3) 0.0060(19) 0.004(2) 0.0012(19)
    O72 0.0680(19) 0.090(2) 0.085(2) 0.0241(17) 0.0156(17) 0.0182(19)
    N73 0.068(2) 0.0568(19) 0.056(2) 0.0148(17) 0.0104(18) 0.0085(17)
    C74 0.063(2) 0.050(2) 0.047(2) 0.0104(18) 0.0020(18) 0.0008(17)
    C75 0.065(3) 0.077(3) 0.053(2) 0.014(2) 0.004(2) 0.010(2)
    C76 0.070(3) 0.081(3) 0.058(3) 0.001(2) 0.007(2) 0.006(2)
    C77 0.083(3) 0.055(2) 0.047(2) -0.001(2) 0.002(2) 0.0060(19)
    C78 0.070(3) 0.063(2) 0.057(3) 0.010(2) -0.011(2) 0.005(2)
    C79 0.061(2) 0.064(2) 0.058(3) 0.0044(19) 0.002(2) -0.002(2)
    O80 0.108(3) 0.085(2) 0.062(2) -0.0071(19) 0.0049(19) 0.0176(18)
    C81 0.136(5) 0.092(4) 0.080(4) -0.013(4) 0.037(4) 0.010(3)
    C82 0.062(2) 0.057(2) 0.056(2) 0.0113(18) 0.0075(19) -0.0008(19)
    C83 0.094(3) 0.054(2) 0.069(3) 0.022(2) 0.015(3) 0.003(2)
    C84 0.118(4) 0.068(3) 0.086(4) 0.024(3) 0.030(3) 0.019(3)
    C85 0.118(4) 0.096(4) 0.068(3) 0.032(3) 0.034(3) 0.022(3)
    C86 0.130(5) 0.079(3) 0.069(3) 0.042(3) 0.032(3) 0.005(3)
    C87 0.096(3) 0.065(3) 0.066(3) 0.020(2) 0.018(3) 0.009(2)
_geom_special_details
;
 All esds (except the esd in the dihedral angle between two l.s. planes)
 are estimated using the full covariance matrix.  The cell esds are taken
 into account individually in the estimation of esds in distances, angles
 and torsion angles; correlations between esds in cell parameters are only
 used when they are defined by crystal symmetry.  An approximate (isotropic)
 treatment of cell esds is used for estimating esds involving l.s. planes.
;
loop_
    _geom_bond_atom_site_label_1
    _geom_bond_atom_site_label_2
    _geom_bond_site_symmetry_2
    _geom_bond_distance
    _geom_bond_publ_flag
    C1 C2 . 1.391(6) ?
    C1 C6 . 1.396(5) ?
    C1 C7 . 1.462(6) ?
    C2 H2 . 0.9300 ?
    C2 C3 . 1.381(6) ?
    C3 H3 . 0.9300 ?
    C3 C4 . 1.379(5) ?
    C4 C5 . 1.391(5) ?
    C4 O11 . 1.368(4) ?
    C5 H5 . 0.9300 ?
    C5 C6 . 1.382(6) ?
    C6 H6 . 0.9300 ?
    C7 H7 . 0.9300 ?
    C7 C8 . 1.316(6) ?
    C8 H8 . 0.9300 ?
    C8 C9 . 1.471(6) ?
    C9 O10 . 1.230(5) ?
    C9 C24 . 1.491(6) ?
    O11 C12 . 1.425(4) ?
    C12 H12A . 0.9700 ?
    C12 H12B . 0.9700 ?
    C12 C13 . 1.510(5) ?
    C13 O14 . 1.230(5) ?
    C13 N15 . 1.330(5) ?
    N15 H15 . 0.85(5) ?
    N15 C16 . 1.419(5) ?
    C16 C17 . 1.378(5) ?
    C16 C21 . 1.390(5) ?
    C17 H17 . 0.9300 ?
    C17 C18 . 1.369(6) ?
    C18 H18 . 0.9300 ?
    C18 C19 . 1.381(6) ?
    C19 C20 . 1.372(6) ?
    C19 O22 . 1.382(5) ?
    C20 H20 . 0.9300 ?
    C20 C21 . 1.388(6) ?
    C21 H21 . 0.9300 ?
    O22 C23 . 1.414(5) ?
    C23 H23A . 0.9600 ?
    C23 H23B . 0.9600 ?
    C23 H23C . 0.9600 ?
    C24 C25 . 1.393(6) ?
    C24 C29 . 1.392(6) ?
    C25 H25 . 0.9300 ?
    C25 C26 . 1.380(7) ?
    C26 H26 . 0.9300 ?
    C26 C27 . 1.363(8) ?
    C27 H27 . 0.9300 ?
    C27 C28 . 1.377(8) ?
    C28 H28 . 0.9300 ?
    C28 C29 . 1.386(7) ?
    C29 H29 . 0.9300 ?
    C88 C89 . 1.391(5) ?
    C88 C93 . 1.399(6) ?
    C88 C94 . 1.461(5) ?
    C89 H89 . 0.9300 ?
    C89 C90 . 1.382(5) ?
    C90 H90 . 0.9300 ?
    C90 C91 . 1.387(5) ?
    C91 C92 . 1.386(5) ?
    C91 O98 . 1.367(4) ?
    C92 H92 . 0.9300 ?
    C92 C93 . 1.376(6) ?
    C93 H93 . 0.9300 ?
    C94 H94 . 0.9300 ?
    C94 C95 . 1.327(6) ?
    C95 H95 . 0.9300 ?
    C95 C96 . 1.471(6) ?
    C96 O97 . 1.238(5) ?
    C96 C111 . 1.506(6) ?
    O98 C99 . 1.421(5) ?
    C99 H99A . 0.9700 ?
    C99 H99B . 0.9700 ?
    C99 C100 . 1.519(5) ?
    C100 O101 . 1.219(5) ?
    C100 N102 . 1.343(5) ?
    N102 H102 . 0.86(4) ?
    N102 C103 . 1.411(5) ?
    C103 C104 . 1.385(6) ?
    C103 C108 . 1.382(6) ?
    C104 H104 . 0.9300 ?
    C104 C105 . 1.376(6) ?
    C105 H105 . 0.9300 ?
    C105 C106 . 1.387(6) ?
    C106 C107 . 1.360(6) ?
    C106 O109 . 1.379(5) ?
    C107 H107 . 0.9300 ?
    C107 C108 . 1.390(6) ?
    C108 H108 . 0.9300 ?
    O109 C110 . 1.403(5) ?
    C110 H11A . 0.9600 ?
    C110 H11B . 0.9600 ?
    C110 H11C . 0.9600 ?
    C111 C112 . 1.367(6) ?
    C111 C116 . 1.386(6) ?
    C112 H112 . 0.9300 ?
    C112 C113 . 1.381(7) ?
    C113 H113 . 0.9300 ?
    C113 C114 . 1.386(8) ?
    C114 H114 . 0.9300 ?
    C114 C115 . 1.373(7) ?
    C115 H115 . 0.9300 ?
    C115 C116 . 1.381(7) ?
    C116 H116 . 0.9300 ?
    C30 C31 . 1.399(5) ?
    C30 C35 . 1.400(5) ?
    C30 C36 . 1.456(5) ?
    C31 H31 . 0.9300 ?
    C31 C32 . 1.377(5) ?
    C32 H32 . 0.9300 ?
    C32 C33 . 1.389(5) ?
    C33 C34 . 1.390(5) ?
    C33 O40 . 1.366(4) ?
    C34 H34 . 0.9300 ?
    C34 C35 . 1.374(5) ?
    C35 H35 . 0.9300 ?
    C36 H36 . 0.9300 ?
    C36 C37 . 1.328(6) ?
    C37 H37 . 0.9300 ?
    C37 C38 . 1.470(6) ?
    C38 O39 . 1.223(5) ?
    C38 C53 . 1.501(6) ?
    O40 C41 . 1.418(5) ?
    C41 H41A . 0.9700 ?
    C41 H41B . 0.9700 ?
    C41 C42 . 1.514(5) ?
    C42 O43 . 1.221(5) ?
    C42 N44 . 1.345(5) ?
    N44 H44 . 0.83(2) ?
    N44 C45 . 1.419(5) ?
    C45 C46 . 1.383(6) ?
    C45 C50 . 1.388(6) ?
    C46 H46 . 0.9300 ?
    C46 C47 . 1.382(6) ?
    C47 H47 . 0.9300 ?
    C47 C48 . 1.372(7) ?
    C48 C49 . 1.391(6) ?
    C48 O51 . 1.375(5) ?
    C49 H49 . 0.9300 ?
    C49 C50 . 1.384(6) ?
    C50 H50 . 0.9300 ?
    O51 C52 . 1.429(6) ?
    C52 H52C . 0.9600 ?
    C52 H52A . 0.9600 ?
    C52 H52B . 0.9600 ?
    C53 C54 . 1.375(6) ?
    C53 C58 . 1.390(6) ?
    C54 H54 . 0.9300 ?
    C54 C55 . 1.380(6) ?
    C55 H55 . 0.9300 ?
    C55 C56 . 1.389(7) ?
    C56 H56 . 0.9300 ?
    C56 C57 . 1.376(7) ?
    C57 H57 . 0.9300 ?
    C57 C58 . 1.373(7) ?
    C58 H58 . 0.9300 ?
    C59 C60 . 1.390(6) ?
    C59 C64 . 1.396(5) ?
    C59 C65 . 1.460(6) ?
    C60 H60 . 0.9300 ?
    C60 C61 . 1.383(6) ?
    C61 H61 . 0.9300 ?
    C61 C62 . 1.385(5) ?
    C62 C63 . 1.391(6) ?
    C62 O69 . 1.374(5) ?
    C63 H63 . 0.9300 ?
    C63 C64 . 1.376(6) ?
    C64 H64 . 0.9300 ?
    C65 H65 . 0.9300 ?
    C65 C66 . 1.319(6) ?
    C66 H66 . 0.9300 ?
    C66 C67 . 1.475(6) ?
    C67 O68 . 1.223(5) ?
    C67 C82 . 1.490(6) ?
    O69 C70 . 1.422(5) ?
    C70 H70A . 0.9700 ?
    C70 H70B . 0.9700 ?
    C70 C71 . 1.516(6) ?
    C71 O72 . 1.226(5) ?
    C71 N73 . 1.340(5) ?
    N73 H73 . 0.86(4) ?
    N73 C74 . 1.417(5) ?
    C74 C75 . 1.375(6) ?
    C74 C79 . 1.394(5) ?
    C75 H75 . 0.9300 ?
    C75 C76 . 1.384(6) ?
    C76 H76 . 0.9300 ?
    C76 C77 . 1.375(6) ?
    C77 C78 . 1.386(6) ?
    C77 O80 . 1.376(5) ?
    C78 H78 . 0.9300 ?
    C78 C79 . 1.387(6) ?
    C79 H79 . 0.9300 ?
    O80 C81 . 1.406(6) ?
    C81 H81A . 0.9600 ?
    C81 H81B . 0.9600 ?
    C81 H81C . 0.9600 ?
    C82 C83 . 1.385(6) ?
    C82 C87 . 1.386(6) ?
    C83 H83 . 0.9300 ?
    C83 C84 . 1.380(7) ?
    C84 H84 . 0.9300 ?
    C84 C85 . 1.377(7) ?
    C85 H85 . 0.9300 ?
    C85 C86 . 1.370(7) ?
    C86 H86 . 0.9300 ?
    C86 C87 . 1.393(7) ?
    C87 H87 . 0.9300 ?
loop_
    _geom_angle_atom_site_label_1
    _geom_angle_atom_site_label_2
    _geom_angle_atom_site_label_3
    _geom_angle_site_symmetry_1
    _geom_angle_site_symmetry_3
    _geom_angle
    _geom_angle_publ_flag
    C2 C1 C6 . . 116.9(4) ?
    C2 C1 C7 . . 120.4(3) ?
    C6 C1 C7 . . 122.7(4) ?
    C1 C2 H2 . . 118.7 ?
    C3 C2 C1 . . 122.5(4) ?
    C3 C2 H2 . . 118.7 ?
    C2 C3 H3 . . 120.3 ?
    C4 C3 C2 . . 119.5(4) ?
    C4 C3 H3 . . 120.3 ?
    C3 C4 C5 . . 119.5(4) ?
    O11 C4 C3 . . 116.0(3) ?
    O11 C4 C5 . . 124.5(3) ?
    C4 C5 H5 . . 119.9 ?
    C6 C5 C4 . . 120.3(4) ?
    C6 C5 H5 . . 119.9 ?
    C1 C6 H6 . . 119.3 ?
    C5 C6 C1 . . 121.3(4) ?
    C5 C6 H6 . . 119.3 ?
    C1 C7 H7 . . 115.3 ?
    C8 C7 C1 . . 129.5(4) ?
    C8 C7 H7 . . 115.3 ?
    C7 C8 H8 . . 119.0 ?
    C7 C8 C9 . . 122.0(4) ?
    C9 C8 H8 . . 119.0 ?
    C8 C9 C24 . . 119.3(4) ?
    O10 C9 C8 . . 120.9(4) ?
    O10 C9 C24 . . 119.8(4) ?
    C4 O11 C12 . . 118.2(3) ?
    O11 C12 H12A . . 109.5 ?
    O11 C12 H12B . . 109.5 ?
    O11 C12 C13 . . 110.6(3) ?
    H12A C12 H12B . . 108.1 ?
    C13 C12 H12A . . 109.5 ?
    C13 C12 H12B . . 109.5 ?
    O14 C13 C12 . . 118.1(4) ?
    O14 C13 N15 . . 125.9(4) ?
    N15 C13 C12 . . 116.0(4) ?
    C13 N15 H15 . . 115(4) ?
    C13 N15 C16 . . 129.2(4) ?
    C16 N15 H15 . . 114(4) ?
    C17 C16 N15 . . 118.0(4) ?
    C17 C16 C21 . . 118.1(4) ?
    C21 C16 N15 . . 123.9(4) ?
    C16 C17 H17 . . 119.4 ?
    C18 C17 C16 . . 121.2(4) ?
    C18 C17 H17 . . 119.4 ?
    C17 C18 H18 . . 119.6 ?
    C17 C18 C19 . . 120.8(4) ?
    C19 C18 H18 . . 119.6 ?
    C18 C19 O22 . . 116.1(4) ?
    C20 C19 C18 . . 119.1(4) ?
    C20 C19 O22 . . 124.8(4) ?
    C19 C20 H20 . . 119.9 ?
    C19 C20 C21 . . 120.1(4) ?
    C21 C20 H20 . . 119.9 ?
    C16 C21 H21 . . 119.6 ?
    C20 C21 C16 . . 120.8(4) ?
    C20 C21 H21 . . 119.6 ?
    C19 O22 C23 . . 117.4(4) ?
    O22 C23 H23A . . 109.5 ?
    O22 C23 H23B . . 109.5 ?
    O22 C23 H23C . . 109.5 ?
    H23A C23 H23B . . 109.5 ?
    H23A C23 H23C . . 109.5 ?
    H23B C23 H23C . . 109.5 ?
    C25 C24 C9 . . 121.4(4) ?
    C29 C24 C9 . . 120.2(4) ?
    C29 C24 C25 . . 118.4(4) ?
    C24 C25 H25 . . 120.3 ?
    C26 C25 C24 . . 119.4(5) ?
    C26 C25 H25 . . 120.3 ?
    C25 C26 H26 . . 119.0 ?
    C27 C26 C25 . . 122.0(5) ?
    C27 C26 H26 . . 119.0 ?
    C26 C27 H27 . . 120.4 ?
    C26 C27 C28 . . 119.3(5) ?
    C28 C27 H27 . . 120.4 ?
    C27 C28 H28 . . 120.1 ?
    C27 C28 C29 . . 119.9(5) ?
    C29 C28 H28 . . 120.1 ?
    C24 C29 H29 . . 119.5 ?
    C28 C29 C24 . . 121.0(5) ?
    C28 C29 H29 . . 119.5 ?
    C89 C88 C93 . . 117.1(4) ?
    C89 C88 C94 . . 123.1(4) ?
    C93 C88 C94 . . 119.7(3) ?
    C88 C89 H89 . . 119.5 ?
    C90 C89 C88 . . 121.1(4) ?
    C90 C89 H89 . . 119.5 ?
    C89 C90 H90 . . 119.7 ?
    C89 C90 C91 . . 120.6(4) ?
    C91 C90 H90 . . 119.7 ?
    C92 C91 C90 . . 119.4(4) ?
    O98 C91 C90 . . 124.9(3) ?
    O98 C91 C92 . . 115.7(3) ?
    C91 C92 H92 . . 120.3 ?
    C93 C92 C91 . . 119.4(4) ?
    C93 C92 H92 . . 120.3 ?
    C88 C93 H93 . . 118.8 ?
    C92 C93 C88 . . 122.4(4) ?
    C92 C93 H93 . . 118.8 ?
    C88 C94 H94 . . 115.6 ?
    C95 C94 C88 . . 128.8(4) ?
    C95 C94 H94 . . 115.6 ?
    C94 C95 H95 . . 119.6 ?
    C94 C95 C96 . . 120.9(4) ?
    C96 C95 H95 . . 119.6 ?
    C95 C96 C111 . . 118.8(4) ?
    O97 C96 C95 . . 121.5(4) ?
    O97 C96 C111 . . 119.7(4) ?
    C91 O98 C99 . . 118.1(3) ?
    O98 C99 H99A . . 109.5 ?
    O98 C99 H99B . . 109.5 ?
    O98 C99 C100 . . 110.7(3) ?
    H99A C99 H99B . . 108.1 ?
    C100 C99 H99A . . 109.5 ?
    C100 C99 H99B . . 109.5 ?
    O101 C100 C99 . . 118.5(4) ?
    O101 C100 N102 . . 125.9(4) ?
    N102 C100 C99 . . 115.6(4) ?
    C100 N102 H102 . . 112(3) ?
    C100 N102 C103 . . 129.1(4) ?
    C103 N102 H102 . . 118(3) ?
    C104 C103 N102 . . 117.7(4) ?
    C108 C103 N102 . . 124.4(4) ?
    C108 C103 C104 . . 117.9(4) ?
    C103 C104 H104 . . 119.3 ?
    C105 C104 C103 . . 121.4(4) ?
    C105 C104 H104 . . 119.3 ?
    C104 C105 H105 . . 120.1 ?
    C104 C105 C106 . . 119.8(5) ?
    C106 C105 H105 . . 120.1 ?
    C107 C106 C105 . . 119.4(4) ?
    C107 C106 O109 . . 125.6(4) ?
    O109 C106 C105 . . 115.0(4) ?
    C106 C107 H107 . . 119.6 ?
    C106 C107 C108 . . 120.7(4) ?
    C108 C107 H107 . . 119.6 ?
    C103 C108 C107 . . 120.6(4) ?
    C103 C108 H108 . . 119.7 ?
    C107 C108 H108 . . 119.7 ?
    C106 O109 C110 . . 118.1(4) ?
    O109 C110 H11A . . 109.5 ?
    O109 C110 H11B . . 109.5 ?
    O109 C110 H11C . . 109.5 ?
    H11A C110 H11B . . 109.5 ?
    H11A C110 H11C . . 109.5 ?
    H11B C110 H11C . . 109.5 ?
    C112 C111 C96 . . 121.9(4) ?
    C112 C111 C116 . . 119.3(4) ?
    C116 C111 C96 . . 118.8(4) ?
    C111 C112 H112 . . 119.6 ?
    C111 C112 C113 . . 120.7(5) ?
    C113 C112 H112 . . 119.6 ?
    C112 C113 H113 . . 120.0 ?
    C112 C113 C114 . . 120.0(5) ?
    C114 C113 H113 . . 120.0 ?
    C113 C114 H114 . . 120.3 ?
    C115 C114 C113 . . 119.4(5) ?
    C115 C114 H114 . . 120.3 ?
    C114 C115 H115 . . 119.8 ?
    C114 C115 C116 . . 120.4(5) ?
    C116 C115 H115 . . 119.8 ?
    C111 C116 H116 . . 119.9 ?
    C115 C116 C111 . . 120.2(5) ?
    C115 C116 H116 . . 119.9 ?
    C31 C30 C35 . . 117.2(3) ?
    C31 C30 C36 . . 122.2(4) ?
    C35 C30 C36 . . 120.6(3) ?
    C30 C31 H31 . . 119.5 ?
    C32 C31 C30 . . 121.0(4) ?
    C32 C31 H31 . . 119.5 ?
    C31 C32 H32 . . 119.7 ?
    C31 C32 C33 . . 120.6(4) ?
    C33 C32 H32 . . 119.7 ?
    C32 C33 C34 . . 119.5(4) ?
    O40 C33 C32 . . 124.8(3) ?
    O40 C33 C34 . . 115.7(3) ?
    C33 C34 H34 . . 120.3 ?
    C35 C34 C33 . . 119.3(4) ?
    C35 C34 H34 . . 120.3 ?
    C30 C35 H35 . . 118.8 ?
    C34 C35 C30 . . 122.3(4) ?
    C34 C35 H35 . . 118.8 ?
    C30 C36 H36 . . 115.7 ?
    C37 C36 C30 . . 128.5(4) ?
    C37 C36 H36 . . 115.7 ?
    C36 C37 H37 . . 119.4 ?
    C36 C37 C38 . . 121.2(4) ?
    C38 C37 H37 . . 119.4 ?
    C37 C38 C53 . . 118.0(4) ?
    O39 C38 C37 . . 122.1(4) ?
    O39 C38 C53 . . 119.9(4) ?
    C33 O40 C41 . . 118.3(3) ?
    O40 C41 H41A . . 109.6 ?
    O40 C41 H41B . . 109.6 ?
    O40 C41 C42 . . 110.3(3) ?
    H41A C41 H41B . . 108.1 ?
    C42 C41 H41A . . 109.6 ?
    C42 C41 H41B . . 109.6 ?
    O43 C42 C41 . . 118.8(4) ?
    O43 C42 N44 . . 125.1(4) ?
    N44 C42 C41 . . 116.1(3) ?
    C42 N44 H44 . . 110(3) ?
    C42 N44 C45 . . 127.1(3) ?
    C45 N44 H44 . . 122(3) ?
    C46 C45 N44 . . 122.1(4) ?
    C46 C45 C50 . . 119.3(4) ?
    C50 C45 N44 . . 118.6(3) ?
    C45 C46 H46 . . 119.6 ?
    C45 C46 C47 . . 120.7(4) ?
    C47 C46 H46 . . 119.6 ?
    C46 C47 H47 . . 119.8 ?
    C48 C47 C46 . . 120.3(4) ?
    C48 C47 H47 . . 119.8 ?
    C47 C48 C49 . . 119.3(4) ?
    C47 C48 O51 . . 125.0(4) ?
    O51 C48 C49 . . 115.7(4) ?
    C48 C49 H49 . . 119.7 ?
    C50 C49 C48 . . 120.6(4) ?
    C50 C49 H49 . . 119.7 ?
    C45 C50 H50 . . 120.1 ?
    C49 C50 C45 . . 119.8(4) ?
    C49 C50 H50 . . 120.1 ?
    C48 O51 C52 . . 116.9(4) ?
    O51 C52 H52C . . 109.5 ?
    O51 C52 H52A . . 109.5 ?
    O51 C52 H52B . . 109.5 ?
    H52C C52 H52A . . 109.5 ?
    H52C C52 H52B . . 109.5 ?
    H52A C52 H52B . . 109.5 ?
    C54 C53 C38 . . 123.1(4) ?
    C54 C53 C58 . . 118.7(4) ?
    C58 C53 C38 . . 118.2(4) ?
    C53 C54 H54 . . 119.5 ?
    C53 C54 C55 . . 120.9(4) ?
    C55 C54 H54 . . 119.5 ?
    C54 C55 H55 . . 120.0 ?
    C54 C55 C56 . . 119.9(5) ?
    C56 C55 H55 . . 120.0 ?
    C55 C56 H56 . . 120.4 ?
    C57 C56 C55 . . 119.2(5) ?
    C57 C56 H56 . . 120.4 ?
    C56 C57 H57 . . 119.7 ?
    C58 C57 C56 . . 120.6(5) ?
    C58 C57 H57 . . 119.7 ?
    C53 C58 H58 . . 119.7 ?
    C57 C58 C53 . . 120.6(4) ?
    C57 C58 H58 . . 119.7 ?
    C60 C59 C64 . . 117.6(4) ?
    C60 C59 C65 . . 119.7(3) ?
    C64 C59 C65 . . 122.7(4) ?
    C59 C60 H60 . . 118.9 ?
    C61 C60 C59 . . 122.1(4) ?
    C61 C60 H60 . . 118.9 ?
    C60 C61 H61 . . 120.5 ?
    C60 C61 C62 . . 119.1(4) ?
    C62 C61 H61 . . 120.5 ?
    C61 C62 C63 . . 119.9(4) ?
    O69 C62 C61 . . 115.4(3) ?
    O69 C62 C63 . . 124.7(3) ?
    C62 C63 H63 . . 120.0 ?
    C64 C63 C62 . . 120.1(4) ?
    C64 C63 H63 . . 120.0 ?
    C59 C64 H64 . . 119.4 ?
    C63 C64 C59 . . 121.1(4) ?
    C63 C64 H64 . . 119.4 ?
    C59 C65 H65 . . 115.6 ?
    C66 C65 C59 . . 128.8(4) ?
    C66 C65 H65 . . 115.6 ?
    C65 C66 H66 . . 119.1 ?
    C65 C66 C67 . . 121.8(4) ?
    C67 C66 H66 . . 119.1 ?
    C66 C67 C82 . . 119.4(4) ?
    O68 C67 C66 . . 120.9(4) ?
    O68 C67 C82 . . 119.7(4) ?
    C62 O69 C70 . . 118.9(3) ?
    O69 C70 H70A . . 109.7 ?
    O69 C70 H70B . . 109.7 ?
    O69 C70 C71 . . 109.6(3) ?
    H70A C70 H70B . . 108.2 ?
    C71 C70 H70A . . 109.7 ?
    C71 C70 H70B . . 109.7 ?
    O72 C71 C70 . . 118.8(4) ?
    O72 C71 N73 . . 125.7(4) ?
    N73 C71 C70 . . 115.5(3) ?
    C71 N73 H73 . . 116(3) ?
    C71 N73 C74 . . 128.6(4) ?
    C74 N73 H73 . . 116(3) ?
    C75 C74 N73 . . 118.7(3) ?
    C75 C74 C79 . . 118.4(4) ?
    C79 C74 N73 . . 122.8(4) ?
    C74 C75 H75 . . 118.9 ?
    C74 C75 C76 . . 122.2(4) ?
    C76 C75 H75 . . 118.9 ?
    C75 C76 H76 . . 120.4 ?
    C77 C76 C75 . . 119.3(4) ?
    C77 C76 H76 . . 120.4 ?
    C76 C77 C78 . . 119.4(4) ?
    C76 C77 O80 . . 124.1(4) ?
    O80 C77 C78 . . 116.5(4) ?
    C77 C78 H78 . . 119.5 ?
    C77 C78 C79 . . 121.0(4) ?
    C79 C78 H78 . . 119.5 ?
    C74 C79 H79 . . 120.2 ?
    C78 C79 C74 . . 119.6(4) ?
    C78 C79 H79 . . 120.2 ?
    C77 O80 C81 . . 117.2(4) ?
    O80 C81 H81A . . 109.5 ?
    O80 C81 H81B . . 109.5 ?
    O80 C81 H81C . . 109.5 ?
    H81A C81 H81B . . 109.5 ?
    H81A C81 H81C . . 109.5 ?
    H81B C81 H81C . . 109.5 ?
    C83 C82 C67 . . 118.5(4) ?
    C83 C82 C87 . . 118.8(4) ?
    C87 C82 C67 . . 122.7(4) ?
    C82 C83 H83 . . 119.3 ?
    C84 C83 C82 . . 121.3(4) ?
    C84 C83 H83 . . 119.3 ?
    C83 C84 H84 . . 120.2 ?
    C85 C84 C83 . . 119.6(5) ?
    C85 C84 H84 . . 120.2 ?
    C84 C85 H85 . . 120.1 ?
    C86 C85 C84 . . 119.8(5) ?
    C86 C85 H85 . . 120.1 ?
    C85 C86 H86 . . 119.5 ?
    C85 C86 C87 . . 120.9(5) ?
    C87 C86 H86 . . 119.5 ?
    C82 C87 C86 . . 119.5(4) ?
    C82 C87 H87 . . 120.2 ?
    C86 C87 H87 . . 120.2 ?
loop_
    _geom_torsion_atom_site_label_1
    _geom_torsion_atom_site_label_2
    _geom_torsion_atom_site_label_3
    _geom_torsion_atom_site_label_4
    _geom_torsion_site_symmetry_1
    _geom_torsion_site_symmetry_2
    _geom_torsion_site_symmetry_3
    _geom_torsion_site_symmetry_4
    _geom_torsion
    _geom_torsion_publ_flag
    C1 C2 C3 C4 . . . . -1.7(6) ?
    C1 C7 C8 C9 . . . . -173.2(4) ?
    C2 C1 C6 C5 . . . . -0.8(6) ?
    C2 C1 C7 C8 . . . . 175.4(4) ?
    C2 C3 C4 C5 . . . . -0.5(6) ?
    C2 C3 C4 O11 . . . . 179.0(3) ?
    C3 C4 C5 C6 . . . . 2.0(6) ?
    C3 C4 O11 C12 . . . . 177.8(3) ?
    C4 C5 C6 C1 . . . . -1.3(6) ?
    C4 O11 C12 C13 . . . . 172.3(3) ?
    C5 C4 O11 C12 . . . . -2.7(6) ?
    C6 C1 C2 C3 . . . . 2.3(6) ?
    C6 C1 C7 C8 . . . . -0.7(7) ?
    C7 C1 C2 C3 . . . . -173.9(4) ?
    C7 C1 C6 C5 . . . . 175.4(4) ?
    C7 C8 C9 O10 . . . . 10.1(7) ?
    C7 C8 C9 C24 . . . . -171.9(4) ?
    C8 C9 C24 C25 . . . . 30.9(6) ?
    C8 C9 C24 C29 . . . . -151.9(4) ?
    C9 C24 C25 C26 . . . . 174.1(4) ?
    C9 C24 C29 C28 . . . . -175.7(4) ?
    O10 C9 C24 C25 . . . . -151.0(5) ?
    O10 C9 C24 C29 . . . . 26.1(6) ?
    O11 C4 C5 C6 . . . . -177.5(4) ?
    O11 C12 C13 O14 . . . . 177.5(3) ?
    O11 C12 C13 N15 . . . . -3.6(5) ?
    C12 C13 N15 C16 . . . . -173.1(4) ?
    C13 N15 C16 C17 . . . . 174.5(4) ?
    C13 N15 C16 C21 . . . . -6.1(7) ?
    O14 C13 N15 C16 . . . . 5.6(7) ?
    N15 C16 C17 C18 . . . . 179.0(4) ?
    N15 C16 C21 C20 . . . . -179.4(4) ?
    C16 C17 C18 C19 . . . . -0.1(8) ?
    C17 C16 C21 C20 . . . . 0.0(6) ?
    C17 C18 C19 C20 . . . . 1.1(7) ?
    C17 C18 C19 O22 . . . . -178.5(4) ?
    C18 C19 C20 C21 . . . . -1.6(6) ?
    C18 C19 O22 C23 . . . . -175.3(4) ?
    C19 C20 C21 C16 . . . . 1.0(6) ?
    C20 C19 O22 C23 . . . . 5.1(6) ?
    C21 C16 C17 C18 . . . . -0.5(7) ?
    O22 C19 C20 C21 . . . . 178.0(4) ?
    C24 C25 C26 C27 . . . . 2.7(8) ?
    C25 C24 C29 C28 . . . . 1.5(7) ?
    C25 C26 C27 C28 . . . . -0.5(8) ?
    C26 C27 C28 C29 . . . . -1.2(8) ?
    C27 C28 C29 C24 . . . . 0.7(8) ?
    C29 C24 C25 C26 . . . . -3.1(7) ?
    C88 C89 C90 C91 . . . . 0.7(6) ?
    C88 C94 C95 C96 . . . . 172.1(4) ?
    C89 C88 C93 C92 . . . . -2.3(6) ?
    C89 C88 C94 C95 . . . . 2.7(7) ?
    C89 C90 C91 C92 . . . . -1.7(6) ?
    C89 C90 C91 O98 . . . . 177.9(4) ?
    C90 C91 C92 C93 . . . . 0.7(6) ?
    C90 C91 O98 C99 . . . . 0.6(6) ?
    C91 C92 C93 C88 . . . . 1.4(6) ?
    C91 O98 C99 C100 . . . . -170.4(3) ?
    C92 C91 O98 C99 . . . . -179.8(3) ?
    C93 C88 C89 C90 . . . . 1.3(6) ?
    C93 C88 C94 C95 . . . . -173.7(4) ?
    C94 C88 C89 C90 . . . . -175.2(4) ?
    C94 C88 C93 C92 . . . . 174.3(4) ?
    C94 C95 C96 O97 . . . . -6.8(7) ?
    C94 C95 C96 C111 . . . . 175.3(4) ?
    C95 C96 C111 C112 . . . . -32.9(6) ?
    C95 C96 C111 C116 . . . . 149.0(4) ?
    C96 C111 C112 C113 . . . . -175.7(4) ?
    C96 C111 C116 C115 . . . . 178.5(4) ?
    O97 C96 C111 C112 . . . . 149.1(5) ?
    O97 C96 C111 C116 . . . . -29.0(6) ?
    O98 C91 C92 C93 . . . . -178.9(4) ?
    O98 C99 C100 O101 . . . . -177.7(4) ?
    O98 C99 C100 N102 . . . . 1.7(5) ?
    C99 C100 N102 C103 . . . . 175.1(4) ?
    C100 N102 C103 C104 . . . . -176.3(4) ?
    C100 N102 C103 C108 . . . . 3.3(7) ?
    O101 C100 N102 C103 . . . . -5.6(7) ?
    N102 C103 C104 C105 . . . . -178.7(5) ?
    N102 C103 C108 C107 . . . . 179.3(4) ?
    C103 C104 C105 C106 . . . . -0.8(8) ?
    C104 C103 C108 C107 . . . . -1.1(7) ?
    C104 C105 C106 C107 . . . . -0.6(8) ?
    C104 C105 C106 O109 . . . . 179.3(5) ?
    C105 C106 C107 C108 . . . . 1.1(7) ?
    C105 C106 O109 C110 . . . . 168.8(5) ?
    C106 C107 C108 C103 . . . . -0.3(7) ?
    C107 C106 O109 C110 . . . . -11.4(7) ?
    C108 C103 C104 C105 . . . . 1.6(7) ?
    O109 C106 C107 C108 . . . . -178.7(4) ?
    C111 C112 C113 C114 . . . . -2.6(8) ?
    C112 C111 C116 C115 . . . . 0.4(7) ?
    C112 C113 C114 C115 . . . . 0.2(8) ?
    C113 C114 C115 C116 . . . . 2.4(8) ?
    C114 C115 C116 C111 . . . . -2.7(8) ?
    C116 C111 C112 C113 . . . . 2.3(7) ?
    C30 C31 C32 C33 . . . . 1.3(6) ?
    C30 C36 C37 C38 . . . . 180.0(4) ?
    C31 C30 C35 C34 . . . . -2.7(6) ?
    C31 C30 C36 C37 . . . . 5.5(7) ?
    C31 C32 C33 C34 . . . . -2.5(6) ?
    C31 C32 C33 O40 . . . . 177.6(4) ?
    C32 C33 C34 C35 . . . . 1.1(6) ?
    C32 C33 O40 C41 . . . . 5.0(5) ?
    C33 C34 C35 C30 . . . . 1.6(6) ?
    C33 O40 C41 C42 . . . . -171.3(3) ?
    C34 C33 O40 C41 . . . . -174.9(3) ?
    C35 C30 C31 C32 . . . . 1.3(6) ?
    C35 C30 C36 C37 . . . . -173.2(4) ?
    C36 C30 C31 C32 . . . . -177.5(4) ?
    C36 C30 C35 C34 . . . . 176.1(4) ?
    C36 C37 C38 O39 . . . . -4.6(7) ?
    C36 C37 C38 C53 . . . . 174.7(4) ?
    C37 C38 C53 C54 . . . . 30.4(6) ?
    C37 C38 C53 C58 . . . . -151.5(4) ?
    C38 C53 C54 C55 . . . . 178.2(5) ?
    C38 C53 C58 C57 . . . . -179.9(4) ?
    O39 C38 C53 C54 . . . . -150.3(5) ?
    O39 C38 C53 C58 . . . . 27.8(7) ?
    O40 C33 C34 C35 . . . . -179.0(3) ?
    O40 C41 C42 O43 . . . . -173.5(4) ?
    O40 C41 C42 N44 . . . . 7.3(5) ?
    C41 C42 N44 C45 . . . . 179.5(4) ?
    C42 N44 C45 C46 . . . . 34.6(6) ?
    C42 N44 C45 C50 . . . . -149.4(4) ?
    O43 C42 N44 C45 . . . . 0.2(7) ?
    N44 C45 C46 C47 . . . . 175.4(4) ?
    N44 C45 C50 C49 . . . . -175.5(4) ?
    C45 C46 C47 C48 . . . . 0.4(7) ?
    C46 C45 C50 C49 . . . . 0.6(7) ?
    C46 C47 C48 C49 . . . . -0.2(7) ?
    C46 C47 C48 O51 . . . . -179.3(5) ?
    C47 C48 C49 C50 . . . . 0.2(7) ?
    C47 C48 O51 C52 . . . . -11.1(7) ?
    C48 C49 C50 C45 . . . . -0.4(7) ?
    C49 C48 O51 C52 . . . . 169.8(5) ?
    C50 C45 C46 C47 . . . . -0.6(7) ?
    O51 C48 C49 C50 . . . . 179.4(4) ?
    C53 C54 C55 C56 . . . . 1.4(8) ?
    C54 C53 C58 C57 . . . . -1.8(7) ?
    C54 C55 C56 C57 . . . . -1.3(9) ?
    C55 C56 C57 C58 . . . . -0.3(8) ?
    C56 C57 C58 C53 . . . . 1.8(8) ?
    C58 C53 C54 C55 . . . . 0.1(7) ?
    C59 C60 C61 C62 . . . . -2.2(6) ?
    C59 C65 C66 C67 . . . . -179.6(4) ?
    C60 C59 C64 C63 . . . . -1.3(6) ?
    C60 C59 C65 C66 . . . . 173.6(4) ?
    C60 C61 C62 C63 . . . . -0.4(6) ?
    C60 C61 C62 O69 . . . . 179.4(3) ?
    C61 C62 C63 C64 . . . . 2.1(6) ?
    C61 C62 O69 C70 . . . . 177.7(3) ?
    C62 C63 C64 C59 . . . . -1.2(6) ?
    C62 O69 C70 C71 . . . . 168.3(3) ?
    C63 C62 O69 C70 . . . . -2.5(6) ?
    C64 C59 C60 C61 . . . . 3.0(6) ?
    C64 C59 C65 C66 . . . . -5.1(7) ?
    C65 C59 C60 C61 . . . . -175.8(4) ?
    C65 C59 C64 C63 . . . . 177.5(4) ?
    C65 C66 C67 O68 . . . . 6.9(8) ?
    C65 C66 C67 C82 . . . . -172.5(4) ?
    C66 C67 C82 C83 . . . . 151.2(4) ?
    C66 C67 C82 C87 . . . . -27.8(7) ?
    C67 C82 C83 C84 . . . . -178.7(5) ?
    C67 C82 C87 C86 . . . . -179.4(5) ?
    O68 C67 C82 C83 . . . . -28.2(7) ?
    O68 C67 C82 C87 . . . . 152.8(5) ?
    O69 C62 C63 C64 . . . . -177.7(4) ?
    O69 C70 C71 O72 . . . . 174.1(4) ?
    O69 C70 C71 N73 . . . . -7.7(5) ?
    C70 C71 N73 C74 . . . . -178.7(4) ?
    C71 N73 C74 C75 . . . . 153.5(4) ?
    C71 N73 C74 C79 . . . . -29.1(6) ?
    O72 C71 N73 C74 . . . . -0.6(7) ?
    N73 C74 C75 C76 . . . . 174.4(4) ?
    N73 C74 C79 C78 . . . . -175.0(4) ?
    C74 C75 C76 C77 . . . . 1.2(7) ?
    C75 C74 C79 C78 . . . . 2.4(6) ?
    C75 C76 C77 C78 . . . . 1.4(7) ?
    C75 C76 C77 O80 . . . . -178.1(4) ?
    C76 C77 C78 C79 . . . . -2.1(7) ?
    C76 C77 O80 C81 . . . . -4.1(7) ?
    C77 C78 C79 C74 . . . . 0.1(6) ?
    C78 C77 O80 C81 . . . . 176.3(4) ?
    C79 C74 C75 C76 . . . . -3.1(7) ?
    O80 C77 C78 C79 . . . . 177.5(4) ?
    C82 C83 C84 C85 . . . . -1.2(9) ?
    C83 C82 C87 C86 . . . . 1.6(7) ?
    C83 C84 C85 C86 . . . . 0.1(10) ?
    C84 C85 C86 C87 . . . . 1.9(10) ?
    C85 C86 C87 C82 . . . . -2.7(9) ?
    C87 C82 C83 C84 . . . . 0.4(7) ?
loop_
    _geom_hbond_atom_site_label_d
    _geom_hbond_atom_site_label_h
    _geom_hbond_atom_site_label_a
    _geom_hbond_site_symmetry_d
    _geom_hbond_site_symmetry_h
    _geom_hbond_site_symmetry_a
    _geom_hbond_distance_dh
    _geom_hbond_distance_ha
    _geom_hbond_distance_da
    _geom_hbond_angle_dha
    _geom_hbond_publ_flag
    N15 H15 O11 1_555 1_555 1_555 0.84(5) 2.14(5) 2.602(4) 115(4) y
    N44 H44 O40 1_555 1_555 1_555 0.83(3) 2.11(3) 2.605(4) 118(3) y
    N73 H73 O69 1_555 1_555 1_555 0.86(4) 2.12(4) 2.579(4) 113(3) y
    N102 H102 O98 1_555 1_555 1_555 0.86(4) 2.09(4) 2.603(4) 118(3) y
    C7 H7 O10 1_555 1_555 1_555 0.93 2.47 2.807(5) 101 y
    C21 H21 O14 1_555 1_555 1_555 0.93 2.32 2.925(5) 122 y
    C36 H36 O39 1_555 1_555 1_555 0.93 2.47 2.811(6) 102 y
    C46 H46 O43 1_555 1_555 1_555 0.93 2.47 2.964(5) 113 y
    C65 H65 O68 1_555 1_555 1_555 0.93 2.46 2.803(6) 102 y
    C79 H79 O72 1_555 1_555 1_555 0.93 2.48 2.992(5) 115 y
    C94 H94 O97 1_555 1_555 1_555 0.93 2.46 2.804(6) 102 y
    C108 H108 O101 1_555 1_555 1_555 0.93 2.33 2.934(5) 122 y
    C31 H31 O14 1_555 1_555 1_555 0.93 2.57 3.494(5) 175 y
    C56 H56 O109 1_555 1_555 4_464 0.93 2.57 3.487(6) 167 y
    C75 H75 O97 1_555 1_555 1_545 0.93 2.57 3.409(6) 151 y
    C114 H114 O51 1_555 1_555 4_564 0.93 2.56 3.444(7) 159 y
    C12 H12A Cg7 1_555 1_555 1_565 0.97 2.81 3.522(4) 131 y
    C23 H23A Cg8 1_555 1_555 1_565 0.96 2.72 3.669(5) 168 y
    C41 H41B Cg10 1_555 1_555 3_445 0.97 2.84 3.592(4) 135 y
    C70 H70A Cg1 1_555 1_555 1_555 0.97 2.92 3.667(5) 135 y
    C99 H99B Cg4 1_555 1_555 3_545 0.97 2.80 3.517(4) 131 y
    C110 H11C Cg5 1_555 1_555 3_545 0.96 2.64 3.569(5) 162 y
_shelx_space_group_comment
;
The symmetry employed for this shelxl refinement is uniquely defined
by the following loop, which should always be used as a source of
symmetry information in preference to the above space-group names.
They are only intended as comments.
;
_shelx_estimated_absorpt_T_min     0.957
_shelx_estimated_absorpt_T_max     0.991
_shelx_hkl_file
;
   0   0   5    3.86    0.17
   0   0  -5    4.55    0.18
   0   0  -6  762.44    2.47
   0   0   6  764.10    2.43
   0   0  -7   25.00    0.51
   0   0   7   17.34    0.42
   0   0   8  798.47    2.88
   0   0  -8  806.27    2.93
   0   0   9    1.83    0.18
   0   0  -9    3.12    0.23
   0   0 -10  151.05    1.43
   0   0  10  144.63    1.38
   0   0 -11    6.76    0.36
   0   0  11    3.64    0.25
   0   0 -12  482.88    2.84
   0   0  12  478.74    2.73
   0   0 -13   13.91    0.53
   0   0  13    8.00    0.39
   0   0  14   15.52    0.55
   0   0 -14   21.72    0.69
   0   0 -15   13.01    0.56
   0   0  15    7.22    0.40
   0   0 -16  115.87    1.66
   0   0  16  114.55    1.54
   0   0 -17   11.22    0.57
   0   0  17    5.84    0.39
   0   0  18  266.23    2.50
   0   0 -18  265.24    2.68
   0   0  19    7.32    0.46
   0   0 -19   13.03    0.66
   0   0  20   98.34    1.62
   0   0 -20  100.95    1.78
   0   0 -21   19.29    0.85
   0   0  21    8.90    0.54
   0   0 -22  351.14    3.50
   0   0 -23   28.38    1.07
   0   0 -24  451.20    4.19
   0   0 -25   13.64    1.13
   0   0 -25   17.37    0.88
   0   0 -26   14.39    0.81
   0   0 -26   13.73    1.10
   0   0 -27   10.92    0.73
   0   0 -27    9.20    0.92
   0   0 -28   12.06    0.79
   0   0 -28   10.97    0.98
   0   0 -29   11.97    1.06
   0   0 -29   12.46    0.82
   0   0 -30   26.42    1.59
   0   0 -30   26.71    1.20
   0   0 -31    8.62    0.99
   0   0 -31    9.69    0.76
   0   0 -32   49.76    1.72
   0   0 -32   47.49    2.20
   0   0 -33    5.88    0.87
   0   0 -33    6.28    0.66
   0   0 -34    7.28    0.94
   0   0 -34    7.50    0.73
   0   0 -35    5.51    0.85
   0   0 -35    6.84    0.72
   0   0 -36   23.90    1.32
   0   0 -36   23.87    1.71
   0   0 -37   16.47    1.15
   0   0 -37   11.34    1.26
   0   0 -38  222.85    4.15
   0   0 -38  231.69    5.44
   0   0 -39    7.97    0.86
   0   0 -39    9.26    1.23
   0   0 -40   11.22    1.27
   0   0 -40   11.55    1.00
   0   0 -41    4.52    0.66
   0   0 -41    4.59    0.87
   0   0 -42    5.52    0.73
   0   0 -42    4.57    0.90
   0   0 -43    5.82    1.00
   0   0 -43    4.69    0.70
   0   0 -44   11.14    1.08
   0   0 -44   11.38    1.35
   0   0 -45    4.45    0.72
   0   0 -45    4.35    0.92
   0   0 -46    6.88    1.10
   0   0 -47    3.12    0.78
   0   0 -48    3.26    0.76
   0   0 -49    1.96    0.65
   0   2   0    0.16    0.09
   0   2   0    0.06    0.06
   0  -2   0    0.20    0.11
   0   2   0    0.04    0.06
   0  -2   0    0.11    0.08
   0  -2   0    0.11    0.09
   0   2   0    0.21    0.09
   0   2  -1   18.00    0.60
   0  -2  -1   18.83    0.61
   0   2  -1   18.60    0.63
   0   2   1   18.79    0.70
   0   2  -1   18.90    0.67
   0   2   1   19.50    0.65
   0  -2   1   18.59    0.69
   0   2   1   18.77    0.60
   0  -2   1   18.96    0.60
   0  -2   1   18.60    0.64
   0  -2  -1   18.59    0.63
   0   2  -1   18.58    0.70
   0   2   1   18.30    0.64
   0  -2  -1   18.05    0.64
   0   2  -2   83.34    1.49
   0   2  -2   83.05    1.41
   0   2   2   82.47    1.35
   0  -2  -2   84.85    1.34
   0   2   2   80.33    1.32
   0  -2  -2   84.40    1.33
   0  -2   2   83.97    1.22
   0  -2  -2   83.68    1.40
   0  -2   2   85.24    1.52
   0   2   2   82.78    1.27
   0   2  -2   83.42    1.27
   0   2   3 1239.53    4.97
   0   2  -3 1232.65    4.85
   0  -2  -3 1276.59    5.31
   0  -2   3 1231.47    5.90
   0   2   3 1212.10    5.06
   0  -2  -3 1265.69    5.56
   0  -2   3 1240.94    4.63
   0   2   3 1218.82    5.33
   0  -2  -3 1260.62    5.15
   0  -2   4    8.39    0.39
   0   2   4    7.65    0.40
   0  -2  -4    7.98    0.45
   0   2   4    8.47    0.46
   0   2   4    8.10    0.41
   0  -2  -4    7.90    0.42
   0   2  -4    8.08    0.40
   0  -2  -4    9.12    0.48
   0   2   5  517.38    3.43
   0  -2  -5  536.50    3.60
   0  -2  -5  532.32    3.78
   0   2  -5  524.66    3.28
   0   2   5  526.68    3.59
   0   2   5  523.92    3.26
   0  -2  -5  520.51    3.37
   0  -2  -6 4055.64   10.63
   0   2   6 3919.74    9.83
   0  -2  -6 4085.19   10.24
   0   2  -6 3916.85    9.37
   0  -2  -6 3912.93    9.37
   0   2   6 3986.00    8.97
   0   2   6 3993.60    9.88
   0   2   7 4758.78    9.88
   0   2   7 4842.33   11.24
   0   2   7 4792.18   11.00
   0  -2  -7 4836.78   11.67
   0  -2  -7 4755.67   11.77
   0  -2  -8 1186.72    5.40
   0   2   8 1222.88    5.14
   0  -2  -8 1203.31    6.13
   0   2   8 1220.76    5.66
   0  -2  -8 1224.59    6.10
   0   2   8 1240.76    5.96
   0   2   9    4.96    0.38
   0  -2  -9    5.25    0.42
   0   2   9    4.72    0.40
   0  -2  -9    5.08    0.43
   0  -2  -9    5.21    0.37
   0  -2 -10   41.75    1.22
   0   2  10   41.46    1.06
   0   2  10   41.65    1.18
   0  -2 -10   42.11    1.07
   0  -2 -10   42.11    1.18
   0   2  11  162.59    2.40
   0   2  11  162.97    2.15
   0  -2 -11  162.56    2.16
   0  -2 -11  163.03    2.36
   0  -2 -11  165.08    2.49
   0  -2 -12  218.29    2.60
   0  -2 -12  213.43    2.96
   0   2  12  224.00    2.54
   0  -2 -12  220.78    2.82
   0  -2 -13  149.73    2.22
   0  -2 -13  149.72    2.34
   0   2 -13  150.23    1.54
   0  -2 -13  146.96    2.56
   0   2  13  152.37    2.14
   0  -2 -14  267.93    3.10
   0  -2 -14  265.52    3.19
   0   2 -14  270.69    2.11
   0  -2 -14  271.29    3.53
   0   2  14  273.57    2.89
   0  -2 -15   97.68    1.94
   0  -2 -15   99.93    2.02
   0   2  15   98.69    1.78
   0   2 -15   98.41    1.29
   0  -2 -15   96.67    2.20
   0  -2 -16   18.82    0.94
   0  -2 -16   15.68    0.81
   0  -2 -16   17.20    0.96
   0   2 -16   16.21    0.54
   0  -2 -17  458.19    4.99
   0  -2 -17  453.99    4.46
   0   2 -17  458.17    2.92
   0  -2 -17  467.45    4.50
   0   2 -18  177.93    1.87
   0  -2 -18  177.40    3.19
   0  -2 -18  169.58    2.78
   0   2 -19   11.86    0.50
   0  -2 -19   13.12    0.93
   0  -2 -19   14.67    0.86
   0  -2 -20   19.43    0.98
   0   2 -20   20.13    0.67
   0  -2 -20   21.62    1.18
   0  -2 -21   36.53    1.37
   0  -2 -21   38.55    1.61
   0   2 -21   37.86    0.95
   0   2 -22   11.47    0.54
   0  -2 -22   12.08    0.93
   0  -2 -22   11.75    0.80
   0  -2 -23    0.63    0.22
   0   2 -23    0.28    0.10
   0  -2 -23    0.33    0.20
   0   2 -24    4.85    0.38
   0  -2 -24    4.54    0.60
   0  -2 -24    4.53    0.52
   0  -2 -25    3.64    0.49
   0  -2 -25    3.48    0.57
   0   2 -25    3.81    0.35
   0  -2 -26   12.54    0.90
   0  -2 -26   12.70    1.04
   0   2 -26   11.49    0.61
   0   2 -27   11.69    0.63
   0  -2 -27   14.65    1.02
   0  -2 -27   15.48    1.20
   0   2 -28   79.44    1.69
   0  -2 -28   78.87    2.70
   0  -2 -28   81.33    2.36
   0   2 -29   77.85    1.72
   0  -2 -29   78.36    2.72
   0  -2 -29   81.54    2.41
   0   2 -30   61.94    1.59
   0  -2 -30   70.45    2.66
   0  -2 -30   66.01    2.22
   0   2 -31  153.11    2.56
   0  -2 -31  159.54    4.05
   0  -2 -31  157.07    3.47
   0  -2 -32   97.67    2.80
   0  -2 -32  100.20    3.27
   0   2 -32   98.04    2.11
   0  -2 -33    8.36    0.88
   0   2 -33    7.11    0.60
   0  -2 -33    7.49    0.97
   0  -2 -34   19.62    1.31
   0   2 -34   19.62    1.00
   0  -2 -34   18.85    1.49
   0   2 -35   18.57    0.99
   0  -2 -35   18.07    1.48
   0  -2 -35   18.60    1.31
   0   2 -36    2.07    0.35
   0   2 -36    1.81    0.49
   0  -2 -36    2.19    0.49
   0  -2 -36    1.40    0.45
   0  -2 -37    0.35    0.26
   0  -2 -37    1.28    0.38
   0   2 -37    0.22    0.24
   0   2 -37    1.48    0.32
   0   2 -38    8.76    1.06
   0  -2 -38    9.16    1.12
   0  -2 -38    9.10    0.98
   0   2 -38    9.04    0.75
   0  -2 -39    2.76    0.67
   0  -2 -39    2.16    0.51
   0   2 -39    2.97    0.46
   0   2 -39    2.43    0.60
   0   2 -40    0.36    0.31
   0  -2 -40    0.29    0.22
   0   2 -40    0.14    0.20
   0  -2 -40    0.45    0.37
   0  -2 -41    1.27    0.56
   0   2 -41    0.49    0.34
   0  -2 -41    0.72    0.36
   0  -2 -42   14.08    1.27
   0  -2 -42   13.90    1.49
   0   2 -42   13.51    1.44
   0  -2 -43    3.29    0.68
   0   2 -43    3.31    0.79
   0  -2 -43    4.08    0.88
   0  -2 -44    3.16    0.66
   0  -2 -44    3.37    0.82
   0   2 -44    2.54    0.68
   0   2 -45    0.42    0.37
   0  -2 -45    1.07    0.54
   0  -2 -45   -0.03    0.24
   0  -2 -46    2.06    0.68
   0  -2 -46    1.73    0.51
   0   2 -46    1.28    0.49
   0  -2 -47    0.39    0.30
   0   2 -47    0.87    0.41
   0  -2 -47    0.00    0.26
   0   2 -48   -0.04    0.36
   0  -2 -48   -0.40    0.36
   0   2 -49   -0.50    0.47
   0   4   0   55.38    1.64
   0  -4   0   54.58    1.47
   0   4   0   55.71    1.71
   0   4   0   58.99    1.49
   0   4   0   57.41    1.55
   0  -4   0   54.51    1.52
   0  -4  -1   13.57    0.75
   0   4   1   11.51    0.74
   0   4   1   12.83    0.82
   0   4  -1   12.63    0.74
   0   4   1   13.31    0.71
   0   4  -1   12.89    0.80
   0  -4   1   12.22    0.81
   0   4  -1   12.11    0.79
   0   4   1   13.64    0.76
   0  -4  -1   11.66    0.70
   0   4  -1   12.91    0.70
   0  -4   1   12.47    0.69
   0   4  -2   42.57    1.27
   0  -4   2   41.69    1.24
   0   4  -2   42.55    1.46
   0   4   2   43.67    1.51
   0  -4   2   43.04    1.54
   0   4   2   42.45    1.24
   0   4  -2   41.97    1.47
   0  -4  -2   43.60    1.36
   0  -4  -2   42.36    1.35
   0   4   2   42.14    1.35
   0   4  -2   43.71    1.34
   0   4   2   40.40    1.35
   0   4   3  201.32    2.96
   0  -4   3  200.42    3.35
   0   4  -3  197.61    3.18
   0   4  -3  204.60    3.26
   0   4   3  205.40    3.30
   0   4  -3  201.62    2.80
   0  -4  -3  203.25    2.96
   0   4   3  203.76    3.01
   0  -4   3  202.02    2.67
   0  -4  -3  204.04    2.94
   0   4   3  202.35    2.72
   0   4  -3  203.67    2.90
   0   4  -4  136.48    2.66
   0   4   4  143.10    2.49
   0  -4  -4  140.38    2.61
   0  -4   4  140.01    2.82
   0   4   4  144.07    2.30
   0   4  -4  138.54    2.35
   0  -4  -4  146.59    2.55
   0  -4   4  143.48    2.22
   0   4   4  138.45    2.50
   0  -4  -4  140.17    2.48
   0   4   5  178.70    2.58
   0   4   5  166.02    2.69
   0   4  -5  176.13    2.67
   0  -4   5  177.53    2.44
   0   4   5  173.43    2.82
   0  -4   5  175.31    3.18
   0  -4  -5  176.86    2.88
   0   4  -5  172.54    2.99
   0  -4  -5  177.20    2.99
   0  -4  -5  179.14    2.77
   0   4   6   66.68    1.60
   0  -4  -6   68.03    1.82
   0   4  -6   65.02    1.62
   0  -4  -6   67.61    1.87
   0  -4   6   64.94    1.47
   0  -4   6   62.36    1.90
   0   4   6   64.44    1.71
   0  -4  -6   65.15    1.68
   0   4   6   66.57    1.68
   0   4  -6   65.29    1.85
   0   4   7  145.64    2.41
   0  -4  -7  146.11    2.71
   0  -4  -7  141.39    2.75
   0   4   7  143.26    2.44
   0  -4  -7  141.41    2.49
   0   4  -7  140.42    2.40
   0  -4   7  141.36    2.90
   0   4  -7  142.00    2.74
   0   4   8  145.63    2.43
   0  -4   8  149.80    3.01
   0  -4  -8  154.57    2.61
   0  -4  -8  155.89    2.81
   0   4   8  155.32    2.53
   0   4  -8  150.67    2.51
   0  -4  -8  151.35    2.88
   0  -4  -9   14.26    0.79
   0  -4  -9   12.68    0.82
   0   4   9   13.42    0.75
   0  -4  -9   14.27    0.90
   0  -4   9   13.62    0.93
   0   4  -9   14.13    0.79
   0   4   9   12.13    0.70
   0   4  10  234.74    3.21
   0   4  10  232.13    3.03
   0  -4 -10  235.60    3.71
   0  -4 -10  235.71    3.26
   0   4 -10  224.47    3.23
   0  -4 -10  231.28    3.56
   0   4 -11   29.24    1.18
   0  -4 -11   33.05    1.40
   0  -4 -11   32.12    1.34
   0   4  11   30.99    1.11
   0  -4 -11   31.11    1.20
   0   4  11   30.40    1.22
   0  -4 -12   25.72    1.22
   0   4  12   25.72    1.01
   0   4 -12   24.38    1.10
   0  -4 -12   26.80    1.13
   0  -4 -12   25.15    1.24
   0   4  13  103.40    2.04
   0   4 -13  102.65    2.29
   0  -4 -13  104.41    2.26
   0  -4 -13  101.87    2.52
   0  -4 -13  103.74    2.48
   0  -4 -14  129.94    2.86
   0   4  14  133.53    2.36
   0  -4 -14  131.13    2.88
   0  -4 -14  133.43    2.59
   0   4 -14  131.87    2.61
   0  -4 -15   53.16    1.87
   0  -4 -15   52.97    1.67
   0  -4 -15   52.39    1.89
   0   4 -15   53.27    1.67
   0  -4 -16   15.50    0.92
   0  -4 -16   15.85    1.03
   0  -4 -16   14.91    1.00
   0  -4 -17    5.40    0.61
   0  -4 -17    5.95    0.65
   0  -4 -17    5.27    0.55
   0  -4 -18   12.65    0.86
   0  -4 -18   12.21    0.95
   0  -4 -18   12.74    0.96
   0  -4 -19   67.05    2.22
   0  -4 -19   65.83    1.97
   0  -4 -19   65.57    2.17
   0  -4 -20    3.18    0.54
   0  -4 -20    3.36    0.52
   0   4 -21   12.35    0.58
   0  -4 -21   11.89    0.96
   0  -4 -21   12.72    1.03
   0   4 -22    0.74    0.15
   0  -4 -22    1.32    0.37
   0  -4 -22    0.85    0.29
   0   4 -23   11.79    0.58
   0  -4 -23   10.91    0.95
   0  -4 -23   10.34    0.96
   0  -4 -24   49.73    2.12
   0  -4 -24   53.11    2.10
   0   4 -24   56.52    1.27
   0   4 -25   97.23    1.67
   0  -4 -25   96.19    3.02
   0  -4 -25   97.98    2.91
   0   4 -26  161.53    2.18
   0  -4 -26  160.78    3.77
   0  -4 -26  156.25    3.92
   0  -4 -27   86.81    2.81
   0  -4 -27   86.30    2.98
   0   4 -27   88.37    1.64
   0  -4 -28   17.61    1.38
   0   4 -28   17.93    0.76
   0  -4 -28   18.44    1.33
   0  -4 -29    2.50    0.59
   0   4 -29    1.91    0.27
   0  -4 -29    2.22    0.52
   0  -4 -30   11.26    1.13
   0  -4 -30   10.55    1.03
   0   4 -30   10.20    0.60
   0  -4 -31   12.81    1.23
   0  -4 -31   10.06    1.02
   0   4 -31   11.92    0.66
   0   4 -32    3.95    0.40
   0  -4 -32    4.07    0.68
   0  -4 -32    4.65    0.78
   0   4 -33    0.12    0.11
   0  -4 -33    0.95    0.42
   0  -4 -33    0.46    0.33
   0  -4 -34    5.52    0.87
   0   4 -34    4.73    0.45
   0  -4 -34    4.66    0.75
   0  -4 -35    0.57    0.32
   0  -4 -35    1.07    0.43
   0   4 -35    1.10    0.23
   0  -4 -36    0.47    0.31
   0  -4 -36    0.63    0.38
   0  -4 -37    0.85    0.44
   0  -4 -37    0.73    0.39
   0  -4 -38    5.47    0.86
   0  -4 -38    4.50    0.82
   0  -4 -39    3.02    0.71
   0  -4 -39    2.37    0.62
   0  -4 -40    0.13    0.36
   0  -4 -40   -0.24    0.23
   0  -4 -41    1.67    0.50
   0  -4 -41    1.50    0.56
   0  -4 -42    3.47    0.82
   0   4 -42    4.32    0.82
   0  -4 -42    4.71    0.86
   0  -4 -43    5.44    0.99
   0   4 -43    3.90    0.80
   0  -4 -43    3.83    0.77
   0  -4 -44   -0.11    0.24
   0  -4 -44    1.15    0.49
   0   4 -44   -0.10    0.29
   0  -4 -45    1.93    0.71
   0   4 -45    2.74    0.69
   0  -4 -45    3.00    0.74
   0  -4 -46    3.11    0.75
   0   4 -46    2.78    0.70
   0  -4 -46    1.76    0.65
   0  -4 -47    0.36    0.39
   0   4 -47    1.31    0.61
   0   4 -48    6.66    1.13
   0  -4 -48    5.26    0.99
   0   4 -49    0.91    0.50
   0  -4 -49    0.35    0.42
   0  -4 -50    0.81    0.43
   0   6   0    0.08    0.14
   0   6   0    0.28    0.15
   0  -6   0    0.10    0.16
   0   6   1   41.05    1.48
   0   6  -1   40.91    1.76
   0   6  -1   40.45    1.49
   0  -6   1   40.90    1.52
   0  -6  -1   41.38    1.59
   0   6   1   41.42    1.74
   0  -6  -2   73.86    2.18
   0  -6   2   73.15    2.01
   0   6   2   74.28    1.98
   0   6  -2   71.46    2.01
   0   6   2   76.05    2.33
   0   6  -2   75.90    2.41
   0   6  -3   11.21    0.94
   0  -6  -3   10.33    0.83
   0   6   3   10.31    0.86
   0  -6   3   10.74    0.94
   0  -6   3   10.15    0.74
   0   6  -3   10.12    0.75
   0   6   3   11.25    0.78
   0  -6   4   58.92    2.26
   0  -6   4   57.31    1.73
   0   6   4   60.81    2.04
   0   6   4   55.60    1.72
   0  -6  -4   58.25    1.99
   0   6  -4   59.19    1.84
   0   6  -4   62.56    2.23
   0   6   5   18.62    1.12
   0   6  -5   19.12    1.25
   0   6  -5   17.19    1.00
   0  -6  -5   17.69    1.12
   0  -6   5   18.08    1.26
   0  -6   5   16.76    0.91
   0   6   6   87.05    2.41
   0  -6   6   84.78    2.04
   0  -6  -6   84.73    2.46
   0   6  -6   87.59    2.69
   0  -6   6   84.73    2.74
   0   6  -6   84.20    2.26
   0   6   7  181.93    3.45
   0   6  -7  186.48    3.93
   0   6  -7  183.69    3.37
   0  -6  -7  180.59    3.64
   0  -6   7  183.83    4.06
   0  -6   7  184.50    2.96
   0   6  -8  118.15    2.73
   0  -6  -8  117.43    3.07
   0   6   8  118.60    2.76
   0   6  -8  116.20    3.15
   0  -6  -8  121.05    3.02
   0  -6   8  118.88    3.29
   0  -6  -9   47.82    2.01
   0  -6  -9   47.07    1.94
   0   6  -9   49.72    2.07
   0  -6   9   45.60    2.07
   0   6  -9   43.56    1.69
   0   6   9   47.23    1.74
   0  -6 -10   29.61    1.54
   0  -6 -10   31.47    1.63
   0  -6  10   32.19    1.73
   0   6  10   31.60    1.39
   0   6 -10   33.02    1.69
   0   6 -10   31.37    1.44
   0   6 -11   66.35    2.40
   0  -6 -11   65.69    2.37
   0  -6 -11   62.96    2.28
   0   6 -11   64.25    2.08
   0  -6  11   63.18    2.44
   0   6  11   61.88    1.91
   0  -6 -12   52.34    2.14
   0   6  12   51.23    1.74
   0   6 -12   50.30    2.12
   0  -6  12   52.70    2.25
   0  -6 -12   52.57    2.11
   0   6 -12   51.13    1.87
   0   6  13   23.19    1.16
   0   6 -13   24.06    1.47
   0  -6 -13   24.33    1.47
   0  -6 -13   23.50    1.43
   0  -6  13   22.17    1.49
   0   6  14    7.28    0.65
   0  -6  14    6.70    0.85
   0  -6 -14    6.26    0.77
   0  -6 -14    5.89    0.72
   0   6 -14    7.37    0.83
   0   6  15   14.62    0.92
   0  -6  15   14.02    1.24
   0   6 -15   14.86    1.20
   0  -6 -15   14.86    1.21
   0  -6 -15   13.27    1.13
   0  -6 -16   38.17    1.89
   0  -6  16   34.80    1.91
   0   6  16   35.95    1.43
   0  -6 -16   37.05    1.85
   0   6 -16   37.05    1.86
   0   6  17   67.73    1.97
   0  -6 -17   69.10    2.57
   0  -6 -17   65.82    2.48
   0  -6  17   63.02    2.61
   0  -6  18   38.98    2.14
   0   6  18   38.72    1.54
   0  -6 -18   49.18    2.23
   0  -6 -18   48.43    2.23
   0  -6 -19   66.04    2.57
   0  -6 -19   65.08    2.55
   0  -6 -20   44.76    2.16
   0  -6 -20   44.82    2.15
   0  -6 -21   49.12    2.36
   0  -6 -21   49.76    2.39
   0  -6 -22    7.73    0.93
   0  -6 -22    6.27    0.83
   0  -6 -23    0.69    0.39
   0  -6 -23    0.78    0.41
   0  -6 -24   10.39    1.14
   0  -6 -24   11.20    1.21
   0  -6 -25   13.99    1.29
   0  -6 -25   13.13    1.28
   0   6 -26   33.06    1.12
   0  -6 -26   32.60    2.00
   0  -6 -26   33.06    1.98
   0  -6 -27   12.15    1.24
   0   6 -27   12.28    0.69
   0  -6 -27   11.43    1.23
   0  -6 -28   21.04    1.63
   0   6 -28   20.40    0.87
   0  -6 -28   20.68    1.65
   0   6 -29    6.87    0.51
   0  -6 -29    7.53    0.99
   0  -6 -29    7.89    1.05
   0   6 -30    1.44    0.25
   0  -6 -30    1.27    0.51
   0  -6 -30    1.31    0.48
   0  -6 -31    3.57    0.74
   0  -6 -31    4.78    0.81
   0  -6 -32    8.24    1.12
   0  -6 -32    7.32    1.03
   0  -6 -33    3.25    0.75
   0  -6 -33    2.47    0.68
   0  -6 -34    1.23    0.50
   0  -6 -34    1.37    0.52
   0  -6 -35    1.29    0.51
   0  -6 -35    1.59    0.59
   0  -6 -36    1.53    0.57
   0  -6 -36    2.21    0.63
   0  -6 -37    1.75    0.57
   0  -6 -37    1.09    0.49
   0  -6 -38    0.31    0.37
   0  -6 -38    0.28    0.37
   0  -6 -39    1.17    0.50
   0  -6 -39    2.11    0.64
   0  -6 -40    1.24    0.55
   0  -6 -40    0.67    0.50
   0  -6 -41    0.61    0.40
   0  -6 -41    1.35    0.55
   0  -6 -42    2.28    0.75
   0  -6 -42    2.03    0.66
   0  -6 -43    1.97    0.66
   0  -6 -43    1.43    0.69
   0   6 -44    0.76    0.44
   0  -6 -44    0.47    0.42
   0  -6 -45    2.44    0.71
   0   6 -45    3.57    0.83
   0   6 -46    0.17    0.23
   0   6 -47    0.32    0.26
   0   6 -48    2.15    0.61
   0  -8   0    0.45    0.19
   0   8   0    1.05    0.39
   0   8  -1   31.61    1.83
   0  -8   1   29.32    1.49
   0   8   1   29.17    1.71
   0  -8  -1   29.67    1.55
   0   8   2   41.63    2.02
   0   8  -2   39.88    2.06
   0  -8  -2   37.72    1.78
   0  -8   2   37.62    1.65
   0   8  -3   21.80    1.54
   0  -8  -3   21.14    1.36
   0   8   3   20.77    1.42
   0  -8   3   21.17    1.22
   0   8  -4   14.20    1.27
   0   8   4   13.70    1.16
   0  -8   4   11.13    0.87
   0  -8  -4   12.21    1.06
   0  -8  -5   11.28    1.02
   0   8   5   12.12    1.08
   0  -8   5   11.61    0.88
   0   8  -5   13.49    1.22
   0  -8   6   -0.05    0.25
   0   8  -6    0.13    0.26
   0  -8  -6    0.58    0.31
   0   8   6    0.27    0.22
   0  -8   6   -0.08    0.18
   0   8  -7   11.78    1.18
   0  -8  -7   11.87    1.10
   0   8   7   12.72    1.09
   0  -8   7   11.72    0.86
   0  -8   7   12.94    1.27
   0  -8  -8   18.02    1.36
   0  -8   8   16.24    1.42
   0   8   8   17.86    1.28
   0   8  -8   18.29    1.49
   0   8  -9    1.77    0.50
   0   8   9    1.52    0.41
   0  -8   9    1.27    0.42
   0  -8  -9    1.31    0.41
   0   8 -10   17.64    1.49
   0   8  10   18.26    1.26
   0  -8 -10   16.41    1.33
   0  -8  10   16.36    1.44
   0   8 -11    9.33    1.09
   0  -8  11    9.28    1.11
   0   8  11    8.78    0.87
   0  -8 -11    9.25    1.02
   0   8 -12   28.25    1.89
   0  -8  12   31.87    2.07
   0   8  12   27.64    1.52
   0  -8 -12   27.42    1.78
   0   8 -13   84.29    3.24
   0   8  13   84.63    2.60
   0  -8 -13   83.39    3.07
   0  -8  13   88.62    3.42
   0  -8 -14   14.06    1.28
   0  -8  14   13.25    1.35
   0   8 -14   14.09    1.37
   0   8  14   13.39    1.03
   0   8  15    5.39    0.66
   0   8 -15    5.89    0.92
   0  -8 -15    4.80    0.79
   0  -8  15    4.61    0.84
   0   8  16   28.49    1.47
   0  -8 -16   28.20    1.86
   0   8 -16   28.68    1.94
   0  -8  16   29.45    2.03
   0  -8  17   13.39    1.39
   0   8  17   13.74    1.03
   0  -8 -17   12.71    1.28
   0  -8 -17   13.39    1.30
   0   8 -17   13.92    1.37
   0   8 -18    5.65    0.90
   0  -8  18    6.70    1.00
   0   8  18    4.72    0.61
   0  -8 -18    6.76    0.96
   0  -8 -18    5.30    0.84
   0   8 -19    0.76    0.40
   0  -8 -19    0.30    0.30
   0  -8 -19   -0.27    0.35
   0  -8  19    0.30    0.34
   0   8  19    0.57    0.24
   0  -8  20    5.62    0.95
   0  -8 -20    5.34    0.90
   0   8 -20    5.04    0.87
   0  -8 -20    4.82    0.86
   0   8  20    5.07    0.65
   0  -8 -21   30.48    2.04
   0   8  21   29.98    1.51
   0  -8 -21   29.28    1.99
   0   8 -21   27.87    1.94
   0  -8  21   31.62    2.20
   0  -8  22    7.96    1.16
   0  -8 -22    7.42    1.04
   0   8 -22    8.03    1.12
   0  -8 -22    8.39    1.09
   0   8 -23    6.12    0.96
   0  -8 -23    8.25    1.10
   0  -8  23    7.86    1.14
   0  -8 -23    7.24    1.02
   0   8 -24   19.20    1.68
   0  -8  24   23.99    2.04
   0  -8 -24   24.05    1.88
   0  -8 -24   24.80    1.93
   0  -8 -25    2.19    0.62
   0  -8  25    2.68    0.75
   0  -8 -25    2.99    0.69
   0   8 -25    2.61    0.66
   0   8 -26    2.91    0.67
   0  -8 -26    3.32    0.72
   0  -8  26    3.80    0.82
   0  -8 -26    2.74    0.67
   0  -8 -27    5.55    0.96
   0  -8  27    8.36    1.25
   0   8 -27    6.27    0.98
   0  -8 -27    5.99    0.98
   0  -8  28   25.96    2.21
   0  -8 -28   26.75    2.05
   0   8 -28   18.41    1.67
   0  -8 -28   25.44    2.06
   0  -8 -29    4.70    0.89
   0  -8  29    5.93    1.10
   0  -8 -29    5.15    0.95
   0   8 -29    4.27    0.84
   0  -8 -30    3.67    0.81
   0  -8  30    3.68    0.87
   0   8 -30    2.93    0.70
   0  -8 -30    3.69    0.80
   0  -8 -31    1.52    0.61
   0  -8 -31    1.63    0.62
   0   8 -31    1.52    0.55
   0  -8  31    0.93    0.39
   0  -8 -32    5.01    0.98
   0  -8 -32    5.91    1.05
   0  -8  32    4.48    1.01
   0   8 -32    3.20    0.74
   0   8 -33    0.33    0.41
   0  -8 -33   -0.66    0.41
   0  -8 -33    0.29    0.40
   0  -8 -34    0.74    0.39
   0  -8 -34   -0.03    0.33
   0   8 -34    0.82    0.41
   0  -8  34    0.38    0.42
   0  -8 -35   -0.30    0.29
   0  -8 -35    0.63    0.43
   0  -8  35    0.09    0.32
   0   8 -35    1.02    0.53
   0  -8 -36    1.62    0.57
   0  -8 -36    1.05    0.52
   0   8 -36    1.68    0.60
   0  -8  36    1.09    0.51
   0   8 -37    1.12    0.57
   0  -8  37    0.91    0.53
   0  -8 -37    0.86    0.48
   0  -8 -37    1.20    0.57
   0  -8  38    0.48    0.35
   0  -8 -38   -0.02    0.31
   0  -8 -38    0.92    0.48
   0  -8  39    1.58    0.62
   0  -8 -39    1.63    0.66
   0  10   0    1.09    0.42
   0 -10  -1    2.19    0.50
   0  10   1    2.28    0.59
   0  10  -1    3.12    0.69
   0 -10  -2   14.25    1.20
   0  10   2   17.65    1.52
   0  10  -2   16.71    1.52
   0  10   3    6.99    0.97
   0 -10  -3    6.66    0.84
   0  10  -3    7.26    1.03
   0 -10  -4    1.85    0.51
   0  10   4    1.51    0.47
   0  10  -4    0.45    0.25
   0  10  -5    9.90    1.22
   0  10   5   10.99    1.17
   0 -10  -5    9.84    1.07
   0  10  -6    6.60    1.05
   0 -10  -6    5.17    0.82
   0  10   6    4.96    0.80
   0  10   7   22.33    1.64
   0 -10  -7   22.13    1.62
   0  10  -7   23.97    1.92
   0  10   8   11.81    1.19
   0  10  -8   13.32    1.45
   0 -10  -8   12.72    1.26
   0 -10  -9    3.24    0.66
   0  10  -9    4.32    0.88
   0  10   9    2.87    0.56
   0  10 -10    3.98    0.82
   0  10  10    4.53    0.72
   0 -10 -10    4.05    0.75
   0 -10  11    1.05    0.51
   0 -10 -11    1.33    0.48
   0  10 -11    0.99    0.49
   0  10  11    1.09    0.44
   0  10  12    1.21    0.41
   0 -10 -12    0.81    0.39
   0  10 -12    1.15    0.51
   0 -10  12    1.27    0.49
   0 -10  13    0.14    0.37
   0  10  13    0.15    0.18
   0 -10 -13    0.24    0.30
   0  10 -13    0.03    0.32
   0  10  14    1.44    0.40
   0  10 -14    1.27    0.50
   0 -10  14    1.04    0.48
   0 -10 -14    1.03    0.44
   0 -10  15   10.15    1.32
   0 -10 -15   11.18    1.30
   0  10  15   11.00    1.05
   0  10 -15   11.52    1.42
   0 -10  16    4.07    0.86
   0 -10 -16    4.73    0.91
   0  10 -16    4.96    0.99
   0  10  16    5.43    0.75
   0 -10  17    8.95    1.28
   0  10  17    7.81    0.87
   0  10 -17    9.55    1.32
   0 -10 -17    6.68    1.04
   0  10 -18    5.38    1.01
   0 -10 -18    3.85    0.82
   0 -10  18    4.65    0.97
   0  10 -19    1.97    0.63
   0 -10  19    1.60    0.63
   0 -10 -19    1.21    0.48
   0 -10  20    1.47    0.59
   0  10 -20    0.59    0.41
   0 -10 -20    0.99    0.46
   0  10 -21    1.19    0.51
   0 -10 -21    0.31    0.42
   0 -10  21    0.96    0.54
   0 -10  22   -0.03    0.30
   0  10 -22    0.27    0.30
   0 -10 -22   -0.11    0.30
   0 -10 -23    5.73    1.02
   0  10 -23    5.03    0.98
   0 -10  23    5.31    1.05
   0  10 -24    2.83    0.75
   0 -10 -24    2.10    0.67
   0 -10  24    2.42    0.77
   0  10 -25    0.88    0.54
   0 -10  25   -0.06    0.31
   0 -10 -25    0.74    0.43
   0 -10 -26    2.13    0.69
   0 -10  26    2.03    0.67
   0  10 -26    1.42    0.53
   0  10 -27    7.69    1.21
   0 -10  27   11.70    1.61
   0 -10 -27    8.56    1.34
   0 -10 -28    0.10    0.27
   0 -10  28    1.26    0.61
   0  10 -28    0.77    0.51
   0  10 -29    0.48    0.38
   0 -10  29   -0.37    0.49
   0 -10 -29    0.76    0.48
   0 -10  30    1.91    0.66
   0 -10 -30    3.09    0.88
   0  10 -30    2.57    0.75
   0 -10 -31    1.46    0.65
   0 -10  31    1.81    0.65
   0 -10 -32    2.07    0.70
   0 -10  32    3.00    0.90
   0 -10  33    4.43    1.10
   0 -10 -33    4.49    1.06
   0 -10 -34    5.21    1.16
   0 -10 -35    1.50    0.73
   0  12   0    1.04    0.49
   0  12  -1    8.81    1.24
   0  12   1    7.48    1.13
   0  12  -2    1.97    0.63
   0  12   2    2.13    0.62
   0  12   3    6.92    1.08
   0  12  -3    4.97    0.97
   0  12  -4    0.66    0.43
   0  12   4    1.37    0.49
   0  12   5    1.41    0.50
   0  12  -5    2.87    0.77
   0  12  -6    0.21    0.44
   0  12  -7    2.07    0.65
   0  12  -8    0.81    0.43
   0  12  -9    0.85    0.49
   0  12 -10    0.23    0.36
   0  12 -11    0.88    0.52
   0  12 -12    1.25    0.54
   0  12 -13    0.74    0.50
   0  12 -14    1.23    0.56
   0  12 -15    1.83    0.74
   0  12 -16    1.01    0.58
   0  12 -17    0.28    0.31
   0  12 -18    0.95    0.56
   0  12 -19    0.64    0.45
   0  12 -20    0.22    0.37
   1   1 -49    3.63    0.86
   1   1 -48    3.60    0.86
   1  -1 -48    4.78    0.96
   1  -1 -47    2.13    0.70
   1   1 -47    0.38    0.37
   1  -1 -46    0.09    0.28
   1  -1 -46    0.95    0.55
   1   1 -46    0.40    0.41
   1  -1 -45    1.44    0.54
   1  -1 -45    1.00    0.36
   1   1 -45    0.69    0.37
   1  -1 -44    1.38    0.60
   1   1 -44    0.80    0.39
   1  -1 -44    0.53    0.27
   1   1 -43    5.03    0.91
   1  -1 -43    4.67    0.76
   1  -1 -43    6.07    1.00
   1   1 -42    2.32    0.47
   1  -1 -42    2.09    0.53
   1   1 -42    3.29    0.74
   1  -1 -42    2.41    0.64
   1   1 -41    3.55    0.55
   1  -1 -41    4.23    0.82
   1   1 -41    3.71    0.73
   1  -1 -41    3.70    0.64
   1  -1 -40    1.66    0.54
   1  -1 -40    1.27    0.39
   1   1 -40    0.27    0.25
   1   1 -40    1.02    0.29
   1  -1 -39   10.12    0.98
   1   1 -39   10.46    1.18
   1  -1 -39   10.01    1.17
   1   1 -39    9.53    0.83
   1  -1 -38    8.20    1.05
   1   1 -38   10.33    0.83
   1   1 -38   11.06    1.20
   1  -1 -38    9.09    0.92
   1  -1 -37   13.90    1.34
   1  -1 -37   13.95    1.11
   1   1 -37   13.39    1.29
   1   1 -37   13.27    0.93
   1   1 -36   30.23    1.90
   1   1 -36   28.20    1.31
   1  -1 -36   27.62    1.51
   1  -1 -36   29.06    1.87
   1   1 -35   18.76    1.48
   1   1 -35   17.65    1.02
   1  -1 -35   17.27    1.18
   1  -1 -35   18.75    1.49
   1  -1 -34    7.85    0.97
   1  -1 -34    7.39    0.76
   1   1 -34    7.56    0.66
   1   1 -34    7.67    0.95
   1   1 -33   20.58    1.49
   1  -1 -33   19.34    1.45
   1   1 -33   18.90    1.00
   1  -1 -33   19.48    1.19
   1   1 -32   16.85    1.31
   1   1 -32   16.81    0.92
   1  -1 -32   18.28    1.37
   1  -1 -32   17.23    1.10
   1  -1 -31    2.24    0.42
   1  -1 -31    1.99    0.51
   1   1 -31    1.84    0.46
   1   1 -31    2.15    0.35
   1   1 -30   10.83    0.70
   1  -1 -30   10.14    0.98
   1  -1 -30   11.09    0.85
   1   1 -30   11.09    1.02
   1   1 -29   30.82    1.14
   1  -1 -29   29.32    1.33
   1  -1 -29   30.08    1.65
   1   1 -29   30.66    1.63
   1   1 -28    8.63    0.85
   1   1 -28    8.08    0.58
   1  -1 -28    8.84    0.89
   1  -1 -28    8.16    0.71
   1   1 -27    8.91    0.85
   1   1 -27    9.43    0.61
   1  -1 -27   10.03    0.75
   1  -1 -27    9.96    0.92
   1  -1 -26   23.12    1.35
   1   1 -26   22.22    0.89
   1  -1 -26   20.92    1.05
   1  -1 -25   11.75    0.95
   1   1 -25   12.21    0.65
   1  -1 -25   11.13    0.76
  -1  -1  25   11.48    0.60
   1  -1 -24    3.33    0.42
   1  -1 -24    3.13    0.48
  -1  -1  24    3.15    0.31
   1   1 -24    2.74    0.31
   1  -1 -23    1.66    0.31
   1  -1 -23    2.12    0.46
  -1  -1  23    1.64    0.24
   1   1 -23    1.45    0.22
   1   1 -22   57.33    1.26
   1  -1 -22   55.69    1.93
  -1  -1  22   60.17    1.25
   1  -1 -22   58.80    1.60
   1   1 -21   40.29    1.02
   1  -1 -21   42.30    1.63
   1  -1 -21   41.56    1.32
  -1  -1  21   41.21    1.01
   1  -1 -20   17.36    1.06
  -1   1  20   14.00    0.64
  -1  -1  20   16.22    0.62
   1  -1 -20   17.60    0.86
   1   1 -20   14.99    0.60
   1  -1 -19  216.32    3.45
  -1   1  19  215.78    2.46
   1  -1 -19  208.01    2.79
   1   1 -19  212.65    2.16
  -1  -1  19  214.46    2.16
   1   1 -18  105.85    1.46
   1  -1 -18  107.83    1.99
   1  -1 -18  108.09    2.41
  -1  -1  18  106.62    1.47
  -1   1  18  110.01    1.73
   1  -1 -17    4.24    0.41
  -1   1  17    3.00    0.29
   1  -1 -17    3.62    0.48
   1   1 -17    3.23    0.25
  -1  -1  17    3.68    0.27
   1  -1 -16   10.04    0.71
   1  -1 -16    8.86    0.54
  -1  -1  16    9.97    0.42
   1   1 -16    9.32    0.39
  -1   1  16    9.87    0.50
  -1  -1  15   18.75    0.54
  -1   1  15   18.59    0.67
   1  -1 -15   19.03    0.77
   1  -1 -15   18.87    0.92
   1   1 -15   18.71    0.53
   1  -1 -14   51.00    1.46
  -1  -1  14   49.30    0.84
  -1   1  14   50.46    1.09
   1   1 -14   49.71    0.82
   1  -1 -14   49.65    1.20
  -1   1  13    7.81    0.42
  -1  -1  13    7.75    0.32
   1  -1 -13    7.85    0.57
   1  -1 -13    8.04    0.47
   1   1 -13    8.20    0.32
  -1   1  12   11.60    0.50
   1  -1 -12   10.68    0.53
   1  -1 -12   12.14    0.66
   1   1 -12   11.27    0.35
  -1  -1  12   10.49    0.35
   1  -1 -11    0.57    0.15
  -1   1  11    0.79    0.14
   1  -1 -11    0.90    0.17
   1   1 -11    0.70    0.08
  -1   1  10   24.90    0.88
   1  -1 -10   26.22    0.79
   1   1 -10   27.47    0.47
   1  -1 -10   26.02    0.90
  -1   1  10   25.61    0.71
   1   1  -9   17.87    0.35
   1  -1  -9   16.92    0.61
  -1   1   9   17.44    0.70
  -1   1   9   16.56    0.56
   1  -1  -9   17.18    0.71
  -1   1   8   12.77    0.59
   1  -1  -8   14.27    0.58
   1  -1  -8   13.95    0.61
  -1   1   8   13.04    0.50
   1   1  -8   13.65    0.28
   1  -1  -8   13.71    0.54
  -1   1   7   13.78    0.56
  -1   1   7   13.57    0.49
   1  -1  -7   13.34    0.51
   1  -1  -7   13.28    0.53
   1  -1  -7   14.43    0.59
   1  -1  -6    0.15    0.08
   1  -1  -6    0.31    0.09
  -1   1   6    0.12    0.06
  -1   1   6    0.20    0.08
   1  -1  -6    0.07    0.06
  -1   1   6    0.21    0.08
   1  -1  -5   13.20    0.52
  -1   1   5   11.60    0.44
   1  -1  -5   11.98    0.46
  -1   1   5   11.92    0.45
   1  -1  -5   12.58    0.47
  -1   1   5   11.79    0.48
   1  -1  -4   10.93    0.43
   1  -1  -4   11.24    0.43
  -1   1   4   10.78    0.42
   1  -1  -4   11.10    0.46
  -1   1   4   10.71    0.40
  -1   1   4   10.70    0.44
   1  -1  -3    0.84    0.13
  -1   1   3    0.46    0.08
   1  -1  -3    0.90    0.13
  -1   1   3    0.84    0.12
   1  -1  -3    0.72    0.11
  -1   1   3    0.72    0.13
   1  -1  -2    7.65    0.35
   1  -1  -2    7.41    0.36
   1  -1   2    1.05    0.14
   1  -1   2    0.89    0.14
  -1  -1  -2    1.12    0.10
   1   1   2    0.61    0.08
  -1  -1  -2    1.03    0.11
   1   1   3   16.08    0.42
  -1   1  -3   15.30    0.50
  -1  -1  -3   15.77    0.42
  -1   1  -3   16.38    0.54
  -1  -1  -3   16.62    0.44
  -1  -1  -4   31.00    0.63
   1   1   4   29.78    0.60
   1   1   5   15.66    0.46
  -1  -1  -5   16.46    0.39
  -1  -1  -5   16.91    0.49
  -1  -1  -6    0.74    0.12
   1   1   6    0.80    0.12
  -1  -1  -7    1.32    0.15
   1   1   7    1.30    0.15
  -1  -1  -8    0.29    0.13
   1   1   8    0.06    0.04
   1   1   9   72.71    1.13
  -1  -1  -9   74.13    1.23
  -1   1  -9   73.65    1.01
  -1  -1 -10  123.38    1.64
  -1   1 -10  126.80    1.35
   1   1  10  125.46    1.53
  -1  -1 -11    2.36    0.29
  -1   1 -11    0.59    0.10
   1   1  11    0.84    0.14
  -1  -1 -12   50.15    1.12
   1   1  12   49.89    1.03
  -1   1 -12   50.15    0.91
  -1   1 -13   38.63    0.81
   1   1  13   38.52    0.93
  -1  -1 -13   37.11    1.00
   1   1  14   28.73    0.83
  -1  -1 -14   28.99    0.90
  -1   1 -14   28.46    0.72
  -1  -1 -15    9.99    0.55
  -1   1 -15   10.11    0.45
   1   1  15   11.02    0.53
   1   1  16   23.18    0.79
  -1   1 -16   24.15    0.71
  -1  -1 -16   23.98    0.87
  -1   1 -17    9.55    0.47
   1   1  17    9.33    0.51
  -1  -1 -17    9.08    0.56
  -1  -1 -18   27.61    0.99
  -1   1 -18   27.31    0.81
  -1   1 -19   20.84    0.73
  -1  -1 -19   20.42    0.87
  -1   1 -20   38.86    1.02
  -1  -1 -20   37.67    1.21
  -1  -1 -21    5.92    0.51
  -1   1 -21    5.71    0.41
  -1  -1 -21    5.21    0.59
  -1  -1 -22    0.93    0.30
  -1   1 -22    0.78    0.16
  -1  -1 -22    1.42    0.29
  -1  -1 -23   26.37    1.09
  -1  -1 -23   26.83    1.39
  -1   1 -23   26.75    0.93
  -1  -1 -24    8.02    0.79
  -1  -1 -24    9.02    0.67
  -1   1 -24    8.82    0.55
  -1   1 -25   15.74    0.75
  -1  -1 -25   14.84    0.87
  -1  -1 -25   14.60    1.08
  -1   1 -26    1.44    0.25
  -1  -1 -26    1.52    0.40
  -1  -1 -26    1.35    0.29
  -1   1 -27    3.23    0.37
  -1  -1 -27    3.95    0.61
  -1  -1 -27    4.03    0.48
  -1   1 -28    6.62    0.54
  -1  -1 -28    7.31    0.66
  -1  -1 -28    7.26    0.81
  -1  -1 -29   15.69    1.23
  -1   1 -29   14.96    0.84
  -1  -1 -29   16.64    1.01
  -1  -1 -30   72.23    2.66
  -1  -1 -30   74.42    2.16
  -1   1 -30   70.95    1.84
  -1  -1 -31   25.32    1.61
  -1   1 -31   26.67    1.16
  -1  -1 -31   27.02    1.34
  -1   1 -32   34.92    1.38
  -1  -1 -32   36.69    1.60
  -1  -1 -32   35.52    1.95
  -1   1 -33   97.62    2.33
  -1  -1 -33   97.05    2.63
  -1  -1 -33   97.05    3.26
  -1  -1 -34   46.77    2.31
  -1   1 -34   44.93    1.62
  -1  -1 -34   40.97    1.76
  -1   1 -35   24.82    1.25
  -1  -1 -35   25.85    1.43
  -1  -1 -35   28.96    1.87
  -1  -1 -36   39.62    1.80
  -1  -1 -36   39.71    2.21
  -1   1 -36   40.75    1.61
  -1   1 -36   40.83    2.19
  -1  -1 -37   15.17    1.42
  -1   1 -37   14.69    1.37
  -1  -1 -37   14.98    1.14
  -1   1 -37   14.82    1.00
  -1   1 -38   10.19    0.86
  -1   1 -38    9.21    1.11
  -1  -1 -38   10.75    1.21
  -1  -1 -38    8.55    0.88
  -1   1 -39    6.10    0.68
  -1  -1 -39    5.56    0.73
  -1  -1 -39    7.59    1.05
  -1   1 -39    5.85    0.93
  -1  -1 -40    6.61    0.81
  -1   1 -40    6.69    0.99
  -1  -1 -40    5.62    0.93
  -1   1 -40    6.04    0.69
  -1   1 -41    7.61    0.80
  -1  -1 -41    8.20    1.11
  -1  -1 -41    8.46    0.93
  -1   1 -41    7.71    1.07
  -1  -1 -42    4.68    0.86
  -1   1 -42    4.15    0.61
  -1   1 -42    3.96    0.78
  -1  -1 -42    4.23    0.71
  -1   1 -43    1.20    0.32
  -1  -1 -43    1.00    0.44
  -1   1 -43    0.69    0.38
  -1  -1 -43    1.17    0.40
  -1   1 -44    1.48    0.38
  -1  -1 -44    2.02    0.65
  -1   1 -44    0.86    0.43
  -1  -1 -44    1.69    0.47
  -1  -1 -45    3.13    0.78
  -1   1 -45    2.40    0.66
  -1  -1 -45    1.85    0.47
  -1  -1 -46    3.84    0.71
  -1  -1 -46    4.00    0.89
  -1   1 -46    3.56    0.80
  -1  -1 -47    3.49    0.83
  -1   1 -47    2.36    0.63
  -1  -1 -47    4.17    0.77
  -1   1 -48    1.73    0.62
  -1  -1 -48    2.32    0.75
   1   3 -49    0.53    0.44
   1  -3 -49    0.07    0.22
   1   3 -48    1.04    0.49
   1  -3 -48    1.12    0.47
   1  -3 -47    0.17    0.38
   1   3 -47    0.67    0.47
   1  -3 -47    1.03    0.46
   1  -3 -46    0.93    0.39
   1   3 -46    0.58    0.42
   1  -3 -46    0.26    0.26
   1   3 -45    6.97    1.06
   1  -3 -45    5.99    1.08
   1  -3 -45    5.97    0.93
   1  -3 -44    0.37    0.43
   1  -3 -44    0.20    0.31
   1   3 -44    0.19    0.25
   1  -3 -43    0.93    0.42
   1   3 -43    0.39    0.27
   1  -3 -43    0.61    0.35
   1   3 -42    1.29    0.49
   1  -3 -42    2.27    0.54
   1  -3 -42    1.47    0.53
   1  -3 -41    1.11    0.43
   1   3 -41    0.94    0.40
   1  -3 -41    1.69    0.55
   1   3 -40   -0.20    0.30
   1  -3 -40    0.72    0.43
   1  -3 -40   -0.05    0.24
   1  -3 -39    3.57    0.67
   1  -3 -39    4.24    0.83
   1   3 -39    2.97    0.65
   1  -3 -38    7.19    0.93
   1  -3 -38    7.20    1.05
   1   3 -38    5.81    0.86
   1   3 -37    2.10    0.34
   1   3 -37    1.56    0.46
   1  -3 -37    2.28    0.62
   1  -3 -37    2.28    0.53
   1   3 -36   -0.18    0.23
   1   3 -36    0.01    0.09
   1  -3 -36   -0.03    0.19
   1  -3 -36   -0.25    0.21
   1  -3 -35    1.76    0.46
   1   3 -35    1.60    0.27
   1  -3 -35    2.12    0.57
   1   3 -34    6.72    0.54
   1  -3 -34    6.69    0.92
   1  -3 -34    6.93    0.84
   1   3 -33    7.54    0.56
   1  -3 -33    8.17    0.91
   1  -3 -33    9.43    1.07
   1   3 -32    5.01    0.45
   1  -3 -32    6.58    0.90
   1  -3 -32    4.45    0.66
   1  -3 -31    3.67    0.68
   1   3 -31    3.67    0.37
   1  -3 -31    3.16    0.55
   1  -3 -30   14.46    1.13
   1  -3 -30   15.99    1.34
   1   3 -30   15.39    0.72
   1  -3 -29   40.05    1.85
   1   3 -29   41.40    1.14
   1  -3 -29   39.43    2.02
   1   3 -28   70.40    1.45
   1  -3 -28   67.49    2.34
   1  -3 -28   67.33    2.59
   1  -3 -27   25.34    1.42
   1   3 -27   26.39    0.86
   1  -3 -27   23.67    1.52
   1  -3 -26   12.27    1.08
   1  -3 -26   12.83    1.01
   1   3 -26   13.54    0.60
   1   3 -25   37.90    0.98
   1  -3 -25   38.41    1.84
   1  -3 -25   37.95    1.67
   1  -3 -24   66.22    2.35
   1   3 -24   67.90    1.27
   1  -3 -24   60.73    2.08
   1  -3 -23   16.17    1.18
   1  -3 -23   15.88    1.07
   1   3 -23   15.56    0.59
   1  -3 -22   49.66    1.98
   1   3 -22   52.63    1.06
   1  -3 -22   50.95    1.86
   1   3 -21    7.53    0.39
   1  -3 -21    7.85    0.77
   1  -3 -21    7.29    0.70
   1  -3 -20    0.69    0.25
   1   3 -20    0.78    0.14
   1  -3 -20    0.43    0.19
   1  -3 -19   19.02    1.08
   1   3 -19   18.41    0.58
   1  -3 -19   18.82    1.15
   1  -3 -18    5.86    0.66
   1  -3 -18    5.50    0.56
   1  -3 -18    5.75    0.59
   1   3 -18    6.78    0.35
   1   3 -17   18.16    0.57
   1  -3 -17   16.43    1.01
   1  -3 -17   17.80    1.01
   1  -3 -17   17.31    0.95
   1  -3 -16    4.57    0.55
   1  -3 -16    4.51    0.52
   1  -3 -16    3.79    0.45
   1  -3 -15  299.80    4.14
   1  -3 -15  304.19    3.79
   1  -3 -15  296.80    4.00
   1  -3 -14   57.81    1.62
   1  -3 -14   59.69    1.82
   1  -3 -14   57.16    1.74
  -1   3  13    7.48    0.56
   1  -3 -13    8.72    0.62
   1  -3 -13    6.45    0.61
   1  -3 -13    7.72    0.63
  -1   3  12   72.21    1.64
   1  -3 -12   71.32    1.89
  -1   3  12   71.57    1.80
   1  -3 -12   69.27    1.93
   1  -3 -12   70.36    1.76
   1  -3 -11   34.90    1.21
   1  -3 -11   35.46    1.35
  -1   3  11   36.15    1.14
   1  -3 -11   35.17    1.31
  -1   3  11   35.32    1.19
  -1   3  11   35.03    1.26
   1  -3 -10  192.97    3.03
  -1   3  10  191.13    2.77
   1  -3 -10  188.85    3.01
   1  -3 -10  186.57    2.77
  -1   3  10  184.48    2.58
  -1   3  10  198.87    2.84
  -1   3   9  161.63    2.37
   1  -3  -9  164.58    2.55
  -1   3   9  162.85    2.56
   1  -3  -9  158.30    2.73
  -1   3   9  161.98    2.52
   1   3  -9  163.85    2.17
   1  -3  -9  158.67    2.70
  -1   3   8   50.65    1.40
   1   3  -8   50.01    1.17
   1  -3  -8   48.53    1.37
  -1   3   8   50.25    1.32
  -1   3   8   50.87    1.40
   1  -3  -8   48.99    1.49
   1  -3  -8   52.01    1.52
   1   3  -7  471.81    3.47
   1  -3  -7  482.47    4.26
  -1   3   7  480.40    4.16
   1  -3  -7  472.91    4.57
  -1   3   7  481.33    4.33
  -1   3   7  470.53    4.10
   1  -3  -7  475.00    4.53
  -1   3   6  712.40    5.04
   1  -3  -6  715.91    5.52
  -1   3   6  706.17    5.08
  -1   3   6  729.78    5.25
   1   3  -6  712.87    4.15
   1  -3  -6  725.77    5.48
   1  -3  -6  711.29    5.17
   1   3  -5   32.06    0.91
   1  -3  -5   31.60    1.14
   1  -3  -5   32.01    1.09
  -1   3   5   30.64    1.06
  -1   3   5   31.07    1.06
   1   3  -5   31.06    0.85
  -1  -3   5   31.71    1.11
  -1   3   5   30.36    1.07
   1  -3  -5   29.45    1.10
  -1  -3   4  422.93    3.96
   1   3  -4  427.70    3.13
   1  -3  -4  444.85    4.05
   1   3  -4  428.43    3.38
  -1   3   4  437.26    3.91
  -1   3   4  443.34    4.05
  -1   3   4  435.15    3.98
   1  -3  -4  441.54    4.18
  -1  -3   4  435.08    2.85
   1  -3  -3  533.36    4.45
  -1   3   3  515.57    4.38
   1   3  -3  530.57    3.76
  -1  -3   3  530.40    3.22
  -1   3   3  536.21    4.33
   1   3  -3  520.81    4.17
   1  -3  -3  543.35    4.54
  -1   3   3  536.97    4.44
   1   3  -3  528.02    3.45
  -1  -3   3  523.63    4.35
   1   3  -2  139.16    1.94
  -1   3   2  138.29    2.52
  -1  -3   2  138.20    1.70
  -1   3   2  132.80    2.23
   1  -3  -2  137.13    2.26
   1   3  -2  140.63    2.15
  -1   3   2  133.15    2.18
   1   3  -2  135.33    2.07
  -1   3   2  133.74    2.23
  -1  -3   2  135.06    2.19
   1   3  -2  131.96    1.69
   1  -3  -2  140.21    2.28
   1   3  -1  397.25    3.55
  -1   3   1  408.00    3.76
  -1   3   1  404.45    3.94
  -1  -3   1  408.50    3.72
  -1   3   1  406.10    3.85
  -1   3   1  400.24    4.25
   1   3  -1  412.93    2.97
   1   3  -1  407.20    3.65
  -1  -3   1  412.55    3.03
   1   3  -1  412.80    3.35
   1  -3  -1  411.60    3.90
   1  -3  -1  409.60    3.96
   1  -3   0  627.57    4.85
   1  -3   0  623.93    5.28
   1   3   0  627.35    4.20
  -1  -3   0  627.99    4.36
  -1   3   0  622.05    4.66
   1   3   0  620.12    3.61
  -1  -3   0  626.74    3.85
   1   3   0  607.63    4.37
   1  -3   0  630.25    4.72
  -1   3   0  617.19    5.28
  -1   3   0  617.80    4.93
   1   3   0  625.07    4.50
   1   3   1  126.43    1.63
  -1  -3  -1  128.67    2.02
   1  -3   1  126.36    2.39
   1  -3   1  130.13    2.12
  -1  -3  -1  129.23    1.85
  -1   3  -1  127.65    2.28
   1  -3   1  128.45    2.19
   1   3   1  125.80    1.95
  -1  -3  -1  128.44    1.78
  -1   3  -1  124.85    2.12
   1   3   1  126.41    2.04
  -1   3  -1  129.10    2.41
   1   3   1  127.34    1.92
   1   3   2   61.83    1.45
  -1  -3  -2   64.03    1.30
   1  -3   2   63.45    1.46
  -1   3  -2   61.15    1.59
  -1  -3  -2   62.31    1.44
  -1  -3  -2   62.30    1.29
  -1   3  -2   62.64    1.51
   1  -3   2   65.73    1.56
  -1   3  -2   62.95    1.69
   1   3   2   58.84    1.31
   1   3   2   62.40    1.37
   1  -3   2   62.52    1.70
   1   3   2   60.91    1.16
  -1  -3  -3  208.89    2.41
  -1  -3  -3  212.97    2.70
  -1   3  -3  208.37    3.09
  -1  -3  -3  207.52    2.36
   1   3   3  205.65    2.48
  -1   3  -3  207.02    2.71
   1  -3   3  204.14    3.12
  -1   3  -3  207.24    2.95
   1   3   3  206.32    2.16
   1  -3   3  205.27    2.60
   1   3   3  203.91    2.38
  -1  -3  -4  318.18    3.05
   1   3   4  322.64    3.11
   1   3   4  320.80    2.95
  -1  -3  -4  325.11    3.37
  -1   3  -4  306.67    3.65
   1   3   4  316.43    2.77
  -1   3  -4  320.95    3.37
  -1  -3  -4  316.23    2.92
   1  -3   4  312.88    3.91
   1  -3   4  321.34    3.21
  -1   3  -5    1.40    0.27
   1   3   5    0.86    0.17
   1  -3   5    0.99    0.20
  -1  -3  -5    0.94    0.17
   1  -3   5    0.94    0.26
   1   3   5    0.87    0.16
  -1   3  -5    1.16    0.22
  -1  -3  -5    1.21    0.21
   1   3   5    1.20    0.19
  -1  -3  -5    0.97    0.19
   1  -3   6  181.16    3.03
  -1  -3  -6  193.67    2.69
  -1  -3  -6  188.39    2.44
   1   3   6  189.24    2.20
   1  -3   6  193.39    2.48
   1   3   6  191.12    2.30
   1   3   6  186.18    2.44
  -1   3  -6  187.24    2.88
  -1   3  -6  184.92    2.63
  -1  -3  -6  189.79    2.28
   1   3   7   38.64    1.08
  -1   3  -7   40.06    1.36
   1   3   7   38.90    0.98
  -1  -3  -7   39.72    1.15
  -1  -3  -7   41.50    1.27
  -1   3  -7   39.81    1.23
   1  -3   7   39.17    1.44
   1   3   7   40.46    1.14
  -1  -3  -7   39.96    1.05
   1   3   8    7.38    0.43
  -1  -3  -8    7.52    0.47
  -1  -3  -8    7.82    0.57
   1   3   8    7.44    0.50
  -1   3  -8    6.96    0.52
  -1  -3  -8    7.09    0.51
   1   3   8    7.38    0.49
  -1  -3  -9    9.63    0.65
   1   3   9    9.86    0.58
   1   3   9   10.24    0.60
  -1  -3  -9    9.73    0.54
  -1  -3  -9    9.57    0.60
  -1   3  -9    9.89    0.64
   1   3   9   10.14    0.50
  -1  -3 -10   12.43    0.74
   1   3  10   11.41    0.54
  -1   3 -10   11.88    0.72
   1   3  10   11.39    0.64
  -1  -3 -10   12.14    0.71
  -1  -3 -10   12.23    0.62
   1   3  10   12.22    0.67
  -1  -3 -11    6.71    0.55
   1   3  11    6.54    0.42
  -1  -3 -11    6.44    0.46
  -1  -3 -11    7.36    0.59
  -1   3 -11    7.06    0.56
  -1  -3 -12   38.04    1.12
  -1  -3 -12   37.82    1.33
  -1  -3 -12   39.03    1.34
  -1  -3 -13   21.55    1.04
  -1  -3 -13   19.79    0.99
  -1  -3 -13   20.20    0.84
  -1  -3 -14   48.05    1.54
  -1  -3 -14   48.82    1.58
  -1  -3 -14   49.14    1.34
  -1  -3 -15   28.77    1.04
  -1  -3 -15   28.14    1.24
  -1  -3 -15   29.05    1.23
  -1  -3 -16  127.89    2.60
  -1  -3 -16  125.22    2.69
  -1  -3 -16  126.32    2.27
  -1  -3 -17   31.34    1.31
  -1  -3 -17   33.62    1.40
  -1  -3 -17   30.74    1.15
  -1  -3 -18   13.36    0.87
  -1  -3 -18   12.88    0.77
  -1  -3 -18   12.28    0.89
  -1   3 -18   13.76    0.60
  -1  -3 -19    3.38    0.48
  -1  -3 -19    3.57    0.48
  -1  -3 -19    3.74    0.45
  -1   3 -19    3.52    0.32
  -1   3 -20   17.91    0.70
  -1  -3 -20   18.62    0.97
  -1  -3 -20   18.31    1.06
  -1  -3 -20   19.09    1.15
  -1   3 -21   52.35    1.20
  -1  -3 -21   50.24    1.76
  -1  -3 -21   51.01    1.91
  -1  -3 -21   49.26    1.59
  -1   3 -22   20.65    0.77
  -1  -3 -22   20.59    1.16
  -1  -3 -22   20.20    1.26
  -1  -3 -23    7.03    0.69
  -1  -3 -23    6.49    0.74
  -1   3 -23    6.77    0.45
  -1   3 -24    6.23    0.44
  -1  -3 -24    6.12    0.74
  -1  -3 -24    6.13    0.66
  -1  -3 -25    3.34    0.57
  -1   3 -25    4.46    0.38
  -1  -3 -25    3.76    0.55
  -1  -3 -26   13.04    1.11
  -1  -3 -26   13.32    1.03
  -1   3 -26   11.79    0.62
  -1  -3 -27   59.13    2.13
  -1  -3 -27   58.42    2.34
  -1   3 -27   56.20    1.40
  -1   3 -28  138.52    2.23
  -1  -3 -28  136.20    3.31
  -1  -3 -28  141.05    3.70
  -1  -3 -29  154.51    3.57
  -1  -3 -29  156.12    3.93
  -1   3 -29  156.11    2.42
  -1   3 -30   61.88    1.55
  -1  -3 -30   62.62    2.33
  -1  -3 -30   62.64    2.56
  -1   3 -31   12.28    0.71
  -1  -3 -31   13.65    1.25
  -1  -3 -31   12.91    1.09
  -1   3 -32   11.31    0.70
  -1  -3 -32   11.41    1.14
  -1  -3 -32   12.00    1.08
  -1  -3 -33    2.93    0.63
  -1   3 -33    2.81    0.37
  -1  -3 -33    2.79    0.55
  -1   3 -34    0.03    0.11
  -1  -3 -34    0.19    0.32
  -1  -3 -34    0.22    0.24
  -1  -3 -35    3.99    0.73
  -1   3 -35    3.66    0.45
  -1  -3 -35    3.95    0.68
  -1   3 -36    7.29    0.62
  -1  -3 -36    7.37    1.02
  -1  -3 -36    7.04    0.87
  -1   3 -37    0.08    0.11
  -1  -3 -37    0.06    0.29
  -1  -3 -37    0.15    0.27
  -1   3 -38    0.35    0.17
  -1  -3 -38    0.11    0.21
  -1  -3 -38    0.19    0.29
  -1  -3 -39    1.24    0.46
  -1   3 -39    1.32    0.32
  -1  -3 -39    0.70    0.29
  -1  -3 -40    2.57    0.70
  -1  -3 -40    0.84    0.41
  -1  -3 -41    4.73    0.80
  -1  -3 -41    5.10    0.92
  -1  -3 -42    3.40    0.71
  -1  -3 -42    3.18    0.74
  -1   3 -42    3.49    0.73
  -1  -3 -43    0.45    0.34
  -1  -3 -43    0.18    0.25
  -1   3 -43    0.35    0.26
  -1  -3 -44    0.67    0.43
  -1  -3 -44    0.32    0.27
  -1   3 -44    0.03    0.26
  -1   3 -45    0.06    0.24
  -1  -3 -45    0.61    0.36
  -1  -3 -45    0.37    0.42
  -1  -3 -46    1.57    0.50
  -1  -3 -46    2.00    0.62
  -1   3 -46    2.04    0.66
  -1  -3 -47    1.75    0.59
  -1   3 -47    0.46    0.43
  -1  -3 -48    1.29    0.51
  -1   3 -48    1.28    0.53
  -1  -3 -49    1.19    0.53
  -1  -3 -50    1.49    0.53
  -1  -3 -51    0.04    0.24
   1  -5 -49    1.76    0.61
   1   5 -49    1.49    0.57
   1  -5 -48    6.50    1.12
   1   5 -48    3.83    0.90
   1  -5 -47    1.18    0.55
   1   5 -47    2.00    0.67
   1   5 -46    2.82    0.72
   1  -5 -46    2.85    0.75
   1   5 -45    1.73    0.54
   1  -5 -45    2.75    0.71
   1  -5 -44   -0.18    0.42
   1   5 -44   -0.20    0.22
   1  -5 -44   -0.74    0.35
   1   5 -43    2.46    0.62
   1  -5 -43    3.90    0.91
   1  -5 -43    2.63    0.71
   1  -5 -42    0.63    0.36
   1  -5 -42    0.92    0.51
   1   5 -42    0.31    0.32
   1   5 -41   -0.06    0.21
   1  -5 -41    0.52    0.49
   1  -5 -41    0.60    0.32
   1  -5 -40    0.90    0.42
   1  -5 -40    0.27    0.23
   1  -5 -39    3.24    0.70
   1  -5 -39    1.94    0.65
   1  -5 -38    1.54    0.54
   1  -5 -38    1.94    0.56
   1  -5 -37    1.24    0.49
   1  -5 -37    1.96    0.62
   1  -5 -36   13.81    1.37
   1  -5 -36   13.27    1.43
   1  -5 -35    0.63    0.34
   1  -5 -35    0.76    0.36
   1  -5 -34    1.53    0.56
   1  -5 -34    1.62    0.55
   1  -5 -33    0.51    0.34
   1  -5 -33    0.29    0.26
   1  -5 -32    1.58    0.51
   1  -5 -32    1.10    0.43
   1   5 -32    0.71    0.16
   1   5 -31    3.53    0.34
   1  -5 -31    3.05    0.63
   1  -5 -31    2.83    0.64
   1   5 -30    0.18    0.11
   1  -5 -30    0.03    0.19
   1  -5 -30   -0.17    0.24
   1  -5 -29    5.00    0.78
   1   5 -29    5.99    0.43
   1  -5 -29    4.86    0.78
   1  -5 -28    2.34    0.53
   1  -5 -28    2.50    0.57
   1   5 -28    2.32    0.27
   1   5 -27   13.71    0.63
   1  -5 -27   13.08    1.23
   1  -5 -27   14.70    1.25
   1  -5 -26    5.00    0.78
   1   5 -26    4.68    0.37
   1  -5 -26    4.56    0.72
   1  -5 -25   37.64    2.03
   1  -5 -25   36.38    1.92
   1   5 -25   38.34    1.03
   1  -5 -24   27.65    1.68
   1  -5 -24   28.12    1.73
   1   5 -24   27.76    0.88
   1  -5 -23   68.82    2.65
   1   5 -23   69.24    1.39
   1  -5 -23   67.74    2.58
   1  -5 -22   38.46    1.91
   1  -5 -22   37.84    1.94
   1  -5 -21   34.98    1.79
   1  -5 -21   32.27    1.76
   1  -5 -20   12.39    1.09
   1  -5 -20   10.74    1.00
   1  -5 -19    2.50    0.51
   1  -5 -19    3.24    0.57
   1  -5 -18   11.10    1.02
   1  -5 -18   10.23    0.94
  -1   5  17    0.36    0.17
   1  -5 -17    0.46    0.24
   1  -5 -17    0.39    0.25
   1  -5 -16   20.85    1.31
  -1   5  16   20.93    1.07
   1  -5 -16   21.69    1.35
   1   5 -16   18.68    1.06
   1  -5 -15    3.70    0.56
  -1   5  15    3.87    0.47
   1   5 -15    3.72    0.48
   1  -5 -15    2.89    0.52
   1  -5 -14    0.13    0.18
  -1   5  14    0.20    0.17
   1   5 -14    0.11    0.13
   1  -5 -14    0.02    0.18
   1  -5 -13    2.65    0.47
   1  -5 -13    2.73    0.50
   1   5 -13    2.57    0.39
  -1   5  13    2.56    0.38
   1  -5 -12   44.56    1.87
  -1   5  12   47.75    1.60
  -1  -5  12   48.57    1.93
   1   5 -12   47.63    1.56
   1  -5 -12   47.91    1.90
   1  -5 -11   61.71    2.13
  -1  -5  11   63.81    2.17
   1  -5 -11   65.14    2.19
  -1   5  11   62.88    1.85
   1  -5 -11   62.83    1.98
   1   5 -11   65.53    1.80
   1  -5 -10  102.27    2.72
   1   5 -10  105.18    2.24
   1  -5 -10  102.38    2.54
  -1  -5  10  103.61    2.75
  -1   5  10  104.82    2.40
   1  -5 -10  100.62    2.68
  -1   5   9  186.56    3.23
   1   5  -9  182.71    2.91
   1  -5  -9  176.30    3.52
  -1  -5   9  177.33    3.54
   1   5  -9  182.92    3.49
   1  -5  -9  184.38    3.61
   1   5  -9  179.61    2.84
   1  -5  -9  180.71    3.34
  -1   5   8   15.73    0.96
   1  -5  -8   16.52    1.00
   1   5  -8   15.82    0.86
  -1  -5   8   15.14    1.02
   1  -5  -8   16.68    1.09
   1   5  -8   16.04    1.03
   1   5  -8   15.68    0.85
   1  -5  -7   19.14    1.07
  -1   5   7   16.97    0.95
   1   5  -7   17.73    0.89
   1   5  -7   18.90    1.10
   1  -5  -7   18.64    1.12
  -1  -5   7   17.58    1.11
  -1   5   7   18.02    1.02
   1   5  -7   17.51    0.90
  -1  -5   6   22.29    1.24
   1  -5  -6   21.39    1.15
  -1   5   6   23.66    1.11
   1   5  -6   23.35    1.04
  -1  -5   6   23.45    0.89
   1  -5  -6   23.51    1.24
  -1   5   6   23.24    1.18
   1   5  -6   23.48    1.01
   1   5  -6   22.50    1.18
   1  -5  -5    1.86    0.37
   1   5  -5    2.26    0.38
   1   5  -5    1.84    0.29
  -1   5   5    1.70    0.31
   1  -5  -5    2.11    0.38
  -1   5   5    2.52    0.41
  -1   5   5    1.87    0.39
  -1  -5   5    2.14    0.37
   1   5  -5    2.54    0.34
  -1  -5   5    2.06    0.27
  -1  -5   4   84.60    1.75
   1   5  -4   87.49    2.30
   1  -5  -4   86.98    2.32
  -1   5   4   87.52    2.14
  -1  -5   4   87.59    2.39
  -1   5   4   83.26    2.25
   1  -5  -4   88.02    2.29
   1   5  -4   84.47    2.01
   1   5  -4   85.33    1.86
  -1   5   4   87.31    2.54
   1   5  -3    1.89    0.34
  -1  -5   3    1.70    0.35
   1  -5  -3    1.63    0.33
   1   5  -3    1.40    0.24
  -1   5   3    1.50    0.35
   1   5  -3    1.83    0.31
   1  -5  -3    1.44    0.31
  -1  -5   3    1.70    0.26
  -1   5   3    1.77    0.34
  -1   5   3    1.34    0.30
   1   5  -2   55.29    1.81
   1  -5  -2   56.10    1.81
   1   5  -2   56.50    1.49
   1  -5  -2   56.38    1.83
  -1   5   2   57.27    1.74
   1   5  -2   58.02    1.85
  -1  -5   2   59.49    1.93
  -1   5   2   56.22    2.04
  -1   5   2   56.64    1.88
   1   5  -2   57.27    1.66
  -1  -5   2   57.64    1.51
  -1   5   1   23.13    1.12
  -1  -5   1   24.38    1.01
  -1   5   1   23.39    1.22
   1   5  -1   24.13    0.96
   1  -5  -1   23.96    1.18
   1   5  -1   24.35    1.09
   1   5  -1   23.66    1.17
  -1   5   1   22.33    1.28
   1   5  -1   24.30    1.20
   1   5   0    1.46    0.30
  -1   5   0    1.57    0.36
   1   5   0    1.36    0.30
   1   5   0    1.14    0.21
  -1   5   0    1.11    0.25
  -1   5   0    1.65    0.36
  -1  -5   0    1.52    0.27
   1  -5   0    1.37    0.27
   1   5   1  161.24    2.45
  -1   5  -1  162.50    3.26
   1   5   1  158.36    3.07
   1   5   1  157.46    2.93
  -1  -5  -1  158.05    2.69
   1  -5   1  162.47    2.95
  -1   5  -1  165.86    2.97
  -1   5  -1  161.06    3.38
  -1   5  -2  102.20    2.61
  -1   5  -2   96.80    2.32
   1   5   2   98.55    2.32
   1   5   2  101.68    1.95
  -1   5  -2   98.92    2.66
   1  -5   2  100.84    2.76
   1  -5   2  101.39    2.31
  -1  -5  -2  100.45    2.18
   1   5   2  100.18    2.46
  -1  -5  -3   55.35    1.81
  -1   5  -3   59.77    2.02
   1   5   3   59.71    1.77
   1   5   3   59.04    1.49
   1  -5   3   59.69    1.76
   1   5   3   60.94    1.93
  -1  -5  -3   60.30    1.71
  -1  -5  -3   60.06    1.68
  -1   5  -3   59.41    1.83
   1  -5   3   60.92    2.16
   1   5   4  119.04    2.47
  -1  -5  -4  122.52    2.41
   1   5   4  121.17    2.73
  -1   5  -4  122.19    2.91
   1  -5   4  121.31    3.05
  -1  -5  -4  116.38    2.65
   1   5   4  122.29    2.16
   1  -5   4  120.69    2.45
  -1   5  -4  121.22    2.62
  -1  -5  -4  120.05    2.48
   1   5   5   55.32    1.49
  -1   5  -5   55.22    1.80
   1   5   5   56.44    1.90
   1  -5   5   54.90    1.64
  -1   5  -5   57.02    2.01
  -1  -5  -5   56.77    1.86
   1  -5   5   56.59    2.11
  -1  -5  -5   56.66    1.74
   1   5   5   59.03    1.72
  -1  -5  -5   57.02    1.65
   1  -5   6   89.79    2.68
  -1  -5  -6   92.52    2.41
  -1  -5  -6   92.60    2.28
  -1   5  -6   94.31    2.59
   1  -5   6   94.39    2.12
   1   5   6   96.51    2.17
   1   5   6   96.42    1.98
  -1   5  -6   95.44    2.34
  -1  -5  -6   91.77    2.11
  -1  -5  -7  154.44    3.14
   1  -5   7  151.22    2.67
   1   5   7  145.75    2.50
  -1  -5  -7  151.74    2.93
  -1  -5  -7  152.40    2.72
  -1   5  -7  147.47    3.29
   1  -5   7  144.80    3.41
   1   5   7  149.27    2.66
  -1   5  -7  148.12    2.95
   1  -5   8  109.64    2.99
  -1  -5  -8  107.49    2.31
  -1   5  -8  110.92    2.85
  -1  -5  -8  112.56    2.72
  -1  -5  -8  112.30    2.56
  -1   5  -8  109.02    2.55
   1   5   8  107.88    2.25
   1   5   8  110.59    2.22
  -1  -5  -9   25.77    1.24
   1   5   9   24.99    1.07
  -1   5  -9   25.85    1.39
  -1  -5  -9   25.72    1.32
   1   5   9   25.78    1.08
   1  -5   9   24.95    1.44
  -1  -5  -9   26.42    1.15
  -1   5  -9   25.91    1.24
  -1   5 -10   66.68    2.04
  -1  -5 -10   68.43    1.86
   1   5  10   67.03    1.72
  -1   5 -10   69.20    2.27
  -1  -5 -10   69.70    2.20
   1  -5  10   65.66    2.33
  -1  -5 -10   67.39    2.05
  -1  -5 -11    6.80    0.60
   1  -5  11    6.78    0.78
  -1   5 -11    5.99    0.62
  -1   5 -11    6.75    0.73
   1   5  11    6.37    0.54
  -1  -5 -11    6.22    0.68
  -1  -5 -11    6.37    0.64
   1  -5  12   49.86    2.09
   1   5  12   49.10    1.45
  -1  -5 -12   48.91    1.78
  -1   5 -12   48.99    1.93
  -1   5 -12   50.46    1.80
  -1  -5 -12   48.67    1.87
  -1  -5 -12   51.04    1.63
   1  -5  13    7.91    0.85
  -1  -5 -13    8.22    0.75
   1   5  13    7.73    0.58
  -1  -5 -13    7.75    0.78
  -1   5 -13    8.93    0.85
  -1  -5 -13    7.52    0.63
   1  -5  14   46.69    2.07
  -1  -5 -14   45.25    1.84
   1   5  14   45.17    1.40
  -1  -5 -14   43.54    1.77
  -1   5 -14   42.63    1.86
  -1  -5 -14   45.11    1.55
  -1  -5 -15   43.36    1.78
  -1  -5 -15   44.64    1.85
  -1  -5 -15   44.18    1.55
   1   5  15   41.72    1.35
  -1  -5 -16   34.26    1.39
  -1  -5 -16   35.20    1.67
  -1  -5 -16   32.57    1.58
  -1  -5 -17    3.13    0.44
  -1  -5 -17    3.75    0.56
  -1  -5 -17    3.00    0.50
  -1  -5 -18   21.69    1.31
  -1  -5 -18   21.20    1.12
  -1  -5 -18   21.06    1.32
  -1  -5 -19    8.89    0.86
  -1  -5 -19    8.58    0.73
  -1  -5 -19    8.59    0.86
  -1  -5 -20    3.70    0.59
  -1  -5 -20    4.83    0.66
  -1  -5 -21   14.50    1.14
  -1  -5 -21   13.94    1.13
  -1  -5 -22   19.73    1.34
  -1  -5 -22   20.14    1.37
  -1  -5 -23    4.76    0.68
  -1  -5 -23    4.67    0.70
  -1  -5 -24    8.62    0.92
  -1  -5 -24    8.30    0.90
  -1   5 -24    8.44    0.56
  -1  -5 -25    2.83    0.55
  -1  -5 -25    2.47    0.52
  -1   5 -25    2.50    0.31
  -1  -5 -26    5.51    0.76
  -1   5 -26    6.47    0.50
  -1  -5 -26    6.46    0.87
  -1  -5 -27    3.77    0.68
  -1   5 -27    2.94    0.35
  -1  -5 -27    4.19    0.75
  -1   5 -28   44.73    1.31
  -1  -5 -28   43.08    2.21
  -1  -5 -28   43.35    2.16
  -1  -5 -29   18.48    1.49
  -1  -5 -29   19.80    1.49
  -1   5 -29   21.03    0.90
  -1   5 -30    9.38    0.61
  -1  -5 -30    8.05    1.00
  -1  -5 -30    8.83    1.06
  -1  -5 -31    7.10    0.97
  -1  -5 -31    7.66    0.94
  -1   5 -31    7.87    0.57
  -1   5 -32    0.69    0.19
  -1  -5 -32    0.76    0.38
  -1  -5 -32    0.87    0.47
  -1  -5 -33    0.39    0.28
  -1  -5 -33    0.02    0.30
  -1   5 -33    0.45    0.16
  -1   5 -34    5.09    0.48
  -1  -5 -34    4.98    0.86
  -1  -5 -34    4.38    0.76
  -1  -5 -35    0.23    0.28
  -1  -5 -35    0.46    0.24
  -1  -5 -36    3.90    0.72
  -1  -5 -36    4.16    0.81
  -1  -5 -37    2.00    0.60
  -1  -5 -37    1.93    0.57
  -1  -5 -38    2.07    0.65
  -1  -5 -38    2.18    0.59
  -1  -5 -39    3.75    0.77
  -1  -5 -39    4.68    0.92
  -1  -5 -40    3.69    0.82
  -1  -5 -40    2.85    0.66
  -1  -5 -41    2.31    0.72
  -1  -5 -41    2.18    0.61
  -1  -5 -42   -0.61    0.41
  -1  -5 -42    0.14    0.24
  -1  -5 -43    1.89    0.65
  -1  -5 -43    1.51    0.52
  -1  -5 -44    0.56    0.43
  -1  -5 -44    0.23    0.35
  -1  -5 -45    0.79    0.45
  -1   5 -46    1.10    0.60
  -1  -5 -46    0.24    0.33
  -1  -5 -47    2.00    0.64
  -1   5 -47    1.92    0.65
   1  -7 -42    0.66    0.43
   1  -7 -41    5.40    1.09
   1  -7 -41    6.18    1.06
   1  -7 -40    8.27    1.25
   1  -7 -40    7.66    1.28
   1  -7 -39    0.85    0.43
   1  -7 -39    1.08    0.51
   1  -7 -38   -0.09    0.28
   1  -7 -38   -0.19    0.36
   1  -7 -37    0.43    0.31
   1  -7 -37    1.44    0.56
   1  -7 -36    1.23    0.54
   1  -7 -36    0.75    0.35
   1  -7 -35    0.21    0.30
   1  -7 -35    0.03    0.33
   1  -7 -34    0.67    0.44
   1  -7 -34    0.61    0.40
   1  -7 -33    0.08    0.23
   1  -7 -33   -0.27    0.30
   1  -7 -32    0.50    0.37
   1  -7 -32    0.24    0.36
   1  -7 -31    0.82    0.40
   1  -7 -31    0.67    0.37
   1  -7 -30   -0.10    0.30
   1  -7 -30   -0.30    0.31
   1  -7 -29    1.27    0.46
   1  -7 -29    1.24    0.48
   1  -7 -28    0.78    0.32
   1  -7 -28    0.05    0.33
   1  -7 -27    0.52    0.32
   1  -7 -27    1.37    0.49
   1  -7 -26   10.06    1.21
   1  -7 -26    9.54    1.13
   1  -7 -25   12.26    1.28
   1  -7 -25   11.47    1.26
   1  -7 -24   15.42    1.41
   1  -7 -24   14.99    1.42
   1  -7 -23    8.42    1.04
   1  -7 -23    9.33    1.12
  -1  -7  23    9.57    1.18
   1  -7 -22    4.99    0.83
   1  -7 -22    3.93    0.72
  -1  -7  22    3.85    0.73
   1  -7 -21   -0.08    0.29
  -1  -7  21    0.37    0.29
   1  -7 -21    0.48    0.32
  -1   7  21    0.40    0.25
   1  -7 -20    7.10    0.94
  -1  -7  20    7.70    1.00
  -1   7  20    7.70    0.75
   1  -7 -20    6.26    0.88
   1   7 -19   16.88    1.38
  -1   7  19   17.91    1.14
   1  -7 -19   18.68    1.49
   1  -7 -19   16.91    1.41
  -1  -7  19   16.80    1.45
   1  -7 -18    3.58    0.68
   1  -7 -18    3.22    0.66
  -1  -7  18    1.90    0.52
  -1   7  18    2.88    0.47
   1   7 -18    2.05    0.52
  -1   7  17   69.54    2.23
  -1  -7  17   64.70    2.78
   1  -7 -17   67.89    2.74
   1  -7 -17   67.57    2.78
   1   7 -17   64.90    2.64
   1   7 -16    3.37    0.62
  -1   7  16    3.54    0.53
   1  -7 -16    4.37    0.71
  -1  -7  16    4.76    0.80
   1  -7 -16    3.20    0.63
   1  -7 -15    6.69    0.87
  -1  -7  15    8.33    0.99
   1   7 -15    8.47    0.96
  -1   7  15    7.06    0.73
  -1   7  14    1.94    0.43
   1  -7 -14    1.59    0.44
   1   7 -14    1.73    0.46
  -1  -7  14    1.48    0.45
  -1  -7  13   48.20    2.30
  -1   7  13   47.72    1.89
   1   7 -13   47.71    2.21
   1  -7 -13   50.68    2.31
   1   7 -12    1.87    0.39
  -1   7  12    1.78    0.39
   1  -7 -12    2.31    0.53
   1   7 -12    2.63    0.55
  -1  -7  12    1.79    0.47
  -1   7  11    3.03    0.52
   1   7 -11    2.04    0.47
   1   7 -11    3.18    0.47
  -1  -7  11    2.76    0.60
   1  -7 -11    3.18    0.56
   1  -7 -10   12.85    1.14
  -1  -7  10   13.62    1.21
  -1   7  10   12.71    1.01
   1   7 -10   11.42    0.88
   1   7 -10   12.40    1.11
   1   7  -9   53.79    1.87
  -1  -7   9   56.00    2.39
   1  -7  -9   53.98    2.27
  -1   7   9   57.49    2.15
   1   7  -9   56.02    2.37
  -1   7   8   13.57    1.07
  -1  -7   8   12.55    1.14
   1   7  -8   12.34    0.88
   1   7  -8   13.96    1.20
   1  -7  -8   14.16    1.16
   1   7  -7   10.96    1.03
   1  -7  -7    9.43    0.94
   1   7  -7    9.76    0.78
  -1  -7   7   11.79    1.09
  -1   7   7    9.38    0.89
  -1  -7   7   10.49    0.71
   1  -7  -6    0.08    0.18
  -1  -7   6    0.14    0.23
   1   7  -6    0.05    0.23
  -1   7   6   -0.05    0.20
   1   7  -6    0.14    0.10
  -1  -7   6    0.09    0.10
  -1  -7   5    0.79    0.23
   1   7  -5    0.92    0.36
   1  -7  -5    0.62    0.27
  -1   7   5    0.64    0.29
   1   7  -5    0.58    0.19
  -1  -7   5    0.73    0.27
  -1   7   4    2.24    0.44
   1   7  -4    2.24    0.36
  -1  -7   4    2.67    0.39
   1  -7  -4    2.96    0.51
   1   7  -4    3.09    0.55
   1   7  -3   15.26    1.16
  -1   7   3   15.34    1.17
   1  -7  -3   14.21    1.08
   1   7  -3   14.31    0.89
  -1  -7   3   15.47    0.93
   1   7  -2   21.46    1.37
   1   7  -2   20.23    1.05
  -1  -7   2   21.21    1.10
   1  -7  -2   21.86    1.34
  -1   7   2   21.01    1.37
   1  -7  -1   14.74    1.08
   1   7  -1   15.54    0.92
   1   7  -1   15.44    1.15
  -1   7   1   14.67    1.15
  -1  -7   1   15.47    0.97
   1  -7   0    0.62    0.23
   1   7   0    0.65    0.20
  -1   7   0    0.44    0.27
   1   7   0    0.66    0.20
  -1  -7   0    0.65    0.23
  -1  -7  -1    8.40    0.74
   1  -7   1    7.20    0.73
   1   7   1    7.96    0.65
  -1   7  -1    8.31    0.91
   1   7   1    7.84    0.82
   1  -7   2    0.79    0.25
  -1   7  -2    1.81    0.46
   1   7   2    1.24    0.32
  -1  -7  -2    1.17    0.30
   1   7   2    1.25    0.26
   1  -7   3    2.14    0.40
  -1   7  -3    1.63    0.43
   1   7   3    1.46    0.35
  -1  -7  -3    1.76    0.39
  -1   7  -4   35.45    1.87
   1  -7   4   33.10    1.50
  -1  -7  -4   37.41    1.66
   1   7   4   32.92    1.59
   1  -7   5    8.95    1.01
  -1  -7  -5    9.01    0.84
  -1   7  -5    8.41    0.94
   1  -7   5    7.94    0.73
   1   7   5    8.37    0.81
   1  -7   6    9.73    0.79
   1   7   6    9.98    0.86
   1  -7   6    9.60    1.04
  -1  -7  -6   10.40    0.91
  -1   7  -6    9.58    1.00
  -1   7  -7   14.13    1.22
   1   7   7   14.15    1.02
   1  -7   7   15.01    1.30
  -1  -7  -7   15.03    1.10
   1  -7   7   14.73    0.97
  -1   7  -8    2.97    0.59
  -1  -7  -8    3.37    0.55
   1   7   8    3.15    0.47
   1  -7   8    2.78    0.57
   1  -7   8    3.17    0.46
   1   7   9    4.71    0.58
  -1   7  -9    5.05    0.74
  -1  -7  -9    4.33    0.61
   1  -7   9    3.99    0.70
  -1  -7  -9    4.48    0.67
  -1  -7 -10    1.99    0.47
  -1  -7 -10    1.79    0.47
   1   7  10    1.83    0.37
  -1   7 -10    1.79    0.44
   1  -7  10    1.75    0.49
  -1  -7 -11   18.81    1.32
  -1  -7 -11   19.36    1.39
   1  -7  11   19.68    1.54
   1   7  11   20.62    1.17
  -1   7 -11   21.23    1.52
  -1  -7 -12    1.89    0.46
  -1  -7 -12    2.43    0.49
  -1   7 -12    1.87    0.48
   1  -7  12    2.12    0.54
   1   7  12    2.43    0.42
  -1   7 -13    2.77    0.57
   1   7  13    3.72    0.49
   1  -7  13    2.01    0.54
  -1  -7 -13    2.88    0.55
  -1  -7 -13    2.64    0.55
  -1  -7 -14    1.31    0.42
  -1  -7 -14    1.25    0.41
   1  -7  14    1.30    0.46
  -1   7 -14    1.00    0.37
   1   7  14    0.99    0.27
  -1  -7 -15   37.46    2.00
  -1   7 -15   36.85    2.05
  -1  -7 -15   37.65    1.96
   1  -7  15   37.45    2.17
   1   7  15   38.61    1.53
   1  -7  16    2.23    0.57
  -1  -7 -16    2.46    0.54
  -1  -7 -16    2.70    0.60
   1   7  16    2.51    0.41
  -1   7 -16    2.18    0.53
   1   7  17   32.80    1.39
  -1  -7 -17   31.26    1.81
  -1   7 -17   30.65    1.90
   1  -7  17   31.24    2.01
  -1  -7 -17   33.07    1.92
  -1   7 -18    5.27    0.79
   1   7  18    5.68    0.59
   1  -7  18    6.16    0.94
  -1  -7 -18    5.25    0.75
  -1  -7 -18    6.06    0.85
  -1  -7 -19    0.67    0.38
  -1   7 -19    1.01    0.40
   1  -7  19    0.55    0.33
   1   7  19    0.73    0.24
  -1  -7 -19    0.32    0.25
   1  -7  20    3.25    0.70
  -1  -7 -20    2.56    0.59
  -1   7 -20    3.03    0.61
  -1  -7 -20    2.66    0.61
  -1  -7 -21   11.40    1.19
   1  -7  21   12.13    1.31
  -1   7 -21   10.35    1.12
  -1  -7 -21   10.20    1.10
  -1  -7 -22    3.07    0.64
   1  -7  22    3.51    0.78
  -1   7 -22    3.74    0.72
  -1  -7 -22    3.88    0.72
   1  -7  23   13.99    1.46
  -1  -7 -23   15.04    1.37
  -1   7 -23   14.10    1.34
  -1  -7 -23   14.14    1.35
  -1   7 -24    3.82    0.72
   1  -7  24    4.52    0.84
  -1  -7 -24    3.55    0.70
  -1  -7 -24    4.15    0.76
   1  -7  25    6.58    1.01
  -1  -7 -25    6.96    1.00
  -1   7 -25    6.74    0.98
  -1  -7 -25    7.02    0.98
  -1  -7 -26   12.57    1.31
   1  -7  26   12.48    1.42
  -1   7 -26   12.33    1.28
  -1  -7 -26   11.88    1.28
  -1   7 -27    5.63    0.90
   1  -7  27    5.78    1.00
  -1  -7 -27    5.70    0.91
  -1  -7 -27    6.60    0.99
  -1  -7 -28    5.46    0.93
   1  -7  28    6.54    1.12
  -1  -7 -28    5.95    0.93
  -1   7 -28    5.71    0.90
  -1  -7 -29    0.14    0.28
  -1   7 -29    0.39    0.34
  -1  -7 -29    0.49    0.36
  -1   7 -30    0.51    0.36
  -1  -7 -30    0.73    0.37
  -1  -7 -30    1.46    0.52
  -1  -7 -31    3.03    0.70
  -1  -7 -31    2.02    0.57
  -1   7 -31    2.44    0.60
  -1  -7 -32    0.20    0.24
  -1  -7 -32    0.61    0.36
  -1  -7 -33    1.64    0.52
  -1  -7 -33    0.62    0.30
  -1  -7 -34    0.62    0.43
  -1  -7 -34    0.70    0.38
  -1  -7 -35    0.57    0.44
  -1  -7 -35   -0.17    0.33
  -1  -7 -36    2.15    0.71
  -1  -7 -36    2.22    0.66
  -1  -7 -37    1.27    0.55
  -1  -7 -37    1.85    0.63
  -1  -7 -38   -0.28    0.29
  -1  -7 -38    0.67    0.45
  -1  -7 -39   -0.11    0.35
  -1  -7 -39    0.18    0.28
  -1  -7 -40    0.18    0.33
  -1  -7 -40    0.20    0.30
  -1  -7 -41    5.00    1.01
  -1  -7 -41    4.35    0.96
  -1  -9  37    0.03    0.36
   1  -9 -37   -1.32    0.62
   1  -9 -36    0.45    0.35
  -1  -9  36   -0.27    0.44
  -1  -9  35    1.37    0.67
   1  -9 -35    1.79    0.67
   1   9 -34    7.88    1.21
   1  -9 -34    8.80    1.39
  -1  -9  34    7.95    1.41
  -1  -9  33    0.88    0.55
   1  -9 -33    0.52    0.42
   1   9 -33    1.61    0.62
   1   9 -32    0.50    0.38
  -1  -9  32    1.00    0.53
   1  -9 -32    1.32    0.60
   1   9 -31    1.17    0.50
  -1  -9  31    1.17    0.57
   1  -9 -31    1.13    0.51
  -1  -9  30   -0.05    0.36
   1   9 -30    0.83    0.43
   1  -9 -30    0.16    0.36
   1  -9 -29   -0.26    0.33
   1   9 -29    0.16    0.29
  -1  -9  29    0.37    0.40
   1  -9 -28    1.64    0.66
  -1  -9  28    1.70    0.70
   1   9 -28    1.39    0.58
   1  -9 -27    0.54    0.41
  -1  -9  27    0.43    0.40
   1   9 -27    0.44    0.36
  -1  -9  26    0.20    0.39
   1   9 -26    0.27    0.34
   1  -9 -26    0.42    0.41
   1  -9 -25    0.00    0.30
   1   9 -25    0.47    0.40
  -1  -9  25    0.39    0.43
   1  -9 -24    1.82    0.63
  -1  -9  24    1.36    0.53
   1   9 -24    2.01    0.61
   1   9 -23    6.11    0.98
  -1  -9  23    5.76    1.03
   1  -9 -23    4.85    0.91
  -1   9  22   16.13    1.22
   1  -9 -22   17.38    1.68
  -1  -9  22   16.21    1.67
   1   9 -22   16.02    1.58
   1  -9 -21    5.84    0.98
   1   9 -21    4.76    0.88
  -1  -9  21    4.89    0.92
  -1   9  21    4.53    0.66
  -1  -9  20    2.84    0.68
   1  -9 -20    3.24    0.73
   1   9 -20    3.73    0.77
  -1   9  20    3.45    0.57
   1   9 -19    3.71    0.80
  -1  -9  19    3.88    0.80
   1  -9 -19    4.23    0.80
  -1   9  19    3.08    0.56
   1   9 -18    1.85    0.59
  -1   9  18    2.62    0.53
   1  -9 -18    2.24    0.62
  -1  -9  18    2.93    0.70
   1  -9 -17    4.75    0.84
   1   9 -17    5.35    0.92
  -1  -9  17    5.48    0.97
  -1   9  17    5.26    0.72
   1  -9 -16    2.82    0.66
  -1   9  16    2.51    0.50
   1   9 -16    3.27    0.72
  -1  -9  16    2.71    0.68
   1   9 -15    6.84    1.02
   1  -9 -15    6.07    0.93
  -1  -9  15    7.10    1.04
  -1   9  15    5.60    0.75
  -1  -9  14    0.53    0.29
   1   9 -14    1.53    0.50
  -1   9  14    0.97    0.33
   1  -9 -14    1.34    0.50
  -1   9  13    0.82    0.28
   1   9 -13    0.40    0.24
  -1  -9  13    1.10    0.42
   1  -9 -13    1.09    0.47
  -1  -9  12    4.80    0.84
  -1   9  12    4.34    0.67
   1   9 -12    4.99    0.87
   1  -9 -12    4.03    0.76
   1   9 -11    0.48    0.34
  -1  -9  11    0.43    0.29
   1  -9 -11    0.17    0.23
  -1   9  11    0.47    0.28
  -1   9  10    5.77    0.79
   1   9 -10    4.07    0.75
   1  -9 -10    6.23    0.90
  -1  -9  10    6.20    0.94
   1   9  -9    5.97    0.92
   1  -9  -9    6.26    0.88
  -1  -9   9    4.51    0.80
  -1   9   9    5.25    0.77
  -1   9   8    7.55    0.93
   1  -9  -8    7.31    0.95
   1   9  -8    8.64    1.11
   1   9  -7   23.53    1.76
   1  -9  -7   23.68    1.66
  -1   9   7   26.19    1.71
   1   9  -6    6.73    0.95
   1  -9  -6    6.46    0.88
  -1  -9   6    6.38    0.63
  -1   9   6    7.42    0.93
   1   9  -5    0.09    0.21
  -1   9   5   -0.22    0.28
  -1  -9   5   -0.04    0.13
   1  -9  -5   -0.38    0.29
   1   9  -4    3.56    0.69
   1  -9  -4    3.35    0.63
  -1   9   4    2.97    0.60
  -1  -9   4    3.55    0.49
   1   9  -3    3.40    0.67
   1  -9  -3    3.83    0.66
  -1  -9   3    2.85    0.45
  -1   9   3    2.78    0.58
  -1   9   2    8.43    1.02
   1  -9  -2    8.05    0.90
  -1  -9   2    7.39    0.73
   1   9  -2    8.88    1.02
  -1   9   1    6.88    0.92
   1  -9  -1    8.46    0.93
  -1  -9   1    6.92    0.74
   1   9  -1    7.50    0.95
  -1   9   0   15.79    1.39
   1  -9   0   15.77    1.22
  -1  -9   0   14.77    1.08
   1   9   0   15.36    1.32
  -1  -9  -1    5.15    0.66
   1  -9   1    5.40    0.73
   1   9   1    5.21    0.78
  -1   9  -1    5.19    0.83
   1   9   2    0.44    0.31
  -1   9  -2    0.30    0.29
   1  -9   2   -0.17    0.26
  -1  -9  -2    0.18    0.19
   1  -9   3    1.36    0.38
  -1   9  -3    1.21    0.45
   1   9   3    2.13    0.54
  -1  -9  -3    1.34    0.37
   1   9   4   -0.15    0.22
   1  -9   4    0.18    0.19
  -1   9  -4    0.13    0.26
  -1  -9  -4    0.35    0.23
  -1   9  -5    1.54    0.54
   1  -9   5    1.44    0.39
  -1  -9  -5    1.24    0.40
   1   9   5    1.61    0.40
  -1   9  -6    5.41    0.88
  -1  -9  -6    4.79    0.71
   1   9   6    5.89    0.77
   1  -9   6    4.80    0.63
  -1   9  -7   12.79    1.34
   1   9   7   12.74    1.13
   1  -9   7   12.28    0.97
  -1  -9  -7   12.22    1.13
  -1   9  -8   25.06    1.90
  -1  -9  -8   25.73    1.66
   1   9   8   26.45    1.62
   1  -9   9   17.64    1.64
  -1   9  -9   17.56    1.60
  -1  -9  -9   18.48    1.44
   1   9   9   19.13    1.36
  -1   9 -10   -0.01    0.31
   1  -9  10    1.39    0.52
  -1  -9 -10    0.30    0.28
   1   9  10    0.32    0.23
   1   9  11    3.68    0.61
  -1   9 -11    4.27    0.81
  -1  -9 -11    2.89    0.61
   1  -9  11    3.17    0.73
  -1  -9 -12    5.28    0.82
  -1   9 -12    5.85    0.95
   1  -9  12    6.56    1.00
   1   9  12    6.93    0.80
   1   9  13    0.58    0.26
  -1   9 -13    0.73    0.42
   1  -9  13    0.74    0.42
  -1  -9 -13    0.87    0.40
   1   9  14    7.56    0.79
   1  -9  14    6.87    1.05
  -1  -9 -14    6.86    0.92
  -1   9 -14    8.17    1.13
   1   9  15    0.07    0.16
  -1  -9 -15    0.58    0.33
   1  -9  15    0.58    0.42
  -1   9 -15    0.37    0.38
   1  -9  16   18.22    1.73
  -1   9 -16   14.80    1.53
   1   9  16   15.69    1.12
  -1  -9 -16   15.09    1.42
   1   9  17   12.30    0.99
   1  -9  17    9.82    1.30
  -1  -9 -17   11.70    1.26
  -1   9 -17   11.43    1.35
  -1   9 -18    2.29    0.64
   1   9  18    3.08    0.51
   1  -9  18    4.69    0.95
  -1  -9 -18    3.98    0.78
  -1   9 -19    2.09    0.60
   1  -9  19    1.81    0.55
   1   9  19    2.32    0.43
  -1  -9 -19    2.76    0.68
  -1  -9 -20    2.56    0.64
  -1   9 -20    2.67    0.66
  -1  -9 -20    2.74    0.69
   1  -9  20    1.62    0.53
   1  -9  21    1.54    0.59
  -1  -9 -21    1.54    0.51
  -1  -9 -21    1.90    0.59
  -1   9 -21    1.77    0.59
   1  -9  22    0.59    0.49
  -1   9 -22   -0.36    0.33
  -1  -9 -22   -0.25    0.35
  -1  -9 -22    0.26    0.29
   1  -9  23    2.85    0.81
  -1  -9 -23    2.53    0.69
  -1   9 -23    2.02    0.60
  -1  -9 -23    2.22    0.62
  -1  -9 -24    1.06    0.54
  -1  -9 -24    1.37    0.50
  -1   9 -24    1.62    0.62
   1  -9  24    1.17    0.53
  -1  -9 -25    3.61    0.79
  -1  -9 -25    5.52    0.97
   1  -9  25    5.62    1.05
  -1   9 -25    4.74    0.89
   1  -9  26    0.34    0.37
  -1   9 -26    0.70    0.43
  -1  -9 -26    1.19    0.55
  -1  -9 -26    0.82    0.41
   1  -9  27    1.81    0.65
  -1  -9 -27    2.07    0.66
  -1  -9 -27    1.88    0.65
  -1   9 -27    1.93    0.65
  -1   9 -28    0.78    0.48
  -1  -9 -28    0.29    0.29
  -1  -9 -28    0.09    0.28
   1  -9  28    0.64    0.57
  -1  -9 -29    0.56    0.47
  -1   9 -29    0.23    0.34
  -1  -9 -29    0.06    0.30
   1  -9  29    0.01    0.32
  -1  -9 -30    1.29    0.61
  -1  -9 -30    0.39    0.47
  -1   9 -30    0.06    0.27
   1  -9  30    0.93    0.59
  -1  -9 -31    0.75    0.48
  -1  -9 -31    0.66    0.49
   1  -9  31    0.93    0.54
  -1   9 -31    0.58    0.40
   1  -9  32    0.09    0.41
  -1   9 -32    0.44    0.37
  -1  -9 -32    0.75    0.48
  -1  -9 -32   -0.19    0.37
  -1  -9 -33    0.38    0.36
   1  -9  33    0.06    0.36
  -1  -9 -33    0.70    0.40
  -1   9 -33    0.08    0.37
  -1  -9 -34    0.31    0.42
   1  -9  34    0.91    0.60
  -1  -9 -35    1.57    0.64
   1  -9  35    1.69    0.66
  -1  -9 -36    0.96    0.65
   1  -9  36    0.95    0.69
  -1  -9 -37    4.29    1.02
   1 -11 -31    0.25    0.42
  -1 -11  31    1.02    0.60
  -1 -11  30   -0.08    0.36
   1 -11 -30    0.06    0.28
  -1 -11  29   -0.45    0.55
   1 -11 -29   -0.84    0.50
  -1 -11  28    2.17    0.74
   1 -11 -28    0.11    0.34
  -1 -11  27    1.06    0.56
   1 -11 -27    0.05    0.45
  -1 -11  26    0.78    0.52
   1 -11 -26    0.89    0.45
   1  11 -26    0.07    0.43
  -1 -11  25    0.71    0.51
   1  11 -25    1.35    0.60
   1 -11 -25    1.38    0.61
   1 -11 -24    0.22    0.35
   1  11 -24    1.13    0.63
  -1 -11  24    0.48    0.50
  -1 -11  23   -0.15    0.31
   1 -11 -23    0.25    0.28
   1  11 -23    0.70    0.44
  -1 -11  22   -0.17    0.35
   1 -11 -22    0.22    0.35
   1  11 -22   -0.39    0.35
  -1 -11  21   -0.35    0.46
   1  11 -21   -0.02    0.29
   1 -11 -21   -0.09    0.31
  -1 -11  20    0.29    0.42
   1 -11 -20    0.31    0.34
   1  11 -20    0.03    0.29
  -1 -11  19    0.44    0.42
   1  11 -19   -0.01    0.33
   1 -11 -19    0.41    0.34
   1  11 -18    1.35    0.49
  -1 -11  18    0.82    0.40
  -1 -11  17    2.53    0.76
   1  11 -17    1.35    0.54
   1  11 -16    4.07    0.94
  -1 -11  16    4.42    0.95
  -1 -11  15    1.89    0.64
   1  11 -15    1.58    0.58
   1  11 -14    1.61    0.66
  -1  11  14    0.84    0.30
  -1  11  13    1.43    0.41
   1  11 -13    1.58    0.60
   1  11 -12    1.08    0.54
  -1  11  12    0.26    0.27
   1  11 -11    0.43    0.34
  -1  11  11    0.71    0.37
  -1  11  10    1.51    0.48
   1  11 -10    1.25    0.55
   1  11  -9    1.19    0.43
  -1  11   9    0.40    0.23
   1  11  -8    1.28    0.56
  -1  11   8    0.98    0.48
  -1  11   7    0.75    0.38
   1  11  -7    0.83    0.45
   1  11  -6    0.08    0.29
  -1  11   6    0.02    0.27
   1  11  -5    1.92    0.54
  -1  11   5    2.35    0.62
  -1  11   4    3.18    0.72
   1  11  -4    3.35    0.72
  -1  11   3    1.84    0.60
   1  11  -3    0.08    0.29
  -1  11   2    8.02    1.12
   1  11  -2   10.05    1.27
   1  11  -1   11.81    1.35
  -1  11   1   11.29    1.34
  -1  11   0   17.61    1.68
   1  11   0   16.25    1.53
   1  11   1   16.19    1.54
  -1  11  -1   16.20    1.63
   1  11   2   11.91    1.31
  -1  11  -2   14.47    1.55
  -1  11  -3    3.54    0.80
   1  11   3    3.67    0.74
   1  11   4   -0.03    0.24
  -1  11  -4   -0.16    0.28
  -1  11  -5    2.49    0.68
   1  11   5    1.66    0.52
   1  11   6    1.59    0.50
  -1  11  -6    0.77    0.28
  -1  11  -7    1.03    0.43
   1  11   7    0.64    0.37
  -1  11  -8    1.22    0.52
   1  11   8    2.07    0.50
  -1  11  -9    0.80    0.58
   1  11   9    0.15    0.21
  -1  11 -10    0.86    0.54
  -1  11 -11   -0.33    0.35
  -1  11 -12    0.38    0.45
  -1  11 -13    0.43    0.42
  -1  11 -14    0.44    0.39
   1 -11  14    1.77    0.72
  -1  11 -15    1.37    0.55
   1 -11  15    0.40    0.40
   1 -11  16    0.37    0.40
  -1  11 -16   -0.18    0.40
  -1  11 -17    0.12    0.34
   1 -11  17    0.09    0.29
  -1  11 -18    0.03    0.32
   1 -11  18    0.63    0.43
  -1  11 -19   -0.19    0.45
   1 -11  19    0.65    0.50
  -1  11 -20    0.86    0.54
   1 -11  20    1.40    0.63
  -1  11 -21    1.47    0.68
   1 -11  21    0.76    0.46
   1 -11  22    0.74    0.46
  -1  11 -22    1.17    0.63
   1 -11  23   -0.28    0.40
  -1  11 -23   -0.05    0.37
  -1  11 -24    1.68    0.64
   1 -11  24    2.86    0.87
   1 -11  25    2.81    0.86
   1 -11  26    0.21    0.36
   1 -11  27    0.44    0.50
   1 -11  28    0.28    0.37
   1 -11  29    0.69    0.46
   1  13 -14    0.19    0.36
   1  13 -13    0.77    0.49
   1  13 -12    0.16    0.33
   1  13 -11    0.01    0.36
   1  13 -10    2.82    0.84
   1  13  -9    0.45    0.33
   1  13  -8    1.32    0.60
   1  13  -7    0.51    0.51
   1  13  -6    1.19    0.52
   1  13  -5    1.63    0.61
   1  13  -4    0.63    0.37
  -1  13   1    0.21    0.40
  -1  13   0    0.03    0.33
  -1  13  -1    1.51    0.58
  -1  13  -2    2.11    0.68
  -1  13  -3    0.21    0.25
  -1  13  -4    0.87    0.60
  -1  13  -5    0.44    0.45
  -1  13  -6    1.26    0.68
  -1  13  -7   -0.24    0.38
  -1  13  -8    1.76    0.64
  -1  13  -9    4.64    1.02
  -1  13 -10    0.27    0.36
  -1  13 -11    1.57    0.68
  -1  13 -12    2.13    0.74
   2   0 -49    0.02    0.28
   2   0 -48    4.42    0.90
   2   0 -47    0.17    0.33
   2   0 -46    1.60    0.63
   2   0 -45    0.29    0.39
   2   0 -44   11.83    1.37
   2   0 -43    0.55    0.32
   2   0 -43   -0.30    0.29
   2   0 -42    8.67    0.89
   2   0 -42    9.43    1.19
   2   0 -41    0.70    0.33
   2   0 -41   -0.13    0.26
   2   0 -40   13.85    1.09
   2   0 -40   12.62    1.32
   2   0 -39    0.66    0.33
   2   0 -39    0.70    0.42
   2   0 -38   31.72    1.58
   2   0 -38   34.18    2.07
   2   0 -37    0.75    0.41
   2   0 -37    1.61    0.42
   2   0 -36    7.79    0.75
   2   0 -36    6.82    0.92
   2   0 -35   -0.09    0.25
   2   0 -35    0.63    0.26
   2   0 -34   13.80    1.21
   2   0 -34   16.16    1.03
   2   0 -33    0.26    0.22
   2   0 -33   -0.01    0.25
   2   0 -32    3.42    0.59
   2   0 -32    4.81    0.54
   2   0 -31    0.22    0.18
   2   0 -31    0.24    0.29
   2   0 -30   24.16    1.14
   2   0 -30   25.15    1.50
   2   0 -29    1.01    0.31
   2   0 -29    1.26    0.45
   2   0 -28   65.49    2.33
   2   0 -28   64.11    1.76
   2   0 -27    2.40    0.58
   2   0 -27    2.20    0.41
   2   0 -26   90.66    2.62
   2   0 -26   88.01    1.95
   2   0 -25    0.92    0.44
   2   0 -25    1.17    0.35
   2   0 -24    0.72    0.25
  -2   0  24    0.82    0.17
   2   0 -24    0.86    0.21
   2   0 -23    1.91    0.47
  -2   0  23    0.42    0.18
   2   0 -23    1.50    0.31
  -2   0  22  182.50    2.15
   2   0 -22  181.59    2.51
   2   0 -22  184.28    3.39
   2   0 -21    2.46    0.55
   2   0 -21    1.78    0.37
   2   0 -20    0.74    0.24
  -2   0  20    0.35    0.10
   2   0 -20    0.53    0.15
   2   0 -19    2.28    0.50
   2   0 -19    2.02    0.31
  -2   0  18  301.33    2.47
   2   0 -18  294.26    2.83
   2   0 -18  286.87    3.79
   2   0 -17    9.60    0.93
   2   0 -17    5.22    0.58
   2   0 -16 1517.59    8.17
  -2   0  16 1522.02    5.20
   2   0 -16 1540.39    6.04
   2   0 -15    0.36    0.24
  -2   0  15    0.07    0.08
   2   0 -14   65.84    1.59
  -2   0  14   66.82    1.02
   2   0 -14   66.57    1.17
   2   0 -13    0.05    0.09
   2   0 -13    0.06    0.13
  -2   0  13    0.23    0.08
   2   0 -12 1576.32    5.30
   2   0 -12 1612.83    7.19
  -2   0  12 1565.64    4.60
   2   0 -11    0.09    0.13
   2   0 -11    0.73    0.13
  -2   0  11    0.06    0.05
   2   0 -10  232.74    2.51
  -2   0  10  229.03    1.64
   2   0 -10  231.10    1.88
  -2   0   9   -0.03    0.06
  -2   0   9    0.05    0.04
   2   0  -9    0.00    0.06
   2   0  -9    0.54    0.09
  -2   0   8   51.51    0.73
   2   0  -8   53.81    1.10
   2   0  -8   53.54    0.82
  -2   0   8   53.34    1.08
  -2   0   7    0.06    0.06
   2   0  -7    0.02    0.06
   2   0  -7   -0.06    0.04
  -2   0   7   -0.02    0.04
  -2   0   6 2920.84    7.07
   2   0  -6 2917.35    7.15
   2   0  -6 2950.18    5.50
   2   0  -5    0.06    0.06
  -2   0   5    0.04    0.04
  -2   0   5   -0.04    0.05
   2   0  -4   12.86    0.44
  -2   0   4   12.47    0.42
  -2   0  -3    0.02    0.04
  -2   0  -3    0.04    0.04
   2   0   4   18.35    0.45
  -2   0  -4   18.46    0.44
  -2   0  -5   -0.03    0.04
   2   0   5    0.02    0.04
  -2   0  -6  123.42    1.25
   2   0   6  128.35    1.32
   2   0   7    0.01    0.04
  -2   0  -7   -0.01    0.04
   2   0   8   39.71    0.79
  -2   0  -8   40.54    0.77
  -2   0  -9   -0.01    0.05
   2   0   9    0.04    0.05
   2   0  10  231.32    2.05
  -2   0 -10  233.31    2.01
   2   0  11    0.16    0.12
  -2   0 -11    0.45    0.11
   2   0  12  154.94    1.81
  -2   0 -12  156.52    1.78
   2   0  13    0.49    0.15
  -2   0 -13    0.21    0.10
   2   0  14    5.58    0.36
  -2   0 -14    5.51    0.36
  -2   0 -15    0.04    0.08
   2   0  15    0.52    0.20
  -2   0 -16  182.97    2.19
   2   0  16  183.82    2.23
   2   0  17    1.51    0.30
  -2   0 -17    0.09    0.10
  -2   0 -18  182.12    2.30
   2   0  18  185.02    2.35
  -2   0 -19    0.32    0.18
  -2   0 -20  109.88    1.90
  -2   0 -21   -0.04    0.11
  -2   0 -22   22.91    0.92
  -2   0 -23    1.02    0.36
  -2   0 -24  279.99    3.38
  -2   0 -25    0.51    0.27
  -2   0 -26   21.20    0.99
  -2   0 -27    0.54    0.27
  -2   0 -28   59.63    1.74
  -2   0 -29   -0.02    0.14
  -2   0 -30    2.28    0.35
  -2   0 -31    1.26    0.33
  -2   0 -32   77.53    2.18
  -2   0 -33    1.70    0.43
  -2   0 -34   26.11    1.73
  -2   0 -34   25.99    1.32
  -2   0 -35    2.08    0.48
  -2   0 -35    1.38    0.55
  -2   0 -36   51.65    2.52
  -2   0 -36   51.11    1.93
  -2   0 -37    0.82    0.37
  -2   0 -37    0.69    0.46
  -2   0 -38    1.97    0.43
  -2   0 -38    1.90    0.59
  -2   0 -39    0.37    0.26
  -2   0 -39   -0.54    0.37
  -2   0 -40   10.82    1.26
  -2   0 -40   12.28    1.03
  -2   0 -41    0.77    0.36
  -2   0 -41    0.19    0.33
  -2   0 -42    4.23    0.65
  -2   0 -42    5.57    0.93
  -2   0 -43   -0.01    0.21
  -2   0 -43    0.38    0.31
  -2   0 -44    0.14    0.26
  -2   0 -44    0.16    0.23
  -2   0 -45   -0.94    0.45
  -2   0 -45    0.35    0.26
  -2   0 -46    3.66    0.65
  -2   0 -46    3.16    0.76
  -2   0 -47   -0.80    0.51
  -2   0 -48   -0.58    0.52
   2   2 -50    1.53    0.57
   2   2 -49    0.33    0.31
   2  -2 -48    0.41    0.43
   2   2 -48    0.14    0.30
   2  -2 -47    5.01    0.85
   2  -2 -47    4.58    1.00
   2   2 -47    3.79    0.82
   2  -2 -46    0.69    0.49
   2   2 -46    0.57    0.37
   2  -2 -46   -0.09    0.22
   2  -2 -45    3.27    0.67
   2  -2 -45    3.44    0.77
   2   2 -45    3.04    0.74
   2  -2 -44    4.51    0.90
   2  -2 -44    3.43    0.68
   2   2 -44    2.27    0.63
   2  -2 -43    0.03    0.20
   2   2 -43   -0.04    0.30
   2  -2 -43    0.33    0.49
   2  -2 -42    1.76    0.55
   2   2 -42    2.26    0.63
   2  -2 -42    2.15    0.52
   2  -2 -41    6.63    0.88
   2  -2 -41    5.66    0.95
   2   2 -41    6.82    0.99
   2  -2 -40   14.11    1.25
   2   2 -40   14.52    1.38
   2  -2 -40   14.40    1.47
   2  -2 -39    0.85    0.43
   2   2 -39    0.73    0.42
   2  -2 -39    1.59    0.51
   2  -2 -38   17.77    1.56
   2   2 -38   16.96    0.99
   2  -2 -38   17.89    1.35
   2   2 -38   17.76    1.47
   2  -2 -37    3.38    0.62
   2   2 -37    3.47    0.67
   2  -2 -37    3.16    0.69
   2   2 -37    3.05    0.42
   2   2 -36    3.42    0.43
   2   2 -36    3.61    0.66
   2  -2 -36    3.28    0.59
   2  -2 -36    2.75    0.62
   2   2 -35    3.20    0.60
   2  -2 -35    2.98    0.55
   2  -2 -35    2.22    0.54
   2   2 -35    2.63    0.37
   2  -2 -34    3.81    0.59
   2   2 -34    2.66    0.36
   2   2 -34    2.99    0.60
   2  -2 -34    3.04    0.65
   2  -2 -33    3.80    0.71
   2  -2 -33    3.44    0.57
   2   2 -33    4.07    0.69
   2   2 -33    3.01    0.38
   2   2 -32   33.48    1.79
   2   2 -32   32.46    1.16
   2  -2 -32   31.49    1.59
   2  -2 -32   33.67    1.92
   2   2 -31    1.32    0.28
   2  -2 -31    1.49    0.54
   2  -2 -31    0.80    0.32
   2   2 -31    1.04    0.41
   2  -2 -30   16.96    1.31
   2  -2 -30   15.01    1.08
   2   2 -30   16.59    0.79
   2   2 -30   15.60    1.17
   2   2 -29   45.97    1.95
   2  -2 -29   44.46    1.80
   2  -2 -29   44.74    2.08
   2   2 -29   44.62    1.24
   2   2 -28    4.05    0.60
   2  -2 -28    4.32    0.59
   2   2 -28    4.07    0.39
   2  -2 -28    3.77    0.67
   2  -2 -27   25.57    1.32
   2  -2 -27   23.58    1.45
   2   2 -27   26.29    0.90
   2  -2 -26   15.98    1.17
   2   2 -26   14.83    0.66
   2  -2 -26   14.09    0.97
   2  -2 -25    0.99    0.36
   2   2 -25    0.49    0.13
   2  -2 -25    1.23    0.33
   2  -2 -24    4.45    0.56
   2  -2 -24    4.29    0.63
   2   2 -24    3.78    0.31
   2  -2 -23   94.87    2.37
   2  -2 -23   94.86    2.71
   2   2 -23   93.94    1.46
   2  -2 -22  227.59    3.60
   2   2 -22  227.19    2.17
   2  -2 -22  228.33    4.11
   2  -2 -21  420.29    4.80
   2  -2 -21  416.11    5.42
   2   2 -21  422.37    2.82
   2  -2 -20  122.99    2.86
   2  -2 -20  119.24    2.52
   2   2 -20  119.64    1.43
   2  -2 -19 1001.46    7.99
   2   2 -19 1007.03    3.97
   2  -2 -19  999.54    7.13
   2  -2 -18   43.30    1.47
   2  -2 -18   43.67    1.65
   2   2 -18   44.02    0.79
   2  -2 -17  972.42    7.52
   2   2 -17  960.94    3.49
  -2   2  17  970.48    5.90
   2  -2 -17 1004.90    7.04
   2  -2 -17  989.10    6.84
   2  -2 -16  664.83    5.63
   2   2 -16  662.99    2.75
   2  -2 -16  646.44    5.99
   2  -2 -16  652.79    5.45
  -2   2  16  650.88    4.76
   2  -2 -15   81.86    2.10
  -2   2  15   84.99    1.71
   2   2 -15   85.82    0.93
   2  -2 -15   85.07    1.98
   2  -2 -15   84.20    1.92
  -2   2  14    6.72    0.48
   2  -2 -14    6.94    0.55
  -2   2  14    6.59    0.57
   2  -2 -14    6.57    0.54
   2   2 -14    7.41    0.26
   2  -2 -14    7.30    0.62
  -2   2  13  124.25    2.04
  -2   2  13  122.73    2.33
   2  -2 -13  121.90    2.29
   2  -2 -13  121.11    2.44
   2   2 -13  125.20    1.01
   2  -2 -13  126.02    2.27
  -2   2  12   36.08    1.09
  -2   2  12   36.12    1.23
   2  -2 -12   34.67    1.26
   2  -2 -12   36.43    1.21
   2  -2 -12   34.63    1.18
   2   2 -12   33.49    0.50
   2  -2 -11  388.59    4.11
  -2   2  11  375.63    3.66
   2  -2 -11  383.66    3.83
  -2   2  11  382.41    3.91
  -2   2  11  386.83    3.58
   2  -2 -11  385.94    3.80
   2  -2 -10   80.59    1.72
   2  -2 -10   82.24    1.74
  -2   2  10   85.44    1.79
  -2   2  10   81.38    1.63
  -2   2  10   80.55    1.63
   2  -2 -10   81.66    1.88
   2  -2  -9  149.17    2.45
  -2   2   9  144.32    2.17
  -2   2   9  148.94    2.31
   2  -2  -9  150.08    2.31
   2  -2  -9  144.53    2.25
  -2   2   9  148.45    2.17
   2  -2  -8  196.52    2.59
   2  -2  -8  195.37    2.59
   2  -2  -8  188.87    2.78
  -2   2   8  195.17    2.51
  -2   2   8  199.17    2.60
  -2   2   8  193.35    2.47
   2  -2  -7  292.38    3.11
  -2   2   7  287.31    3.13
  -2   2   7  295.15    2.98
   2  -2  -7  293.44    3.33
   2  -2  -7  287.33    3.10
  -2   2   7  292.49    3.04
   2  -2  -6 1302.76    6.56
   2   2  -6 1282.74    3.71
  -2   2   6 1294.66    6.22
  -2   2   6 1314.05    6.37
   2  -2  -6 1331.98    7.04
  -2   2   6 1298.83    6.60
  -2   2   5  653.77    4.51
   2  -2  -5  661.57    4.59
  -2   2   5  649.32    4.44
  -2   2   5  654.86    4.62
   2   2  -5  648.97    2.68
   2  -2  -5  670.03    4.93
  -2   2   4  335.43    3.39
  -2  -2   4  348.04    2.16
  -2   2   4  340.38    3.23
   2   2  -4  344.70    2.03
  -2   2   4  348.92    3.25
   2  -2  -4  339.08    3.29
   2  -2  -4  356.71    3.50
  -2  -2   3 3748.60    7.32
  -2   2   3 3635.89   10.88
   2  -2  -3 3704.40   11.15
   2  -2  -3 3702.55   10.67
   2   2  -2  721.71    3.11
  -2   2   2  745.83    4.89
   2  -2  -2  760.29    5.03
  -2   2   2  734.03    4.77
  -2  -2   2  738.96    3.46
  -2  -2   2  765.04    3.42
   2  -2  -2  736.13    4.80
  -2   2   1    2.45    0.29
  -2  -2   1    2.98    0.21
  -2   2   1    2.65    0.30
  -2  -2   1    3.32    0.24
   2  -2  -1    2.43    0.29
  -2   2   1    2.65    0.32
   2  -2  -1    2.89    0.30
   2   2  -1    2.75    0.20
   2  -2   0  562.60    4.21
  -2   2   0  557.16    4.57
  -2  -2   0  571.85    3.15
   2   2   0  570.44    2.93
  -2   2   0  549.86    4.21
   2   2   0  563.55    2.76
   2  -2   0  545.95    4.53
  -2   2   0  553.59    4.25
   2  -2   0  573.56    4.24
  -2   2  -1 2565.67    9.81
   2  -2   1 2650.43    9.18
  -2  -2  -1 2571.94    6.86
  -2   2  -1 2486.14    9.03
   2   2   1 2564.85    5.88
   2  -2   1 2638.00    8.99
   2  -2   1 2565.59    9.86
   2   2   1 2552.49    5.96
   2   2   1 2535.44    4.86
  -2   2  -1 2568.72    9.05
   2  -2   2  524.36    4.10
  -2  -2  -2  529.12    3.20
  -2  -2  -2  530.14    2.57
   2  -2   2  521.40    4.54
   2  -2   2  522.03    4.00
  -2   2  -2  502.32    4.04
  -2   2  -2  521.28    4.19
  -2   2  -2  523.62    4.44
   2   2   2  512.57    2.56
   2   2   2  522.48    2.99
  -2  -2  -3  497.57    2.26
  -2  -2  -3  518.08    3.26
  -2  -2  -3  510.17    2.76
   2  -2   3  514.49    4.52
   2   2   3  514.13    2.43
  -2   2  -3  505.69    4.02
   2  -2   3  522.80    4.08
   2  -2   3  512.49    3.90
  -2   2  -3  518.58    4.21
  -2   2  -3  525.25    4.48
   2   2   3  512.93    3.06
  -2  -2  -4 4307.45    9.63
  -2   2  -4 4276.29   12.23
  -2  -2  -4 4302.19    8.64
   2  -2   4 4357.59   11.38
   2  -2   4 4353.06   13.26
   2   2   4 4274.95    6.71
  -2   2  -4 4302.99   11.83
   2   2   4 4216.73    9.03
   2   2   5 6710.41    8.08
  -2   2  -5 6652.10   15.28
  -2  -2  -5 6649.34   11.58
  -2   2  -5 6619.14   14.89
  -2  -2  -5 6616.84    8.60
   2  -2   5 6636.32   16.67
   2   2   5 6605.51   11.60
  -2  -2  -5 6691.12   12.31
   2   2   6   67.55    0.82
   2   2   6   68.44    1.21
  -2  -2  -6   68.74    0.92
  -2  -2  -6   70.54    1.32
  -2  -2  -6   67.13    1.25
  -2   2  -6   68.55    1.53
  -2   2  -6   67.46    1.59
  -2  -2  -7 1632.53    6.46
  -2  -2  -7 1591.22    4.62
  -2  -2  -7 1623.82    6.43
  -2   2  -7 1593.23    7.54
   2   2   7 1599.77    6.00
  -2  -2  -8 1876.58    7.28
   2   2   8 1843.54    6.55
  -2  -2  -8 1849.65    7.07
  -2  -2  -8 1846.44    5.20
   2   2   9  769.52    4.34
  -2  -2  -9  762.70    4.87
  -2  -2  -9  787.15    4.73
  -2  -2  -9  749.23    3.54
  -2  -2 -10  157.03    2.20
  -2  -2 -10  155.70    1.70
   2   2  10  155.75    2.00
  -2  -2 -10  161.21    2.35
  -2  -2 -11  390.69    3.52
  -2  -2 -11  387.22    2.83
  -2  -2 -11  392.31    3.79
   2   2  11  398.80    3.26
  -2  -2 -12   94.51    1.95
   2   2  12   89.62    1.57
  -2  -2 -12   94.00    1.79
  -2  -2 -12   88.52    1.45
  -2  -2 -13  113.04    2.21
  -2  -2 -13  116.04    2.01
   2   2  13  116.95    1.84
  -2  -2 -14   72.73    1.86
  -2  -2 -14   71.91    1.66
  -2  -2 -15  599.52    5.38
  -2  -2 -15  595.09    4.78
  -2   2 -15  609.43    3.90
  -2  -2 -16  144.74    2.47
  -2   2 -16  128.67    1.82
  -2  -2 -16  145.01    2.77
  -2  -2 -17  592.83    5.68
  -2  -2 -17  580.40    4.94
  -2   2 -17  605.27    3.95
  -2  -2 -18  109.03    2.27
  -2   2 -18   98.78    1.63
  -2  -2 -18  106.04    2.53
  -2  -2 -19  393.82    4.28
  -2   2 -19  401.47    3.33
  -2  -2 -19  397.98    4.95
  -2  -2 -20    6.99    0.78
  -2  -2 -20    6.83    0.69
  -2   2 -21   72.06    1.46
  -2  -2 -21   68.17    1.86
  -2  -2 -21   73.66    2.24
  -2  -2 -22   47.55    1.60
  -2   2 -22   45.41    1.18
  -2  -2 -22   45.58    1.81
  -2   2 -23   35.80    1.07
  -2  -2 -23   35.63    1.39
  -2  -2 -23   35.71    1.63
  -2   2 -24    3.59    0.35
  -2  -2 -24    4.16    0.51
  -2  -2 -24    3.89    0.58
  -2  -2 -25    7.77    0.69
  -2  -2 -25    7.90    0.80
  -2   2 -25    7.77    0.53
  -2  -2 -26    4.30    0.56
  -2  -2 -26    4.65    0.70
  -2   2 -26    3.41    0.37
  -2  -2 -27   59.13    1.96
  -2   2 -27   60.87    1.53
  -2  -2 -27   58.31    2.28
  -2   2 -28    6.22    0.51
  -2  -2 -28    8.00    0.93
  -2  -2 -28    7.36    0.74
  -2  -2 -29   63.22    2.49
  -2   2 -29   64.05    1.65
  -2  -2 -29   66.24    2.17
  -2  -2 -30   55.60    2.37
  -2   2 -30   53.73    1.55
  -2  -2 -30   53.48    2.00
  -2   2 -31   24.54    1.08
  -2  -2 -31   24.44    1.37
  -2  -2 -31   25.50    1.67
  -2   2 -32    0.55    0.21
  -2  -2 -32    1.03    0.44
  -2  -2 -32    1.05    0.35
  -2  -2 -33   23.13    1.39
  -2  -2 -33   22.36    1.60
  -2   2 -33   24.22    1.11
  -2  -2 -34    2.31    0.57
  -2  -2 -34    1.90    0.44
  -2   2 -34    2.02    0.35
  -2  -2 -35    0.05    0.25
  -2  -2 -35    0.32    0.23
  -2   2 -35    0.37    0.17
  -2  -2 -36   -0.03    0.28
  -2  -2 -36   -0.08    0.32
  -2   2 -36   -0.22    0.16
  -2  -2 -37    1.51    0.41
  -2   2 -37    1.39    0.34
  -2  -2 -37    1.47    0.50
  -2  -2 -38    7.48    0.88
  -2   2 -38    8.58    0.76
  -2  -2 -38    8.61    1.11
  -2   2 -39    1.63    0.35
  -2  -2 -39    1.05    0.42
  -2  -2 -39    2.71    0.58
  -2   2 -40    6.87    0.71
  -2  -2 -40    5.00    0.87
  -2  -2 -40    6.62    0.88
  -2  -2 -41    1.11    0.51
  -2   2 -41    1.87    0.40
  -2  -2 -41    2.51    0.58
  -2  -2 -42   16.54    1.61
  -2  -2 -42   16.19    1.39
  -2   2 -42   15.37    1.11
  -2   2 -42   15.72    1.57
  -2  -2 -43    7.90    1.16
  -2  -2 -43    7.91    1.00
  -2   2 -43    8.42    1.19
  -2   2 -44    1.78    0.63
  -2  -2 -44    0.46    0.35
  -2  -2 -44    0.36    0.32
  -2  -2 -45    0.97    0.59
  -2   2 -45    0.10    0.31
  -2  -2 -45    0.50    0.32
  -2  -2 -46    4.61    0.82
  -2  -2 -46    4.98    1.00
  -2   2 -46    4.49    0.95
  -2  -2 -47    1.37    0.59
  -2   2 -47    0.72    0.45
  -2  -2 -47    1.27    0.45
  -2   2 -48    0.22    0.36
  -2  -2 -48   -0.19    0.27
  -2  -2 -49    0.43    0.35
  -2  -2 -50   -0.11    0.23
   2   4 -50    0.24    0.38
   2  -4 -50    0.83    0.48
   2  -4 -49    0.53    0.42
   2   4 -49    0.40    0.34
   2  -4 -48    2.57    0.69
   2   4 -48    2.61    0.68
   2   4 -47    2.66    0.71
   2  -4 -47    1.50    0.56
   2   4 -46   -0.31    0.36
   2  -4 -46   -0.27    0.22
   2  -4 -46    0.48    0.50
   2  -4 -45    7.98    1.26
   2  -4 -45    7.27    1.07
   2   4 -45    8.48    1.14
   2   4 -44    3.28    0.73
   2  -4 -44    3.99    0.90
   2  -4 -44    3.78    0.79
   2  -4 -43    1.15    0.51
   2   4 -43    0.99    0.47
   2  -4 -43    1.21    0.52
   2  -4 -42    1.19    0.55
   2   4 -42    0.71    0.34
   2  -4 -42    1.62    0.51
   2   4 -41    4.79    0.84
   2  -4 -41    3.85    0.75
   2  -4 -41    4.72    0.95
   2  -4 -40    1.20    0.48
   2   4 -40    1.27    0.47
   2  -4 -40    1.49    0.55
   2  -4 -39    8.08    1.12
   2  -4 -39    8.79    1.10
   2   4 -39    8.18    1.04
   2  -4 -38    3.15    0.77
   2  -4 -38    2.74    0.66
   2   4 -38    3.33    0.66
   2  -4 -37    7.67    1.01
   2  -4 -37    9.77    1.22
   2   4 -37    8.26    1.00
   2  -4 -36    3.81    0.80
   2   4 -36    3.38    0.65
   2  -4 -36    3.24    0.66
   2  -4 -35    1.81    0.51
   2  -4 -35    1.50    0.50
   2   4 -35    1.93    0.49
   2  -4 -34    0.30    0.28
   2  -4 -34    0.28    0.28
   2  -4 -33    7.14    0.89
   2  -4 -33    7.33    1.00
   2   4 -33    8.12    0.52
   2  -4 -32    5.99    0.83
   2   4 -32    6.36    0.45
   2  -4 -32    5.74    0.87
   2  -4 -31   13.76    1.30
   2   4 -31   15.06    0.67
   2  -4 -31   13.31    1.19
   2   4 -30    7.97    0.47
   2  -4 -30    7.90    0.99
   2  -4 -30    7.62    0.90
   2   4 -29   38.34    1.00
   2  -4 -29   38.49    1.95
   2  -4 -29   34.78    1.98
   2  -4 -28    7.73    0.97
   2  -4 -28    7.63    0.89
   2   4 -28    8.17    0.45
   2  -4 -27   44.54    2.04
   2   4 -27   48.13    1.06
   2  -4 -27   44.22    2.17
   2   4 -26   26.68    0.77
   2  -4 -26   26.34    1.65
   2  -4 -26   27.79    1.60
   2  -4 -25   10.29    1.01
   2  -4 -25   11.36    1.02
   2   4 -25   11.65    0.50
   2   4 -24    0.50    0.12
   2  -4 -24    0.91    0.32
   2  -4 -24    0.38    0.21
   2  -4 -23   13.69    1.09
   2   4 -23   14.83    0.53
   2  -4 -23   12.64    1.09
   2  -4 -22    8.39    0.89
   2   4 -22    8.49    0.40
   2  -4 -22    8.65    0.86
   2  -4 -21   60.53    2.31
   2  -4 -21   61.95    2.24
   2   4 -21   60.45    1.05
   2   4 -20   51.19    0.97
   2  -4 -20   50.33    2.09
   2  -4 -20   49.33    1.96
   2  -4 -19   32.36    1.66
   2  -4 -19   32.60    1.58
   2  -4 -18    0.16    0.18
   2  -4 -18    0.39    0.22
   2  -4 -17    0.84    0.27
   2  -4 -17    0.50    0.22
   2  -4 -16   12.13    0.98
  -2   4  16   12.61    0.82
   2  -4 -16   12.23    0.94
  -2   4  15  202.85    3.24
   2  -4 -15  195.38    3.87
   2  -4 -15  200.28    3.71
   2  -4 -14  190.25    3.41
   2  -4 -14  189.01    3.56
   2  -4 -14  184.40    3.68
  -2   4  14  189.23    3.11
  -2   4  13  425.63    4.63
   2  -4 -13  421.13    5.42
   2  -4 -13  421.23    5.05
   2   4 -13  423.61    3.99
   2  -4 -13  417.61    5.23
   2  -4 -12  941.90    7.96
  -2   4  12  938.07    6.84
   2  -4 -12  926.74    7.68
   2   4 -12  928.06    5.81
   2  -4 -12  941.68    7.44
   2   4 -11   86.59    1.72
   2  -4 -11   86.98    2.42
  -2   4  11   86.92    2.08
   2  -4 -11   88.00    2.33
   2  -4 -11   86.26    2.22
   2  -4 -10  102.02    2.39
   2  -4 -10   96.29    2.42
   2  -4 -10  103.36    2.59
  -2   4  10   98.38    2.22
   2   4 -10  102.23    1.82
   2   4 -10  101.44    1.73
  -2   4   9  142.29    2.72
   2   4  -9  146.56    2.09
   2  -4  -9  144.84    2.82
   2   4  -9  140.81    2.08
   2  -4  -9  146.11    3.05
  -2   4   9  143.63    2.67
  -2   4   8  144.05    2.75
   2   4  -8  150.65    2.15
   2  -4  -8  148.62    2.83
   2   4  -8  146.40    2.06
  -2   4   8  151.24    2.75
   2  -4  -8  146.99    3.03
   2   4  -7  151.22    2.16
  -2   4   7  150.96    2.78
   2   4  -7  147.38    2.02
  -2  -4   7  143.81    2.66
   2  -4  -7  153.00    3.03
   2  -4  -7  152.04    2.85
  -2   4   7  151.78    2.78
  -2  -4   6   54.19    1.60
  -2   4   6   55.79    1.69
   2   4  -6   54.94    1.31
   2  -4  -6   54.05    1.72
  -2   4   6   52.54    1.66
   2   4  -6   53.00    1.19
   2  -4  -6   55.52    1.80
  -2  -4   5  116.68    2.33
   2  -4  -5  119.15    2.64
  -2  -4   5  119.60    1.52
  -2   4   5  118.54    2.44
   2  -4  -5  117.42    2.51
  -2   4   5  113.41    2.46
   2   4  -5  117.44    1.94
   2   4  -5  115.42    1.72
  -2   4   4   92.05    2.17
   2   4  -4   91.16    1.73
  -2  -4   4   90.26    1.35
   2   4  -4   87.31    1.45
   2  -4  -4   90.94    2.20
   2  -4  -4   90.10    2.27
  -2   4   4   90.79    2.15
  -2   4   4   83.66    2.14
  -2   4   4   93.27    2.52
  -2  -4   4   88.45    2.02
  -2   4   3   34.94    1.52
   2   4  -3   33.64    0.88
   2   4  -3   32.08    1.17
  -2   4   3   33.24    1.31
  -2   4   3   32.03    1.32
  -2  -4   3   31.12    1.18
   2   4  -3   33.44    1.05
  -2   4   3   32.06    1.28
   2  -4  -3   32.94    1.34
  -2  -4   3   32.40    0.84
   2  -4  -3   34.23    1.38
  -2   4   2   57.37    1.94
   2   4  -2   56.05    1.38
  -2   4   2   56.58    1.72
  -2  -4   2   57.15    1.17
   2   4  -2   57.09    1.13
  -2  -4   2   59.55    1.60
   2  -4  -2   58.08    1.78
  -2   4   2   58.20    1.74
   2  -4  -2   58.31    1.78
  -2   4   2   56.51    1.75
   2   4  -2   60.47    1.57
  -2  -4   1  130.25    2.27
   2   4  -1  133.15    2.14
   2  -4  -1  133.93    2.66
   2   4  -1  132.82    1.71
  -2  -4   1  130.03    2.34
  -2   4   1  131.14    2.69
   2  -4  -1  134.86    2.68
  -2   4   1  133.58    2.93
  -2   4   1  132.11    2.59
   2   4  -1  130.02    2.29
  -2  -4   1  131.88    1.85
   2   4  -1  135.03    2.29
  -2  -4   0  156.70    2.53
   2   4   0  154.29    2.46
   2  -4   0  153.51    2.81
   2   4   0  154.94    2.47
  -2  -4   0  152.34    2.08
  -2   4   0  150.18    2.79
   2   4   0  151.89    1.82
   2  -4   0  156.61    2.87
  -2   4   0  156.41    3.16
  -2   4   0  148.91    2.92
   2   4   0  151.95    2.31
   2   4   1  102.76    2.03
   2  -4   1  104.72    2.36
   2  -4   1  100.52    2.25
  -2   4  -1  102.24    2.43
   2   4   1  102.63    1.51
  -2  -4  -1  101.30    1.73
  -2  -4  -1  105.08    2.10
  -2   4  -1  105.89    2.61
   2   4   1  105.42    1.91
   2  -4   1  100.77    2.58
   2   4   1   97.65    1.94
  -2   4  -1  101.55    2.32
  -2   4  -2  126.53    2.60
  -2  -4  -2  126.87    2.01
   2  -4   2  124.85    2.89
  -2  -4  -2  126.77    2.35
   2   4   2  125.64    2.10
   2   4   2  125.35    2.15
  -2   4  -2  124.23    2.69
   2   4   2  126.23    1.72
   2   4   2  125.24    2.26
   2  -4   2  123.41    2.47
  -2   4  -2  127.32    2.85
   2  -4   2  124.42    2.57
  -2   4  -3  226.66    3.79
   2  -4   3  222.77    3.86
   2   4   3  215.69    2.32
  -2   4  -3  214.57    3.58
  -2  -4  -3  223.36    3.14
   2  -4   3  223.69    3.44
   2   4   3  220.94    3.02
  -2  -4  -3  219.27    2.72
   2   4   3  218.74    2.80
  -2   4  -3  228.38    3.46
   2  -4   3  220.54    3.27
   2   4   3  223.34    2.84
  -2  -4  -4  108.02    1.82
  -2  -4  -4  109.40    2.23
  -2   4  -4  108.79    2.55
  -2   4  -4  104.53    2.36
   2   4   4  107.52    1.91
   2  -4   4  106.41    2.70
  -2   4  -4  105.79    2.61
   2   4   4  107.02    1.99
   2  -4   4  110.01    2.29
   2   4   4  108.48    1.71
  -2  -4  -4  108.28    1.95
  -2   4  -5   87.97    2.16
  -2  -4  -5   88.25    1.80
   2   4   5   89.17    1.85
   2   4   5   91.54    1.74
   2  -4   5   90.80    2.52
  -2   4  -5   88.55    2.34
  -2  -4  -5   86.95    1.65
   2  -4   5   86.71    2.02
  -2  -4  -5   90.91    2.07
   2   4   5   89.21    1.61
  -2  -4  -6   33.42    1.03
  -2  -4  -6   32.76    1.12
  -2  -4  -6   32.42    1.25
   2  -4   6   34.17    1.55
  -2   4  -6   33.13    1.34
  -2   4  -6   31.39    1.40
   2  -4   6   34.41    1.25
   2   4   6   32.64    1.02
   2   4   6   32.59    1.02
   2   4   7   88.72    1.66
  -2  -4  -7   88.72    1.69
   2  -4   7   92.19    2.04
  -2  -4  -7   87.54    1.88
   2  -4   7   88.61    2.52
  -2  -4  -7   87.87    2.09
  -2   4  -7   92.09    2.24
   2   4   7   90.74    1.75
  -2   4  -7   85.52    2.33
  -2   4  -8  333.76    4.62
  -2  -4  -8  351.69    3.82
  -2  -4  -8  336.40    3.32
  -2  -4  -8  341.04    4.19
   2   4   8  336.04    3.50
   2  -4   8  334.83    4.92
  -2   4  -8  346.13    4.40
   2   4   8  337.03    3.15
   2   4   9  931.27    5.17
  -2  -4  -9  930.52    6.98
  -2  -4  -9  924.13    5.57
   2  -4   9  944.27    8.32
  -2   4  -9  945.30    7.81
  -2  -4  -9  960.21    6.47
  -2   4  -9  954.76    7.35
   2   4  10  866.73    4.94
  -2  -4 -10  877.75    6.90
  -2  -4 -10  875.51    6.35
  -2   4 -10  896.55    7.18
   2  -4  10  869.20    8.11
  -2   4 -10  876.66    7.55
  -2  -4 -10  876.94    5.47
  -2  -4 -11  563.77    4.42
   2  -4  11  576.12    6.68
  -2  -4 -11  560.49    5.28
  -2   4 -11  574.57    5.90
   2   4  11  556.80    3.96
  -2   4 -11  559.80    6.09
  -2  -4 -11  569.80    5.66
  -2   4 -12  448.16    5.47
   2   4  12  433.29    3.54
  -2  -4 -12  450.25    4.79
  -2  -4 -12  442.83    5.07
  -2  -4 -12  441.90    3.99
  -2   4 -12  433.94    5.25
  -2  -4 -13    7.53    0.66
  -2  -4 -13    7.47    0.70
  -2  -4 -13    7.30    0.52
  -2  -4 -14  133.00    2.75
  -2  -4 -14  132.76    2.27
  -2  -4 -14  136.36    2.88
  -2  -4 -15   50.10    1.78
  -2  -4 -15   49.74    1.43
  -2  -4 -15   49.31    1.74
  -2  -4 -16    1.22    0.32
  -2  -4 -16    1.09    0.23
  -2  -4 -16    1.14    0.33
  -2  -4 -17    1.64    0.30
  -2  -4 -17    1.80    0.40
  -2  -4 -17    1.72    0.37
  -2  -4 -18   26.32    1.35
  -2  -4 -18   26.68    1.36
  -2  -4 -18   27.88    1.14
  -2  -4 -19   28.74    1.18
  -2  -4 -19   28.60    1.42
  -2  -4 -19   30.73    1.49
  -2  -4 -20   49.92    1.93
  -2  -4 -20   50.55    1.92
  -2  -4 -20   50.65    1.60
  -2  -4 -21   40.81    1.79
  -2  -4 -21   41.11    1.47
  -2  -4 -21   41.72    1.77
  -2   4 -22   22.92    0.91
  -2  -4 -22   22.06    1.11
  -2  -4 -22   23.77    1.41
  -2  -4 -22   25.05    1.40
  -2  -4 -23   76.30    2.46
  -2  -4 -23   80.96    2.62
  -2   4 -23   80.33    1.72
  -2  -4 -24   50.32    2.04
  -2  -4 -24   52.19    2.15
  -2   4 -24   51.61    1.38
  -2  -4 -25   94.90    2.94
  -2   4 -25   94.78    1.88
  -2  -4 -25   89.88    2.75
  -2   4 -26   45.59    1.32
  -2  -4 -26   48.05    2.14
  -2  -4 -26   43.42    1.94
  -2   4 -27    4.48    0.43
  -2  -4 -27    5.74    0.77
  -2  -4 -27    5.58    0.77
  -2  -4 -28   13.54    1.13
  -2   4 -28   13.98    0.75
  -2  -4 -28   13.15    1.18
  -2  -4 -29   10.12    1.00
  -2  -4 -29   10.43    1.07
  -2   4 -29   10.56    0.66
  -2  -4 -30    1.50    0.46
  -2  -4 -30    2.39    0.58
  -2   4 -30    1.80    0.29
  -2  -4 -31   18.70    1.48
  -2  -4 -31   16.69    1.31
  -2   4 -31   17.77    0.88
  -2  -4 -32    5.37    0.77
  -2   4 -32    5.41    0.50
  -2  -4 -32    6.13    0.88
  -2  -4 -33   10.85    1.09
  -2  -4 -33   10.30    1.13
  -2   4 -33   10.13    0.69
  -2   4 -34    3.55    0.42
  -2  -4 -34    2.97    0.62
  -2  -4 -34    3.89    0.73
  -2  -4 -35    1.47    0.49
  -2   4 -35    1.00    0.24
  -2  -4 -35    1.53    0.53
  -2  -4 -36    1.62    0.52
  -2  -4 -36    1.68    0.51
  -2   4 -36    1.09    0.26
  -2   4 -37    3.71    0.46
  -2  -4 -37    3.85    0.77
  -2  -4 -37    4.01    0.72
  -2  -4 -38    2.47    0.65
  -2  -4 -38    2.81    0.63
  -2  -4 -39    0.60    0.38
  -2  -4 -39    0.07    0.22
  -2  -4 -40    0.75    0.45
  -2  -4 -40    0.47    0.29
  -2  -4 -41    0.89    0.44
  -2  -4 -41    0.62    0.35
  -2  -4 -42    0.08    0.32
  -2  -4 -42    0.84    0.50
  -2  -4 -43    1.67    0.59
  -2  -4 -43    0.96    0.36
  -2  -4 -44    1.40    0.54
  -2  -4 -44    1.64    0.59
  -2  -4 -45    0.24    0.39
  -2  -4 -45    0.58    0.42
  -2  -4 -46    3.17    0.75
  -2   4 -46    3.51    0.85
  -2   4 -47    2.38    0.75
  -2  -4 -47    2.17    0.65
  -2  -4 -48    0.32    0.34
  -2  -4 -49    2.63    0.75
   2  -6 -46    1.75    0.69
   2   6 -46    1.23    0.52
   2  -6 -45    1.62    0.61
   2   6 -45    0.77    0.41
   2   6 -44    0.68    0.36
   2  -6 -44    0.72    0.44
   2   6 -43    0.29    0.29
   2  -6 -43    0.20    0.26
   2  -6 -43    0.74    0.32
   2   6 -42   -0.11    0.30
   2  -6 -42    0.19    0.31
   2  -6 -42    0.44    0.35
   2  -6 -41    0.32    0.34
   2   6 -41   -0.09    0.20
   2  -6 -41   -0.33    0.40
   2   6 -40   -0.09    0.24
   2  -6 -40    0.05    0.24
   2  -6 -40    0.33    0.32
   2   6 -39    0.51    0.32
   2  -6 -39   -0.08    0.35
   2  -6 -39    0.64    0.44
   2  -6 -38    0.34    0.35
   2  -6 -38    0.80    0.44
   2  -6 -37    0.77    0.41
   2  -6 -37   -0.15    0.25
   2  -6 -36    0.91    0.41
   2  -6 -36    0.83    0.39
   2  -6 -35    0.39    0.33
   2  -6 -35    0.81    0.43
   2  -6 -34    2.35    0.64
   2  -6 -34    1.51    0.53
   2  -6 -33    1.71    0.54
   2  -6 -33    2.39    0.61
   2  -6 -32    1.77    0.56
   2  -6 -32    2.54    0.63
   2  -6 -31    0.94    0.46
   2  -6 -31    0.38    0.28
   2  -6 -30    6.54    0.99
   2  -6 -30    7.42    1.01
   2  -6 -29    7.32    0.99
   2  -6 -29    7.25    1.04
   2  -6 -28    1.61    0.50
   2  -6 -28    1.36    0.45
   2  -6 -27    9.76    1.12
   2   6 -27   10.31    0.53
   2  -6 -27    9.35    1.16
   2   6 -26   13.12    0.61
   2  -6 -26   11.70    1.21
   2  -6 -26   13.97    1.38
   2  -6 -25   12.33    1.27
   2  -6 -25   11.28    1.16
   2   6 -25   12.04    0.58
   2  -6 -24   32.86    1.95
   2  -6 -24   31.99    1.99
   2  -6 -23   37.52    2.12
   2  -6 -23   38.64    2.08
   2  -6 -22   15.76    1.32
   2  -6 -22   15.48    1.36
   2  -6 -21   22.29    1.55
   2  -6 -21   22.74    1.61
   2  -6 -20    3.87    0.69
  -2   6  20    3.90    0.55
   2  -6 -20    3.53    0.62
  -2   6  19    7.26    0.72
   2  -6 -19    7.00    0.86
   2  -6 -19    6.12    0.83
   2  -6 -18    2.15    0.51
   2  -6 -18    2.22    0.49
  -2   6  18    2.31    0.42
  -2   6  17    6.12    0.65
   2   6 -17    4.86    0.56
   2  -6 -17    4.95    0.70
   2   6 -17    4.90    0.47
   2  -6 -17    5.03    0.75
  -2   6  16    1.94    0.40
  -2  -6  16    1.95    0.45
   2  -6 -16    1.57    0.41
   2   6 -16    1.55    0.32
   2   6 -16    1.64    0.29
   2  -6 -16    1.07    0.35
   2  -6 -15    7.72    0.90
   2   6 -15    7.50    0.60
  -2   6  15    8.70    0.78
  -2  -6  15    8.18    0.88
   2   6 -15    8.47    0.72
  -2  -6  14    0.99    0.33
   2   6 -14    1.22    0.28
  -2   6  14    1.13    0.33
   2   6 -14    0.93    0.23
   2  -6 -14    1.01    0.36
  -2   6  13   26.44    1.36
   2  -6 -13   26.87    1.61
   2   6 -13   27.74    1.24
  -2  -6  13   27.90    1.57
   2   6 -13   26.81    1.14
   2  -6 -12   40.30    1.95
   2   6 -12   41.10    1.49
  -2  -6  12   39.27    1.84
   2   6 -12   38.73    1.38
  -2   6  12   39.77    1.68
   2   6 -11   50.37    1.58
   2   6 -11   50.29    1.62
  -2   6  11   53.20    1.94
  -2  -6  11   48.11    2.00
   2   6 -11   51.18    2.05
   2  -6 -11   49.24    2.14
   2   6 -10   11.06    0.75
   2   6 -10   11.40    0.95
  -2   6  10   11.73    0.93
  -2  -6  10   11.75    0.99
   2  -6 -10   11.51    1.04
   2   6 -10   11.31    0.76
  -2  -6   9   15.49    1.12
   2   6  -9   16.20    0.89
   2  -6  -9   15.09    1.16
   2   6  -9   16.44    1.14
   2   6  -9   17.71    0.95
  -2   6   9   16.39    1.10
   2  -6  -8  112.24    3.11
   2   6  -8  118.51    3.00
  -2  -6   8  115.79    3.03
  -2   6   8  120.47    3.00
   2   6  -8  113.71    2.29
   2  -6  -7  243.97    4.57
  -2  -6   7  248.00    4.40
   2   6  -7  250.76    3.30
   2   6  -7  257.01    4.37
  -2   6   7  251.21    4.33
   2   6  -6  139.91    2.42
   2   6  -6  143.51    3.25
   2  -6  -6  141.56    3.44
  -2  -6   6  142.14    3.30
  -2  -6   6  140.64    2.16
  -2   6   6  137.98    3.25
  -2  -6   5  138.77    3.23
   2   6  -5  147.12    3.26
  -2   6   5  139.30    3.30
   2   6  -5  138.42    2.38
   2  -6  -5  139.25    3.37
  -2  -6   5  140.21    2.21
  -2  -6   4   30.54    1.50
   2  -6  -4   32.63    1.61
  -2  -6   4   31.25    1.07
   2   6  -4   32.29    1.52
   2   6  -4   29.70    1.08
  -2   6   4   33.43    1.62
   2   6  -3   11.24    0.89
   2  -6  -3   10.25    0.90
  -2  -6   3   11.55    0.92
  -2   6   3   10.97    0.94
   2   6  -3   10.87    0.65
  -2  -6   3   10.22    0.64
   2   6  -2    7.57    0.54
   2   6  -2    7.94    0.74
   2  -6  -2    9.01    0.83
  -2   6   2    8.38    0.82
  -2  -6   2    8.09    0.58
  -2   6   1    9.60    0.89
   2  -6  -1    8.22    0.79
   2   6  -1    9.45    0.79
   2   6  -1    8.81    0.75
   2   6  -1    8.75    0.57
  -2  -6   1    8.89    0.64
   2  -6   0   38.33    1.66
   2   6   0   38.23    1.58
  -2   6   0   38.45    1.78
  -2  -6   0   39.05    1.35
   2   6   0   38.24    1.58
   2   6   0   36.83    1.16
  -2   6  -1   12.60    1.04
   2  -6   1   11.01    0.89
   2   6   1   11.19    0.64
   2   6   1   11.31    0.86
  -2  -6  -1   11.31    0.75
   2   6   1   12.66    0.90
   2   6   2   11.91    0.67
   2   6   2   12.50    0.92
  -2   6  -2   10.56    0.97
  -2  -6  -2   12.50    0.82
   2   6   2   12.72    0.90
   2  -6   2   11.62    0.90
  -2   6  -3   42.99    1.94
   2   6   3   40.48    1.57
  -2  -6  -3   41.99    1.52
   2   6   3   43.67    1.73
   2  -6   3   39.35    1.64
   2   6   3   41.30    1.27
   2  -6   3   41.11    2.01
  -2  -6  -3   40.54    1.68
   2   6   4   52.69    1.91
  -2  -6  -4   54.00    1.75
   2   6   4   52.25    1.76
   2  -6   4   51.29    2.25
  -2   6  -4   51.79    2.14
  -2  -6  -4   49.90    1.89
   2   6   4   50.84    1.43
   2  -6   4   49.18    1.81
  -2  -6  -5   64.59    2.17
  -2   6  -5   69.97    2.49
   2   6   5   65.63    2.15
  -2  -6  -5   68.28    2.00
   2   6   5   64.06    1.63
   2   6   5   66.56    1.97
   2  -6   5   65.87    2.05
   2  -6   5   67.67    2.58
  -2  -6  -6   35.78    1.35
   2  -6   6   34.08    1.47
   2  -6   6   36.08    1.90
  -2  -6  -6   36.13    1.65
   2   6   6   35.13    1.24
   2   6   6   34.17    1.39
   2   6   6   35.78    1.59
  -2   6  -6   37.33    1.84
  -2  -6  -6   35.62    1.48
   2  -6   7   37.41    1.96
  -2   6  -7   38.48    1.88
  -2  -6  -7   37.15    1.37
  -2  -6  -7   37.44    1.55
   2   6   7   36.80    1.42
   2   6   7   36.35    1.62
   2  -6   7   35.62    1.49
  -2  -6  -7   35.50    1.65
   2   6   7   33.85    1.24
  -2  -6  -8    9.25    0.69
   2   6   8    8.87    0.69
  -2  -6  -8    9.13    0.78
  -2   6  -8    8.62    0.94
   2  -6   8    8.49    0.73
   2  -6   8   10.05    1.03
  -2  -6  -8    9.29    0.86
  -2  -6  -9   24.18    1.13
  -2  -6  -9   24.57    1.30
  -2  -6  -9   24.42    1.39
   2   6   9   23.88    1.11
   2  -6   9   23.68    1.58
  -2   6  -9   25.02    1.55
  -2   6 -10   16.24    1.27
   2  -6  10   18.95    1.41
  -2  -6 -10   18.06    0.99
  -2  -6 -10   18.33    1.14
   2   6  10   17.04    0.93
  -2  -6 -10   16.55    1.17
  -2  -6 -11   13.86    0.88
   2   6  11   13.85    0.82
  -2  -6 -11   13.93    1.08
  -2   6 -11   13.86    1.15
   2  -6  11   12.60    1.17
  -2  -6 -11   14.52    1.02
  -2  -6 -12   21.26    1.26
  -2   6 -12   20.13    1.41
  -2  -6 -12   21.20    1.35
  -2  -6 -12   20.60    1.07
   2  -6  12   20.48    1.51
   2   6  12   20.19    0.97
  -2   6 -13   11.86    1.09
   2   6  13   11.92    0.74
  -2  -6 -13   11.71    0.97
  -2  -6 -13   12.35    1.05
   2  -6  13   11.60    1.14
  -2  -6 -13   11.97    0.82
  -2  -6 -14    2.79    0.49
  -2   6 -14    2.39    0.52
  -2  -6 -14    3.07    0.54
   2   6  14    2.82    0.37
  -2  -6 -14    2.13    0.36
   2  -6  14    3.15    0.62
   2  -6  15   27.38    1.77
  -2  -6 -15   23.59    1.16
   2   6  15   25.51    1.06
  -2  -6 -15   26.01    1.53
  -2  -6 -15   26.33    1.47
  -2   6 -15   24.94    1.58
  -2  -6 -16    3.63    0.59
   2  -6  16    3.31    0.66
  -2  -6 -16    4.01    0.64
  -2  -6 -16    4.14    0.50
   2   6  16    2.93    0.37
  -2   6 -16    3.61    0.65
  -2  -6 -17   51.25    2.11
  -2   6 -17   50.07    2.26
  -2  -6 -17   52.73    2.23
   2  -6  17   51.75    2.50
  -2  -6 -17   50.84    1.74
  -2  -6 -18   25.74    1.25
   2  -6  18   29.05    1.90
  -2  -6 -18   28.98    1.67
  -2   6 -18   25.37    1.62
  -2  -6 -18   29.25    1.62
   2  -6  19    5.00    0.80
  -2  -6 -19    4.44    0.53
  -2  -6 -19    6.23    0.79
  -2   6 -19    4.83    0.76
  -2  -6 -19    5.45    0.75
  -2   6 -20   27.24    1.73
   2  -6  20   28.66    1.92
  -2  -6 -20   31.40    1.75
  -2  -6 -20   29.71    1.72
  -2  -6 -21   11.41    1.08
  -2  -6 -21   11.47    1.10
  -2   6 -21   11.99    1.17
   2  -6  21   11.65    1.28
  -2  -6 -22    4.68    0.72
  -2  -6 -22    4.84    0.71
  -2   6 -22    5.66    0.81
   2  -6  22    5.77    0.93
  -2  -6 -23   38.46    2.04
  -2   6 -23   38.69    2.08
  -2  -6 -23   39.26    2.03
  -2   6 -24    9.67    1.10
  -2  -6 -24   10.28    1.08
  -2  -6 -24    9.31    1.02
  -2  -6 -25   13.47    1.24
  -2  -6 -25   15.86    1.36
  -2   6 -25   15.61    1.36
  -2  -6 -26   31.25    1.91
  -2  -6 -26   31.23    1.92
  -2   6 -27   10.09    0.70
  -2  -6 -27   10.92    1.16
  -2  -6 -27    9.44    1.08
  -2   6 -28    2.86    0.38
  -2  -6 -28    2.85    0.61
  -2  -6 -28    2.85    0.61
  -2   6 -29    0.69    0.21
  -2  -6 -29    0.49    0.28
  -2  -6 -29    0.76    0.34
  -2  -6 -30    3.71    0.72
  -2  -6 -30    3.56    0.71
  -2   6 -30    3.69    0.43
  -2  -6 -31    2.78    0.62
  -2  -6 -31    3.70    0.77
  -2   6 -31    3.83    0.45
  -2  -6 -32    0.08    0.25
  -2   6 -32    0.73    0.19
  -2  -6 -32    0.47    0.26
  -2  -6 -33    0.57    0.28
  -2  -6 -33    0.71    0.43
  -2  -6 -34    0.53    0.36
  -2  -6 -34    1.52    0.50
  -2  -6 -35    0.24    0.30
  -2  -6 -35    0.24    0.28
  -2  -6 -36    0.00    0.23
  -2  -6 -36    0.61    0.36
  -2  -6 -37    0.44    0.35
  -2  -6 -37   -0.29    0.27
  -2  -6 -38   -0.40    0.40
  -2  -6 -38    0.24    0.37
  -2  -6 -39    0.68    0.41
  -2  -6 -39   -0.05    0.32
  -2  -6 -40    0.35    0.41
  -2  -6 -40    0.71    0.38
  -2  -6 -41    2.43    0.74
  -2  -6 -41    2.39    0.68
  -2  -6 -42    0.43    0.44
  -2  -6 -42    0.67    0.42
  -2  -6 -43    1.58    0.57
  -2  -6 -43    2.90    0.81
  -2  -6 -44    1.13    0.51
   2  -8 -39    1.19    0.58
   2  -8 -38    1.89    0.68
   2  -8 -37    3.27    0.88
   2  -8 -36    0.31    0.39
   2  -8 -35    0.49    0.34
   2  -8 -34    0.18    0.35
   2  -8 -33    0.55    0.42
   2  -8 -32    1.28    0.48
  -2  -8  31   13.06    1.57
   2  -8 -31   10.70    1.43
  -2  -8  30   19.38    1.88
   2  -8 -30   19.38    1.88
   2  -8 -29   29.36    2.28
  -2  -8  29   30.75    2.31
  -2  -8  28   27.06    2.14
   2  -8 -28   26.91    2.18
  -2  -8  27   15.54    1.61
   2  -8 -27   16.43    1.67
   2  -8 -26    1.52    0.62
  -2  -8  26    1.54    0.57
  -2  -8  25   -0.34    0.30
   2  -8 -25   -0.05    0.26
   2   8 -25    0.41    0.38
   2  -8 -24    6.28    1.02
   2   8 -24    5.88    0.90
  -2  -8  24    5.17    0.92
   2  -8 -23    4.37    0.84
   2   8 -23    4.29    0.78
  -2   8  23    3.83    0.62
  -2  -8  23    4.17    0.83
   2  -8 -22    3.73    0.79
  -2   8  22    4.61    0.66
   2   8 -22    3.15    0.68
  -2  -8  22    4.28    0.82
  -2  -8  21    4.09    0.80
   2  -8 -21    4.21    0.84
   2   8 -21    3.76    0.73
  -2   8  21    3.70    0.59
   2   8 -20   27.90    1.89
  -2   8  20   27.83    1.57
  -2  -8  20   26.68    1.92
   2  -8 -20   27.82    2.00
  -2   8  19    7.58    0.84
   2   8 -19    7.38    1.00
   2  -8 -19    7.71    1.07
  -2  -8  19    8.95    1.10
   2   8 -18   13.53    1.30
  -2   8  18   13.00    1.07
  -2  -8  18   13.48    1.35
   2  -8 -18   13.50    1.37
   2   8 -17    6.50    0.92
  -2  -8  17    4.91    0.82
   2  -8 -17    4.88    0.84
  -2   8  17    5.35    0.70
   2   8 -16   40.12    2.20
  -2   8  16   40.69    1.90
  -2  -8  16   35.96    2.15
   2  -8 -16   38.56    2.26
  -2  -8  15   24.08    1.75
   2  -8 -15   23.45    1.74
   2   8 -15   23.23    1.67
  -2   8  15   21.93    1.42
   2  -8 -14   15.24    1.40
   2   8 -14   16.31    1.41
  -2   8  14   16.64    1.24
  -2  -8  14   15.97    1.40
   2   8 -13   45.34    2.33
   2  -8 -13   43.70    2.34
  -2  -8  13   46.24    2.38
  -2   8  13   48.88    2.13
  -2   8  12   18.10    1.32
  -2  -8  12   18.91    1.50
   2  -8 -12   19.11    1.53
   2   8 -12   15.40    1.36
   2  -8 -11    0.58    0.33
  -2  -8  11    0.32    0.29
  -2   8  11    0.04    0.24
   2   8 -11    0.21    0.26
   2   8 -10   22.71    1.64
  -2  -8  10   22.89    1.63
  -2   8  10   23.73    1.53
   2  -8 -10   23.71    1.68
   2  -8  -9   39.72    2.15
   2   8  -9   36.89    1.48
   2   8  -9   41.08    2.15
  -2   8   9   39.02    1.98
  -2  -8   9   39.84    2.11
  -2  -8   8    0.58    0.35
  -2   8   8    0.53    0.35
   2   8  -8    0.33    0.13
   2   8  -8    0.09    0.23
   2  -8  -8    0.71    0.29
  -2  -8   7   28.57    1.78
   2   8  -7   24.96    1.19
   2  -8  -7   29.10    1.80
  -2   8   7   29.52    1.74
   2   8  -7   30.03    1.81
   2   8  -6   15.90    1.32
   2   8  -6   13.69    0.86
  -2   8   6   14.72    1.25
  -2  -8   6   15.23    0.84
   2  -8  -6   15.25    1.29
  -2  -8   5   25.41    1.11
   2   8  -5   27.90    1.72
  -2   8   5   30.99    1.80
   2   8  -5   23.32    1.11
   2  -8  -5   28.35    1.73
   2   8  -4   17.05    0.94
  -2   8   4   17.95    1.40
   2  -8  -4   17.77    1.35
   2   8  -4   18.32    1.38
  -2  -8   4   16.81    0.93
   2   8  -3   22.17    1.49
  -2   8   3   23.26    1.59
   2   8  -3   21.49    1.04
   2  -8  -3   23.59    1.53
  -2  -8   3   22.23    1.09
   2  -8  -2   11.40    1.06
  -2   8   2   12.01    1.16
   2   8  -2   12.22    1.10
   2   8  -2   10.95    0.74
  -2  -8   2   12.63    0.85
   2   8  -1   22.35    1.47
  -2   8   1   20.51    1.51
  -2  -8   1   21.25    1.13
   2   8  -1   17.40    0.94
   2  -8  -1   20.50    1.38
  -2   8   0   23.12    1.60
   2   8   0   20.63    1.40
   2   8   0   19.42    0.99
   2  -8   0   21.86    1.42
  -2  -8   0   21.75    1.17
  -2  -8  -1    0.94    0.28
   2  -8   1    0.60    0.21
   2   8   1    1.28    0.39
  -2   8  -1    0.47    0.31
   2   8   1    1.12    0.24
   2   8   2   22.21    1.41
   2  -8   2   19.95    1.33
  -2   8  -2   17.92    1.45
  -2  -8  -2   19.99    1.19
  -2   8  -3   20.22    1.55
   2   8   3   20.92    1.35
  -2  -8  -3   20.71    1.25
   2  -8   3   20.44    1.33
  -2  -8  -4    6.83    0.73
   2   8   4    7.58    0.82
   2  -8   4    7.42    0.80
  -2   8  -4    6.94    0.94
  -2  -8  -5    7.67    0.80
   2   8   5    6.60    0.76
  -2   8  -5    7.26    0.95
   2  -8   5    7.38    0.78
  -2   8  -6   11.10    1.19
  -2  -8  -6    9.81    0.92
   2  -8   6   10.30    1.18
   2  -8   6    9.75    0.88
   2   8   6   11.20    0.97
   2  -8   7   15.95    1.12
  -2   8  -7   16.86    1.45
   2   8   7   16.98    1.17
   2  -8   7   19.16    1.63
  -2  -8  -7   16.11    1.19
  -2  -8  -8   14.22    1.14
   2  -8   8   13.02    1.01
  -2   8  -8   13.73    1.33
   2   8   8   13.05    1.02
   2  -8   8   12.67    1.34
   2  -8   9    6.15    0.93
   2   8   9    6.53    0.73
  -2   8  -9    6.08    0.92
  -2  -8  -9    6.87    0.83
  -2  -8 -10   22.55    1.46
   2   8  10   25.22    1.37
  -2  -8 -10   22.30    1.60
  -2   8 -10   20.95    1.69
   2  -8  10   21.88    1.75
   2   8  11  142.40    3.18
  -2   8 -11  137.57    4.26
  -2  -8 -11  143.51    3.73
  -2  -8 -11  139.44    3.95
   2  -8  11  137.36    4.39
   2   8  12   18.86    1.15
  -2  -8 -12   19.81    1.52
  -2  -8 -12   18.44    1.38
  -2   8 -12   21.58    1.71
   2  -8  12   19.35    1.69
  -2  -8 -13    1.47    0.45
  -2   8 -13    3.13    0.71
  -2  -8 -13    1.78    0.45
   2  -8  13    1.52    0.53
   2   8  13    1.80    0.37
   2  -8  14   34.77    2.26
  -2   8 -14   35.55    2.20
  -2  -8 -14   34.48    2.04
  -2  -8 -14   34.24    1.92
   2   8  14   35.83    1.53
  -2   8 -15   13.02    1.35
   2  -8  15   11.21    1.31
  -2  -8 -15   11.54    1.22
  -2  -8 -15   13.15    1.21
   2   8  15   12.65    0.91
   2  -8  16    0.76    0.40
   2   8  16    0.56    0.25
  -2   8 -16    0.52    0.34
  -2  -8 -16    0.27    0.27
  -2  -8 -16    0.57    0.34
  -2   8 -17    1.09    0.41
  -2  -8 -17    1.27    0.47
   2  -8  17    2.06    0.58
  -2  -8 -17    0.59    0.30
   2   8  17    1.29    0.30
  -2  -8 -18    3.45    0.66
   2   8  18    3.41    0.47
  -2   8 -18    2.63    0.63
  -2  -8 -18    3.23    0.72
   2  -8  18    2.66    0.69
  -2   8 -19    7.08    1.02
  -2  -8 -19    7.27    1.00
   2  -8  19    6.36    1.03
   2   8  19    6.93    0.67
  -2  -8 -19    5.73    0.83
  -2   8 -20    0.60    0.39
  -2  -8 -20    0.19    0.22
   2  -8  20    0.29    0.34
  -2  -8 -20    1.12    0.48
  -2   8 -21    1.52    0.56
  -2  -8 -21    1.26    0.45
  -2  -8 -21    1.91    0.56
   2  -8  21    1.70    0.54
  -2   8 -22    2.37    0.65
  -2  -8 -22    2.80    0.65
   2  -8  22    2.92    0.75
  -2  -8 -22    3.76    0.78
  -2  -8 -23    3.82    0.73
   2  -8  23    6.11    1.09
  -2   8 -23    2.92    0.72
  -2  -8 -23    3.66    0.74
  -2  -8 -24    4.26    0.80
   2  -8  24    5.44    1.03
  -2   8 -24    4.63    0.86
  -2  -8 -24    4.03    0.78
   2  -8  25    7.50    1.20
  -2  -8 -25    8.72    1.15
  -2  -8 -25    8.02    1.08
  -2   8 -25    8.07    1.11
  -2   8 -26    3.05    0.74
  -2  -8 -26    1.49    0.52
   2  -8  26    2.39    0.73
  -2  -8 -26    2.24    0.60
  -2   8 -27    2.14    0.61
  -2  -8 -27    2.11    0.60
  -2  -8 -27    1.92    0.63
   2  -8  27    2.36    0.73
   2  -8  28    5.58    1.07
  -2   8 -28    4.20    0.85
  -2  -8 -28    6.05    1.01
  -2  -8 -28    4.91    0.90
  -2   8 -29    1.72    0.59
  -2  -8 -29    1.26    0.55
  -2  -8 -29    0.55    0.35
   2  -8  29    1.56    0.69
   2  -8  30    0.24    0.39
  -2  -8 -30    0.04    0.26
  -2   8 -30    0.05    0.34
  -2  -8 -30   -0.14    0.26
  -2   8 -31    1.03    0.39
   2  -8  31    0.98    0.44
  -2  -8 -31    1.10    0.45
  -2  -8 -31    0.03    0.26
  -2   8 -32    4.44    0.86
   2  -8  32    3.67    0.89
  -2  -8 -32    4.48    0.93
  -2  -8 -32    3.37    0.79
  -2   8 -33    0.61    0.39
  -2  -8 -33    0.94    0.48
  -2  -8 -33    0.77    0.44
   2  -8  33    0.99    0.50
  -2   8 -34    0.07    0.31
  -2  -8 -34    0.67    0.44
   2  -8  34   -0.13    0.45
  -2  -8 -34   -0.32    0.38
  -2   8 -35    0.74    0.41
  -2  -8 -35    1.02    0.50
  -2  -8 -35    1.54    0.61
   2  -8  35    1.92    0.64
  -2   8 -36    0.68    0.48
  -2  -8 -36    0.81    0.52
  -2  -8 -36    0.67    0.43
   2  -8  36    0.65    0.56
  -2  -8 -37    3.01    0.82
  -2  -8 -37    2.84    0.78
   2  -8  37    3.49    0.92
  -2  -8 -38    0.78    0.55
  -2  -8 -39    0.69    0.40
  -2 -10  35    2.88    0.89
   2 -10 -34    7.63    1.37
  -2 -10  34    7.36    1.34
  -2 -10  33    0.43    0.58
   2 -10 -33    0.44    0.43
   2 -10 -32    2.68    0.80
  -2 -10  32    3.25    0.90
   2 -10 -31   -0.23    0.41
  -2 -10  31    0.19    0.40
   2  10 -30   -0.60    0.47
   2 -10 -30    0.02    0.32
  -2 -10  30   -0.27    0.29
   2 -10 -29    0.61    0.52
  -2 -10  29    0.99    0.54
   2  10 -29    1.23    0.53
  -2 -10  28    1.87    0.63
   2  10 -28    1.70    0.63
   2 -10 -28    2.04    0.76
   2  10 -27    0.00    0.39
   2 -10 -27   -0.13    0.27
  -2 -10  27   -0.36    0.39
   2  10 -26    1.66    0.65
   2 -10 -26    1.42    0.61
  -2 -10  26    0.92    0.51
  -2 -10  25    1.03    0.50
   2 -10 -25   -0.26    0.46
   2  10 -25    0.00    0.25
  -2 -10  24    0.35    0.27
   2  10 -24    0.79    0.51
   2 -10 -24    0.96    0.44
   2 -10 -23    1.35    0.54
   2  10 -23    0.74    0.43
  -2 -10  23    1.54    0.57
   2  10 -22    1.75    0.53
  -2 -10  22    1.45    0.64
   2 -10 -22    1.80    0.60
  -2 -10  21    0.30    0.31
  -2  10  21   -0.21    0.27
   2 -10 -21    0.52    0.39
   2  10 -21    0.27    0.28
  -2  10  20    0.29    0.27
   2  10 -20    0.85    0.47
   2 -10 -20    0.84    0.47
  -2 -10  20    0.38    0.40
   2 -10 -19   -0.09    0.24
  -2  10  19    0.14    0.22
   2  10 -19    0.38    0.39
  -2 -10  19   -0.03    0.27
  -2 -10  18    2.57    0.69
   2  10 -18    3.06    0.71
   2 -10 -18    2.31    0.68
  -2  10  18    3.03    0.60
   2 -10 -17    1.01    0.48
  -2  10  17    1.37    0.42
   2  10 -17    1.72    0.61
  -2 -10  17    1.70    0.60
   2 -10 -16    0.24    0.36
  -2 -10  16   -0.12    0.37
  -2  10  16   -0.11    0.20
   2  10 -16   -0.13    0.33
  -2 -10  15    1.17    0.46
   2  10 -15    0.33    0.32
   2 -10 -15    0.52    0.41
  -2  10  15    0.53    0.34
   2 -10 -14    0.10    0.22
  -2  10  14   -0.05    0.21
  -2 -10  14    0.02    0.26
   2  10 -14    0.03    0.28
  -2  10  13    2.67    0.62
  -2 -10  13    1.74    0.57
   2 -10 -13    2.00    0.56
   2  10 -13    1.84    0.57
   2 -10 -12    0.29    0.23
  -2  10  12    0.96    0.42
  -2 -10  12    0.53    0.27
   2  10 -12    0.23    0.32
   2 -10 -11   -0.01    0.28
   2  10 -11    0.12    0.23
  -2  10  11    0.27    0.19
   2 -10 -10    0.61    0.34
  -2  10  10    0.52    0.25
   2  10 -10    0.93    0.41
  -2  10   9    1.22    0.45
   2 -10  -9    0.45    0.34
   2  10  -9    0.77    0.39
  -2  10   8    1.90    0.52
   2  10  -8    3.29    0.72
   2 -10  -8    2.56    0.59
   2 -10  -7   25.44    1.85
  -2  10   7   27.12    1.89
   2  10  -7   28.17    2.01
   2  10  -6   16.10    1.51
  -2  10   6   15.33    1.44
   2 -10  -6   16.51    1.47
  -2  10   5    4.68    0.82
   2  10  -5    5.09    0.88
   2 -10  -5    4.81    0.81
   2 -10  -4   10.23    1.14
   2  10  -4    9.85    1.18
  -2  10   4    9.91    1.18
   2  10  -3    0.90    0.39
  -2  10   3    1.65    0.50
   2 -10  -3    0.69    0.25
  -2  10   2   -0.01    0.27
   2 -10  -2   -0.55    0.47
   2  10  -2   -0.28    0.33
   2  10  -1   28.77    1.90
   2 -10  -1   29.19    1.80
  -2  10   1   30.06    2.07
   2  10   0   37.14    2.13
   2 -10   0   35.81    1.98
  -2  10   0   36.06    2.29
  -2  10  -1   37.21    2.33
   2  10   1   34.37    2.05
   2 -10   1   35.51    1.95
   2  10   2   78.80    3.06
  -2  10  -2   81.78    3.47
   2 -10   2   76.07    2.81
  -2  10  -3   23.20    1.88
   2  10   3   22.69    1.63
   2 -10   3   23.68    1.54
   2  10   4   20.84    1.55
  -2  10  -4   18.90    1.72
   2 -10   4   20.45    1.43
  -2  10  -5   39.52    2.48
   2 -10   5   36.29    1.87
   2  10   5   36.48    2.01
   2 -10   6    2.38    0.49
   2  10   6    3.88    0.66
  -2  10  -6    3.71    0.78
  -2  10  -7    0.08    0.25
   2 -10   7    0.57    0.21
   2  10   7    0.81    0.36
  -2  10  -8    0.69    0.41
   2  10   8    0.39    0.18
  -2  10  -9    4.29    0.87
   2  10   9    5.14    0.72
   2  10  10    1.76    0.45
  -2  10 -10    1.04    0.50
  -2  10 -11    2.08    0.66
   2  10  11    2.06    0.46
   2 -10  11    2.83    0.71
  -2  10 -12    3.85    0.82
   2  10  12    3.55    0.59
   2 -10  12    4.13    0.90
  -2  10 -13   -0.24    0.36
   2 -10  13    0.97    0.52
   2 -10  14    2.79    0.72
  -2  10 -14    2.67    0.72
  -2 -10 -14    2.48    0.62
  -2 -10 -15    2.05    0.56
  -2  10 -15    1.94    0.63
   2 -10  15    1.92    0.64
  -2 -10 -16    4.04    0.78
   2 -10  16    4.07    0.89
  -2  10 -16    4.38    0.92
   2 -10  17    4.64    0.96
  -2  10 -17    5.86    1.07
  -2 -10 -17    5.84    0.93
   2 -10  18    4.05    0.89
  -2  10 -18    4.77    0.96
  -2 -10 -18    2.94    0.68
   2 -10  19    3.69    0.89
  -2 -10 -19    2.97    0.67
  -2  10 -19    2.58    0.73
  -2 -10 -20    0.27    0.28
   2 -10  20   -0.10    0.33
  -2  10 -20    0.17    0.27
  -2 -10 -21    1.26    0.53
   2 -10  21    2.69    0.77
  -2  10 -21    1.09    0.52
  -2 -10 -22    1.65    0.59
  -2  10 -22    1.72    0.61
   2 -10  22    1.65    0.62
  -2 -10 -23    1.24    0.55
  -2  10 -23    0.70    0.41
   2 -10  23    0.86    0.55
  -2 -10 -24    1.48    0.54
  -2 -10 -24    1.63    0.57
  -2  10 -24    1.68    0.59
   2 -10  24    2.31    0.79
  -2 -10 -25    0.01    0.24
  -2 -10 -25   -0.45    0.35
   2 -10  25   -0.10    0.35
  -2  10 -25    0.69    0.41
  -2 -10 -26    0.44    0.37
   2 -10  26    0.22    0.32
  -2 -10 -26    0.91    0.43
  -2  10 -26    0.77    0.46
  -2  10 -27    0.05    0.37
  -2 -10 -27    0.34    0.35
   2 -10  27    0.38    0.39
  -2 -10 -27    0.91    0.54
  -2 -10 -28   -0.19    0.40
   2 -10  28    0.62    0.46
  -2 -10 -28   -0.60    0.46
   2 -10  29    1.00    0.60
  -2 -10 -29    1.13    0.64
  -2 -10 -30    2.65    0.78
   2 -10  30    2.94    0.88
   2 -10  31    2.69    0.95
  -2 -10 -31    1.48    0.64
   2 -10  32    3.17    0.93
  -2 -10 -32    2.30    0.73
  -2 -10 -33    2.46    0.75
  -2 -10 -34    0.95    0.57
  -2 -10 -35    0.78    0.58
   2  12 -21    0.02    0.32
   2  12 -20    0.32    0.39
   2  12 -19   -0.04    0.44
   2  12 -18    0.17    0.38
   2  12 -17    0.59    0.39
   2  12 -16    0.31    0.45
   2  12 -15    0.13    0.39
   2  12 -14    1.38    0.63
   2  12 -13    2.90    0.79
   2  12 -12   -0.18    0.41
   2  12 -11    0.36    0.41
  -2  12  10    0.00    0.23
   2  12 -10    0.06    0.28
   2  12  -9    0.13    0.30
  -2  12   9    0.17    0.26
  -2  12   8    0.12    0.30
   2  12  -8    0.24    0.28
  -2  12   7    2.33    0.64
   2  12  -7    2.09    0.65
  -2  12   6   11.21    1.37
   2  12  -6   10.65    1.38
   2  12  -5    7.99    1.19
  -2  12   5   10.10    1.29
  -2  12   4   11.83    1.43
   2  12  -4   12.20    1.45
   2  12  -3    9.76    1.28
  -2  12   3   11.22    1.40
  -2  12   2    3.65    0.81
   2  12  -2    4.91    0.91
   2  12  -1    1.52    0.60
  -2  12   1    0.89    0.53
  -2  12   0   15.98    1.70
   2  12   0   13.84    1.49
  -2  12  -1   17.41    1.81
  -2  12  -2   12.84    1.56
  -2  12  -3    2.40    0.72
  -2  12  -4    3.52    0.86
  -2  12  -5    0.11    0.34
  -2  12  -6    0.42    0.44
  -2  12  -7    1.36    0.58
  -2  12  -8    0.24    0.37
  -2  12  -9   -0.18    0.35
  -2  12 -10    0.38    0.34
  -2  12 -11   -0.19    0.40
  -2  12 -12    0.44    0.40
  -2  12 -13    1.10    0.51
  -2  12 -14    0.57    0.53
  -2  12 -15    0.17    0.39
  -2  12 -16    0.29    0.40
  -2  12 -17    2.41    0.84
  -2  12 -18    0.06    0.36
   2 -12  19    0.72    0.56
   2 -12  20   -0.84    0.62
   2 -12  21   -0.20    0.44
   2 -12  22    0.84    0.55
   2 -12  23    0.97    0.57
   3   1 -50    1.10    0.53
   3  -1 -49    4.61    0.98
   3   1 -49    4.94    0.99
   3   1 -48    3.12    0.81
   3  -1 -48    2.51    0.74
   3  -1 -47   -0.27    0.36
   3   1 -47    0.84    0.52
   3   1 -46    2.51    0.71
   3  -1 -46    1.09    0.55
   3   1 -45    2.51    0.67
   3  -1 -45    3.27    0.76
   3  -1 -44    0.82    0.47
   3  -1 -44    1.01    0.43
   3   1 -44    0.95    0.53
   3  -1 -43    2.58    0.70
   3   1 -43    1.26    0.48
   3  -1 -43    1.77    0.46
   3  -1 -42    3.41    0.59
   3  -1 -42    4.42    0.88
   3   1 -42    3.62    0.72
   3   1 -41    3.72    0.73
   3  -1 -41    3.12    0.72
   3  -1 -41    3.10    0.58
   3   1 -40    0.87    0.42
   3  -1 -40    1.46    0.48
   3  -1 -40    0.99    0.37
   3   1 -40    0.54    0.21
   3  -1 -39    2.02    0.44
   3   1 -39    2.27    0.42
   3  -1 -39    2.69    0.66
   3   1 -39    1.61    0.50
   3   1 -38    6.16    0.66
   3  -1 -38    5.32    0.70
   3  -1 -38    5.67    0.88
   3   1 -38    6.40    0.91
   3  -1 -37   33.36    1.68
   3  -1 -37   34.53    2.09
   3   1 -37   34.96    2.01
   3   1 -37   34.43    1.48
   3   1 -36   16.77    1.02
   3  -1 -36   18.67    1.53
   3   1 -36   18.34    1.45
   3  -1 -36   17.13    1.19
   3  -1 -35   14.12    1.07
   3  -1 -35   16.37    1.41
   3   1 -35   14.48    0.92
   3   1 -35   15.73    1.32
   3   1 -34   21.60    1.10
   3  -1 -34   20.33    1.25
   3  -1 -34   22.62    1.61
   3   1 -34   21.44    1.50
   3  -1 -33    5.21    0.64
   3  -1 -33    5.93    0.83
   3   1 -33    5.14    0.54
   3   1 -33    6.44    0.82
   3  -1 -32   14.14    1.23
   3  -1 -32   15.67    1.05
   3   1 -32   15.35    1.22
   3   1 -32   14.80    0.86
   3   1 -31   16.34    0.88
   3  -1 -31   17.81    1.10
   3  -1 -31   17.21    1.32
   3   1 -31   16.20    1.23
   3   1 -30   11.22    0.72
   3   1 -30   10.85    0.99
   3  -1 -30   10.62    1.03
   3  -1 -30   10.14    0.82
   3   1 -29    4.02    0.62
   3  -1 -29    3.96    0.64
  -3  -1  29    3.97    0.36
   3   1 -29    3.91    0.42
   3  -1 -29    3.21    0.47
  -3  -1  28    3.18    0.31
   3  -1 -28    3.35    0.58
   3  -1 -28    3.80    0.49
   3   1 -28    4.07    0.59
   3   1 -28    3.35    0.37
   3  -1 -27    1.81    0.34
   3   1 -27    2.29    0.30
   3   1 -27    2.05    0.43
  -3  -1  27    2.15    0.25
   3  -1 -27    2.20    0.46
   3  -1 -26    3.23    0.55
   3  -1 -26    2.37    0.36
   3   1 -26    2.67    0.32
  -3  -1  26    2.43    0.26
   3   1 -26    2.96    0.47
   3   1 -25    2.18    0.41
   3   1 -25    2.56    0.30
   3  -1 -25    2.60    0.38
  -3  -1  25    2.54    0.26
   3  -1 -25    2.52    0.47
   3   1 -24    1.75    0.37
   3   1 -24    1.33    0.22
   3  -1 -24    1.67    0.32
  -3  -1  24    1.39    0.19
   3  -1 -24    1.67    0.39
   3  -1 -23   19.14    0.97
   3  -1 -23   19.83    1.20
   3   1 -23   19.43    1.11
  -3  -1  23   20.80    0.67
   3   1 -23   19.45    0.75
   3  -1 -22   25.54    1.34
   3   1 -22   27.02    1.27
  -3   1  22   26.31    0.91
   3   1 -22   25.99    0.83
   3  -1 -22   26.45    1.12
  -3  -1  22   26.92    0.73
   3  -1 -21    9.62    0.67
   3   1 -21   10.55    0.52
  -3  -1  21   10.30    0.45
   3  -1 -21    9.12    0.82
  -3   1  21    9.04    0.53
   3   1 -21   11.38    0.83
   3  -1 -20  119.90    2.72
   3   1 -20  123.38    2.56
  -3   1  20  121.21    1.92
   3  -1 -20  124.12    2.31
   3   1 -20  123.76    1.68
  -3  -1  20  124.47    1.45
   3   1 -19   92.08    1.39
  -3  -1  19   91.38    1.19
   3  -1 -19   88.20    1.91
   3  -1 -19   88.57    2.29
  -3   1  19   87.15    1.60
   3   1 -19   91.83    2.14
   3  -1 -18   34.74    1.17
   3   1 -18   36.65    1.31
  -3   1  18   35.51    1.01
  -3  -1  18   35.83    0.71
   3   1 -18   36.01    0.84
   3  -1 -18   35.86    1.43
  -3   1  17   33.11    0.96
   3   1 -17   36.34    1.27
   3   1 -17   33.79    0.77
   3  -1 -17   33.29    1.35
  -3  -1  17   33.74    0.65
   3  -1 -17   32.86    1.11
  -3   1  16    3.86    0.33
   3  -1 -16    4.21    0.40
  -3  -1  16    4.26    0.22
   3  -1 -16    3.74    0.45
   3   1 -16    3.98    0.25
   3   1 -16    4.09    0.41
  -3  -1  15   10.73    0.33
   3  -1 -15   10.26    0.60
   3   1 -15   10.23    0.63
   3   1 -15   10.91    0.40
  -3   1  15   10.08    0.52
   3  -1 -15   10.06    0.73
  -3   1  15    9.70    0.67
  -3   1  14   67.39    1.72
   3  -1 -14   65.80    1.77
   3   1 -14   66.93    0.92
  -3  -1  14   66.65    0.76
  -3   1  14   65.75    1.31
   3   1 -14   68.51    1.55
   3  -1 -14   69.67    1.53
   3  -1 -13   81.78    1.92
   3  -1 -13   91.01    1.96
   3   1 -13   84.17    0.97
   3   1 -13   87.06    1.66
  -3   1  13   84.70    1.87
  -3  -1  13   86.49    0.80
   3  -1 -13   88.16    1.67
  -3   1  13   85.42    1.48
   3  -1 -12    0.59    0.15
   3  -1 -12    0.38    0.13
  -3   1  12    0.63    0.17
  -3  -1  12    0.56    0.07
   3   1 -12    0.49    0.13
  -3   1  12    0.49    0.13
   3  -1 -12    0.56    0.18
   3   1 -12    0.46    0.07
  -3   1  11   31.16    0.89
   3  -1 -11   30.51    0.95
  -3   1  11   31.47    1.06
   3  -1 -11   31.21    1.10
   3   1 -11   30.56    0.89
   3  -1 -11   32.57    1.09
   3  -1 -10   85.86    1.54
   3  -1 -10   84.53    1.76
  -3   1  10   83.60    1.45
   3   1 -10   85.88    1.42
  -3   1  10   88.05    1.72
   3  -1 -10   87.23    1.73
   3  -1  -9   31.17    1.01
   3  -1  -9   28.73    1.03
  -3   1   9   29.55    0.85
  -3   1   9   28.71    0.97
   3   1  -9   30.30    0.80
   3  -1  -8   77.09    1.54
  -3   1   8   76.53    1.54
   3  -1  -8   74.10    1.62
  -3   1   8   74.39    1.35
  -3   1   8   73.39    1.48
   3   1  -8   74.79    1.18
  -3   1   7   19.63    0.73
  -3   1   7   19.99    0.69
   3  -1  -7   20.20    0.83
   3  -1  -7   20.37    0.78
  -3  -1   7   18.96    0.55
   3   1  -7   19.21    0.56
  -3   1   7   18.36    0.76
   3   1  -6   39.69    0.74
   3  -1  -6   40.39    1.14
  -3   1   6   39.53    1.03
  -3  -1   6   39.83    0.72
  -3   1   6   35.80    1.07
   3  -1  -6   38.58    1.04
  -3   1   5   31.56    0.89
   3  -1  -5   30.49    0.91
  -3  -1   5   30.76    0.58
  -3   1   5   29.14    0.96
   3  -1  -5   32.15    1.01
   3   1  -5   31.63    0.63
  -3   1   4   22.60    0.82
   3  -1  -4   22.59    0.78
   3  -1  -4   22.60    0.83
   3   1  -4   22.81    0.51
  -3  -1   4   22.21    0.46
  -3   1   4   22.55    0.75
  -3  -1   3    1.66    0.09
  -3   1   3    1.67    0.21
   3  -1  -3    1.46    0.22
  -3   1   3    1.48    0.22
   3  -1  -3    1.85    0.23
   3   1  -3    1.61    0.10
  -3  -1   2    3.83    0.16
   3  -1  -2    4.23    0.36
  -3   1   2    3.35    0.32
   3   1  -2    3.86    0.16
   3  -1  -2    3.80    0.32
  -3   1   2    3.65    0.31
   3   1  -1   34.71    0.53
   3  -1  -1   34.26    0.99
  -3   1   1   34.65    1.02
  -3   1   1   34.42    1.03
   3  -1  -1   35.19    0.95
  -3   1   1   35.02    0.94
  -3  -1   1   35.32    0.53
  -3   1   0   25.82    0.81
   3   1   0   25.68    0.49
  -3  -1   0   26.82    0.50
  -3   1   0   24.91    0.86
   3  -1   0   25.25    0.88
   3  -1   0   27.06    0.83
   3  -1   0   26.68    0.86
  -3  -1   0   25.79    0.52
  -3   1   0   24.89    0.87
  -3   1  -1    3.87    0.34
  -3  -1  -1    4.54    0.22
  -3   1  -1    4.08    0.36
   3   1   1    4.03    0.21
  -3   1  -1    4.54    0.35
   3  -1   1    4.77    0.36
   3  -1   1    4.03    0.36
   3  -1   1    4.29    0.35
   3  -1   2   14.86    0.63
  -3   1  -2   15.16    0.63
  -3  -1  -2   13.84    0.41
  -3   1  -2   14.48    0.64
  -3   1  -2   14.47    0.67
   3   1   2   14.16    0.41
   3  -1   2   13.95    0.62
   3  -1   2   14.22    0.67
   3  -1   3  100.37    1.63
   3   1   3  100.32    1.14
  -3  -1  -3  101.92    1.16
  -3   1  -3  102.21    1.80
   3  -1   3  100.05    1.80
  -3   1  -3   99.13    1.72
   3  -1   3  102.34    1.66
  -3   1  -3   99.99    1.63
   3  -1   4   40.50    1.17
   3  -1   4   42.29    1.05
  -3   1  -4   41.58    1.12
  -3   1  -4   39.63    1.06
   3  -1   4   42.26    1.08
  -3  -1  -4   40.47    0.78
   3   1   4   38.68    0.76
   3   1   5   79.71    1.14
  -3  -1  -5   84.23    1.17
  -3   1  -5   82.60    1.61
  -3   1  -5   80.58    1.53
   3   1   6   41.87    0.85
  -3   1  -6   40.17    1.09
  -3  -1  -6   40.74    0.85
  -3   1  -6   42.95    1.17
   3   1   7  120.57    1.50
  -3   1  -7  121.62    1.92
  -3  -1  -7  119.75    1.52
  -3  -1  -8   65.65    1.16
   3   1   8   65.47    1.15
  -3  -1  -9   59.23    1.15
   3   1   9   63.40    1.16
  -3   1 -10   78.41    1.31
  -3  -1 -10   75.74    1.33
   3   1  10   78.04    1.31
   3   1  11   26.07    0.78
  -3   1 -11   26.13    0.77
  -3  -1 -11   25.41    0.80
  -3   1 -12  123.64    1.71
  -3  -1 -12  123.61    1.81
   3   1  12  128.23    1.78
  -3  -1 -13   82.23    1.52
  -3   1 -13   79.53    1.38
   3   1  13   76.38    1.44
  -3  -1 -14    6.58    0.45
   3   1  14    6.65    0.43
  -3   1 -14    6.45    0.40
  -3  -1 -15    4.26    0.37
  -3   1 -15    4.33    0.34
  -3  -1 -16   21.85    0.86
  -3   1 -16   21.71    0.76
  -3   1 -17   50.15    1.18
  -3  -1 -17   49.25    1.31
  -3   1 -18   61.88    1.34
  -3  -1 -18   61.07    1.51
  -3  -1 -19  164.12    2.52
  -3   1 -19  165.74    2.24
  -3   1 -20   74.18    1.54
  -3  -1 -20   75.04    1.75
  -3  -1 -21   20.04    0.93
  -3   1 -21   20.30    0.83
  -3  -1 -22   36.49    1.29
  -3   1 -22   35.86    1.13
  -3  -1 -23   56.54    1.64
  -3   1 -23   56.74    1.45
  -3  -1 -24   15.85    0.89
  -3   1 -24   15.62    0.78
  -3  -1 -25   13.08    0.83
  -3   1 -25   14.02    0.75
  -3  -1 -26    4.85    0.52
  -3   1 -26    5.11    0.47
  -3  -1 -27   13.83    0.89
  -3   1 -27   14.65    0.80
  -3  -1 -28    6.04    0.61
  -3   1 -28    5.21    0.50
  -3   1 -29   24.88    1.10
  -3  -1 -29   26.66    1.30
  -3   1 -30   76.27    1.96
  -3  -1 -30   75.30    2.21
  -3  -1 -31   68.85    2.15
  -3  -1 -31   66.63    2.63
  -3   1 -31   68.40    1.90
  -3   1 -32    9.38    0.74
  -3  -1 -32   11.83    0.94
  -3  -1 -32   12.23    1.19
  -3  -1 -33   24.85    1.69
  -3   1 -33   24.19    1.20
  -3  -1 -33   24.68    1.35
  -3  -1 -34   17.32    1.16
  -3   1 -34   15.79    0.99
  -3  -1 -34   17.51    1.45
  -3  -1 -35    1.91    0.46
  -3  -1 -35    1.82    0.58
  -3   1 -35    0.90    0.34
  -3  -1 -36   40.49    1.84
  -3   1 -36   37.01    1.59
  -3  -1 -36   40.50    2.27
  -3   1 -37    8.07    0.77
  -3  -1 -37    8.68    1.12
  -3  -1 -37    7.83    0.85
  -3  -1 -38   11.39    1.02
  -3   1 -38   11.16    0.92
  -3  -1 -38   11.88    1.29
  -3   1 -39    0.30    0.26
  -3  -1 -39    0.35    0.36
  -3  -1 -39   -0.01    0.18
  -3  -1 -40    0.44    0.26
  -3   1 -40    1.45    0.39
  -3  -1 -40    0.20    0.29
  -3   1 -41    1.49    0.40
  -3  -1 -41    1.17    0.50
  -3   1 -41    0.47    0.38
  -3  -1 -41    0.53    0.27
  -3  -1 -42    3.90    0.78
  -3   1 -42    6.27    1.01
  -3  -1 -42    5.13    0.76
  -3   1 -42    5.55    0.72
  -3  -1 -43    7.23    1.11
  -3  -1 -43    6.81    0.89
  -3   1 -43    7.85    0.86
  -3   1 -43    7.08    1.11
  -3   1 -44    2.49    0.70
  -3   1 -44    1.60    0.43
  -3  -1 -44    1.76    0.49
  -3  -1 -44    1.95    0.60
  -3   1 -45    0.64    0.43
  -3   1 -45    0.47    0.26
  -3  -1 -45    0.90    0.53
  -3  -1 -45    0.73    0.32
  -3  -1 -46    3.96    0.89
  -3   1 -46    3.83    0.86
  -3  -1 -46    3.73    0.70
  -3  -1 -47    1.58    0.47
  -3  -1 -47    2.35    0.69
  -3   1 -47    2.82    0.77
  -3  -1 -48    1.03    0.43
  -3  -1 -49   -0.13    0.24
   3   3 -50    1.20    0.48
   3   3 -49    0.25    0.27
   3  -3 -48    0.40    0.28
   3   3 -48    0.38    0.40
   3   3 -47    0.82    0.42
   3  -3 -47    1.26    0.42
   3  -3 -47    1.16    0.50
   3   3 -46    0.99    0.46
   3  -3 -46    0.83    0.53
   3  -3 -46    1.48    0.50
   3  -3 -45    2.26    0.58
   3  -3 -45    2.63    0.75
   3   3 -45    3.28    0.74
   3  -3 -44    8.76    1.27
   3  -3 -44    5.78    0.91
   3   3 -44    8.72    1.15
   3  -3 -43    1.09    0.47
   3  -3 -43   -0.02    0.35
   3   3 -43    0.60    0.44
   3   3 -42    1.31    0.43
   3  -3 -42    1.49    0.52
   3  -3 -42    1.10    0.42
   3   3 -41    0.28    0.24
   3  -3 -41    0.17    0.22
   3  -3 -41    0.31    0.37
   3   3 -40    2.77    0.62
   3  -3 -40    2.64    0.67
   3  -3 -40    2.09    0.56
   3   3 -39   12.71    1.25
   3  -3 -39   13.10    1.43
   3  -3 -39   13.33    1.29
   3  -3 -38   26.87    1.99
   3  -3 -38   27.61    1.79
   3   3 -38   28.58    1.82
   3  -3 -37    8.32    1.11
   3   3 -37    7.71    0.94
   3  -3 -37    8.40    1.01
   3   3 -36    1.16    0.42
   3  -3 -36    1.52    0.45
   3  -3 -36    1.70    0.59
   3   3 -35    0.44    0.26
   3  -3 -35    0.48    0.30
   3  -3 -35    0.53    0.34
   3  -3 -34    3.33    0.61
   3   3 -34    2.75    0.34
   3  -3 -34    2.54    0.62
   3   3 -34    2.91    0.57
   3   3 -33   20.99    1.43
   3   3 -33   21.96    0.89
   3  -3 -33   22.10    1.47
   3  -3 -33   20.91    1.62
   3  -3 -32   23.90    1.51
   3  -3 -32   26.58    1.79
   3   3 -32   26.33    0.94
   3   3 -32   25.65    1.54
   3   3 -31   16.50    0.72
   3   3 -31   16.71    1.22
   3  -3 -31   16.33    1.25
   3  -3 -31   16.88    1.40
   3   3 -30   62.56    2.29
   3   3 -30   60.89    1.33
   3  -3 -30   59.73    2.31
   3  -3 -30   58.61    2.55
   3  -3 -29   57.92    2.24
   3   3 -29   60.70    2.20
   3   3 -29   60.04    1.27
   3  -3 -29   56.08    2.44
   3  -3 -28   31.22    1.63
   3  -3 -28   28.69    1.73
   3   3 -28   30.87    0.88
   3   3 -28   31.08    1.55
   3   3 -27   17.59    0.65
   3  -3 -27   16.28    1.28
   3  -3 -27   17.29    1.20
   3   3 -27   18.06    1.15
   3  -3 -26   19.07    1.23
   3   3 -26   20.47    0.67
   3  -3 -26   20.04    1.38
   3  -3 -25    1.07    0.36
   3   3 -25    0.97    0.15
   3  -3 -25    1.10    0.34
   3  -3 -24   16.39    1.22
   3   3 -24   17.15    0.55
   3  -3 -24   17.56    1.16
   3   3 -23   17.71    0.54
   3  -3 -23   17.36    1.14
   3  -3 -23   18.62    1.28
   3   3 -22    5.19    0.28
   3  -3 -22    3.51    0.55
   3  -3 -22    4.33    0.57
   3  -3 -21    6.93    0.76
   3  -3 -21    7.35    0.73
   3   3 -21    6.87    0.30
   3  -3 -20   59.21    2.16
   3   3 -20   59.05    0.83
   3  -3 -20   57.48    1.96
   3  -3 -19    6.26    0.71
   3  -3 -19    6.94    0.68
   3   3 -19    8.39    0.30
   3   3 -18   19.26    0.43
   3  -3 -18   19.40    1.11
   3  -3 -18   19.65    1.22
   3  -3 -17  130.31    3.10
   3  -3 -17  130.00    2.83
   3   3 -17  134.48    1.09
   3  -3 -16   42.52    1.60
   3  -3 -16   42.12    1.76
   3   3 -16   41.98    0.60
   3   3 -15  133.95    1.06
   3  -3 -15  129.34    3.00
   3  -3 -15  129.70    2.75
  -3   3  14   35.03    1.33
   3  -3 -14   36.23    1.54
   3  -3 -14   37.31    1.44
   3  -3 -14   35.39    1.42
  -3   3  13   15.19    0.85
   3  -3 -13   13.99    0.89
   3  -3 -13   15.14    0.91
   3  -3 -13   13.96    0.96
   3  -3 -12   17.22    0.96
   3  -3 -12   17.31    1.05
  -3   3  12   18.77    0.94
   3   3 -12   17.46    0.50
   3  -3 -12   18.58    1.00
   3  -3 -11   49.53    1.72
   3   3 -11   48.66    0.83
   3  -3 -11   49.56    1.60
  -3   3  11   48.83    1.50
  -3   3  11   49.76    1.53
  -3   3  11   48.27    1.56
  -3   3  10   49.76    1.52
  -3   3  10   47.45    1.46
   3   3 -10   50.02    0.85
  -3   3  10   48.95    1.58
   3  -3 -10   50.22    1.61
   3  -3 -10   49.52    1.71
   3  -3  -9    6.51    0.58
   3  -3  -9    6.69    0.63
  -3   3   9    5.83    0.53
   3   3  -9    6.11    0.30
  -3   3   9    5.59    0.52
  -3   3   9    6.52    0.55
  -3   3   8    6.05    0.53
   3  -3  -8    6.23    0.62
   3  -3  -8    6.49    0.57
  -3   3   8    7.12    0.59
  -3   3   8    6.47    0.55
   3   3  -8    6.30    0.31
  -3   3   7    3.50    0.42
   3   3  -7    3.39    0.24
  -3   3   7    2.89    0.37
   3  -3  -7    3.92    0.49
  -3   3   7    3.55    0.41
   3  -3  -7    3.73    0.43
   3   3  -7    3.41    0.22
   3  -3  -6   39.85    1.46
  -3   3   6   38.00    1.35
  -3   3   6   36.17    1.29
   3  -3  -6   38.71    1.37
   3   3  -6   38.28    0.80
   3   3  -6   37.00    0.66
  -3   3   6   38.16    1.32
  -3   3   5    0.80    0.23
   3  -3  -5    0.50    0.19
   3   3  -5    0.90    0.13
  -3  -3   5    0.83    0.15
   3  -3  -5    0.83    0.22
  -3   3   5    0.79    0.19
  -3   3   5    0.86    0.23
  -3   3   4   28.58    1.18
  -3  -3   4   29.74    0.82
   3  -3  -4   29.49    1.25
   3   3  -4   28.74    0.73
  -3  -3   4   28.53    0.87
  -3   3   4   29.12    1.16
   3  -3  -4   29.67    1.18
  -3  -3   3    9.40    0.48
  -3  -3   3    8.18    0.46
  -3   3   3    9.50    0.75
  -3   3   3    8.50    0.65
   3   3  -3    8.31    0.40
   3  -3  -3    9.43    0.71
   3  -3  -3    9.13    0.66
  -3   3   3    8.39    0.63
   3  -3  -2   67.24    1.78
  -3   3   2   66.56    1.80
   3  -3  -2   68.75    1.86
  -3   3   2   66.19    1.77
   3   3  -2   68.48    1.18
  -3   3   2   69.08    1.99
  -3  -3   2   68.29    1.32
  -3  -3   2   68.33    1.28
  -3  -3   1   18.60    0.64
   3  -3  -1   21.17    1.00
   3   3  -1   18.28    0.63
  -3   3   1   17.55    0.93
  -3  -3   1   19.63    0.72
   3  -3  -1   17.91    0.94
  -3   3   1   17.39    0.92
  -3   3   1   18.71    1.03
  -3  -3   0   62.00    1.30
   3  -3   0   63.92    1.74
  -3   3   0   59.77    1.73
  -3   3   0   61.46    1.87
  -3  -3   0   60.38    0.91
   3   3   0   61.90    1.16
  -3   3   0   60.34    1.72
   3  -3   0   61.47    1.73
   3   3   0   61.23    1.10
   3   3   0   63.47    1.21
   3  -3   1   24.03    1.07
  -3   3  -1   23.18    1.08
   3   3   1   22.85    0.71
   3  -3   1   22.76    1.05
   3   3   1   24.17    0.70
  -3   3  -1   22.25    1.06
  -3  -3  -1   24.04    0.62
  -3  -3  -1   23.44    0.82
  -3   3  -1   24.16    1.17
   3   3   1   24.44    0.75
   3  -3   1   22.89    1.17
  -3   3  -2   45.35    1.49
   3   3   2   44.45    0.96
   3   3   2   46.58    0.99
  -3   3  -2   44.32    1.50
  -3  -3  -2   47.03    1.18
   3  -3   2   46.95    1.66
   3  -3   2   47.88    1.50
  -3   3  -2   45.52    1.61
   3   3   2   46.44    1.05
  -3  -3  -2   45.38    0.88
   3  -3   2   47.56    1.48
   3   3   3    6.34    0.36
  -3   3  -3    6.06    0.56
  -3   3  -3    5.94    0.56
   3  -3   3    6.35    0.55
   3   3   3    6.31    0.41
   3  -3   3    6.61    0.57
   3  -3   3    6.64    0.65
  -3  -3  -3    6.35    0.46
  -3  -3  -3    6.39    0.35
  -3   3  -3    6.63    0.62
  -3   3  -4   49.87    1.69
   3   3   4   47.59    1.11
  -3  -3  -4   49.81    1.27
   3  -3   4   52.24    1.58
  -3   3  -4   49.46    1.55
  -3  -3  -4   49.44    1.04
   3   3   4   47.54    0.91
   3  -3   4   47.62    1.71
  -3   3  -4   45.96    1.55
   3  -3   4   47.75    1.46
  -3  -3  -5   46.12    1.24
   3   3   5   47.49    1.14
  -3  -3  -5   44.65    1.04
   3  -3   5   47.70    1.51
  -3   3  -5   45.37    1.51
   3  -3   5   46.52    1.45
  -3  -3  -5   43.52    0.79
  -3   3  -5   46.06    1.58
   3   3   5   45.94    0.86
   3  -3   5   45.27    1.68
  -3  -3  -6    3.53    0.32
   3  -3   6    3.72    0.52
  -3  -3  -6    3.86    0.37
  -3   3  -6    4.13    0.49
  -3  -3  -6    3.43    0.23
   3  -3   6    3.92    0.43
  -3   3  -6    3.81    0.48
   3   3   6    3.65    0.33
   3   3   6    3.56    0.23
   3  -3   7   10.86    0.84
  -3  -3  -7   10.63    0.41
   3   3   7   10.79    0.56
  -3  -3  -7   11.61    0.65
  -3  -3  -7   11.56    0.59
   3  -3   7   12.61    0.75
  -3   3  -7   12.05    0.82
  -3   3  -7    9.59    0.74
   3   3   7   11.49    0.39
  -3  -3  -8   17.43    0.76
  -3  -3  -8   16.70    0.53
  -3   3  -8   17.29    0.98
  -3  -3  -8   17.33    0.81
  -3   3  -8   16.89    0.97
   3   3   8   17.09    0.48
   3   3   8   17.19    0.73
   3  -3   8   16.70    1.04
  -3   3  -9   14.74    0.92
   3   3   9   13.37    0.66
  -3  -3  -9   13.75    0.50
   3  -3   9   13.91    0.98
  -3  -3  -9   14.13    0.74
  -3  -3  -9   13.56    0.69
  -3   3  -9   13.09    0.86
  -3   3 -10   17.42    1.01
  -3   3 -10   17.86    1.01
  -3  -3 -10   17.84    0.84
  -3  -3 -10   17.84    0.86
  -3  -3 -10   17.14    0.58
  -3   3 -11  287.45    4.06
  -3  -3 -11  276.29    2.43
  -3  -3 -11  272.43    3.36
  -3  -3 -11  282.30    3.44
  -3   3 -11  274.02    4.02
  -3  -3 -12  142.89    2.49
  -3  -3 -12  142.20    1.81
  -3  -3 -12  146.79    2.53
  -3   3 -12  145.88    2.95
  -3  -3 -13   16.64    0.65
  -3  -3 -13   18.65    0.96
  -3  -3 -13   18.39    0.94
  -3  -3 -14   64.56    1.75
  -3  -3 -14   66.57    1.34
  -3  -3 -14   64.41    1.79
  -3  -3 -15   11.39    0.77
  -3  -3 -15   10.45    0.77
  -3  -3 -15   10.74    0.56
  -3  -3 -16    9.36    0.72
  -3  -3 -16    8.79    0.72
  -3  -3 -16    7.61    0.49
  -3  -3 -17   33.62    1.07
  -3  -3 -17   32.30    1.32
  -3  -3 -17   33.52    1.42
  -3  -3 -18   48.06    1.62
  -3  -3 -18   49.65    1.34
  -3  -3 -18   48.94    1.75
  -3  -3 -19    6.26    0.61
  -3   3 -19    5.76    0.45
  -3  -3 -19    6.44    0.67
  -3  -3 -19    6.64    0.51
  -3  -3 -20    1.51    0.36
  -3  -3 -20    1.73    0.38
  -3  -3 -20    1.33    0.24
  -3   3 -20    1.17    0.21
  -3  -3 -21   16.13    1.09
  -3   3 -21   15.53    0.75
  -3  -3 -21   15.67    0.83
  -3  -3 -21   14.45    0.95
  -3  -3 -22    1.08    0.33
  -3  -3 -22    1.06    0.22
  -3  -3 -22    1.09    0.28
  -3   3 -22    0.93    0.21
  -3  -3 -23    2.66    0.50
  -3  -3 -23    3.24    0.49
  -3  -3 -23    2.16    0.34
  -3   3 -23    2.48    0.31
  -3   3 -24    8.92    0.59
  -3  -3 -24    9.17    0.80
  -3  -3 -24    9.36    0.88
  -3   3 -25    7.52    0.54
  -3  -3 -25    7.17    0.73
  -3  -3 -25    6.55    0.77
  -3  -3 -26    3.19    0.52
  -3  -3 -26    1.95    0.46
  -3   3 -26    2.41    0.31
  -3  -3 -27    5.62    0.76
  -3   3 -27    5.13    0.47
  -3  -3 -27    5.63    0.68
  -3  -3 -28    0.04    0.25
  -3  -3 -28    0.27    0.27
  -3   3 -28   -0.35    0.17
  -3  -3 -29    2.93    0.60
  -3  -3 -29    3.27    0.54
  -3   3 -29    2.03    0.30
  -3  -3 -30    4.83    0.76
  -3   3 -30    4.47    0.45
  -3  -3 -30    5.85    0.73
  -3  -3 -31    6.52    0.77
  -3   3 -31    7.05    0.58
  -3  -3 -31    8.83    1.03
  -3  -3 -32    0.89    0.31
  -3  -3 -32    0.94    0.39
  -3   3 -32    0.87    0.22
  -3  -3 -33    3.77    0.71
  -3  -3 -33    3.06    0.55
  -3   3 -33    3.58    0.44
  -3   3 -34   11.58    0.79
  -3  -3 -34    9.86    0.99
  -3  -3 -34   10.65    1.16
  -3   3 -35    4.21    0.49
  -3  -3 -35    5.90    0.80
  -3  -3 -35    4.22    0.76
  -3  -3 -36    5.56    0.82
  -3   3 -36    4.36    0.51
  -3  -3 -36    5.71    0.89
  -3  -3 -37   20.47    1.51
  -3   3 -37   18.88    1.06
  -3  -3 -37   19.31    1.64
  -3   3 -38    2.15    0.39
  -3  -3 -38    3.30    0.66
  -3  -3 -38    3.54    0.75
  -3   3 -39    1.27    0.32
  -3  -3 -39    1.32    0.52
  -3  -3 -39    1.56    0.48
  -3  -3 -40    0.56    0.34
  -3  -3 -40    0.27    0.30
  -3   3 -40    0.56    0.24
  -3  -3 -41    0.41    0.32
  -3   3 -41    0.47    0.23
  -3  -3 -41   -0.04    0.31
  -3  -3 -42    1.87    0.53
  -3  -3 -42    1.73    0.56
  -3  -3 -43    2.93    0.65
  -3  -3 -43    2.08    0.65
  -3  -3 -44    1.76    0.63
  -3  -3 -44    0.30    0.29
  -3  -3 -45    1.47    0.62
  -3  -3 -45    0.32    0.24
  -3   3 -46    1.32    0.58
  -3  -3 -46    0.56    0.39
  -3  -3 -46    0.64    0.43
  -3   3 -47    0.37    0.36
  -3  -3 -47    0.20    0.26
  -3  -3 -48    1.85    0.59
  -3  -3 -49    0.33    0.33
  -3  -3 -50    1.06    0.46
   3  -5 -50    0.06    0.34
   3   5 -50    0.69    0.37
   3  -5 -49    1.41    0.56
   3   5 -49    1.20    0.54
   3  -5 -48    2.74    0.80
   3   5 -48    1.54    0.52
   3  -5 -47    0.03    0.32
   3   5 -47   -0.35    0.28
   3   5 -46    2.89    0.68
   3  -5 -46    2.50    0.68
   3   5 -45    0.13    0.29
   3  -5 -45    0.38    0.30
   3  -5 -45    0.71    0.52
   3   5 -44    6.62    1.00
   3  -5 -44    7.75    1.28
   3  -5 -44    5.38    0.97
   3  -5 -43    0.49    0.46
   3  -5 -43    0.26    0.34
   3   5 -43    0.39    0.30
   3  -5 -42    1.04    0.47
   3  -5 -42    0.43    0.40
   3   5 -42    0.97    0.42
   3  -5 -41    2.40    0.68
   3  -5 -41    2.40    0.74
   3   5 -41    0.94    0.34
   3   5 -40    1.83    0.54
   3  -5 -40    1.05    0.56
   3  -5 -40    0.72    0.39
   3   5 -39    3.55    0.67
   3  -5 -39    3.94    0.88
   3  -5 -39    2.32    0.58
   3   5 -38    0.59    0.33
   3  -5 -38    0.97    0.45
   3  -5 -38    0.32    0.30
   3  -5 -37    1.77    0.56
   3  -5 -37    1.40    0.50
   3   5 -37    1.21    0.39
   3   5 -36    5.33    0.76
   3  -5 -36    5.44    0.87
   3  -5 -36    6.03    0.99
   3  -5 -35    2.41    0.63
   3   5 -35    2.59    0.54
   3  -5 -35    3.46    0.77
   3   5 -34   18.28    1.33
   3  -5 -34   17.21    1.49
   3  -5 -34   15.33    1.53
   3  -5 -33    3.14    0.67
   3  -5 -33    3.32    0.76
   3  -5 -32    3.02    0.63
   3  -5 -32    3.60    0.73
   3  -5 -31    3.10    0.65
   3  -5 -31    2.07    0.53
   3  -5 -30    3.39    0.70
   3  -5 -30    3.11    0.63
   3  -5 -29    4.12    0.72
   3  -5 -29    3.86    0.75
   3   5 -29    4.47    0.30
   3   5 -28    2.87    0.24
   3  -5 -28    2.43    0.57
   3  -5 -28    3.34    0.66
   3  -5 -27   41.54    2.14
   3   5 -27   42.33    0.89
   3  -5 -27   40.41    2.25
   3  -5 -26   52.64    2.39
   3   5 -26   54.96    0.99
   3  -5 -26   50.66    2.50
   3  -5 -25   77.89    3.04
   3  -5 -25   77.13    2.83
   3   5 -25   81.31    1.19
   3   5 -24    9.75    0.42
   3  -5 -24   10.19    1.10
   3  -5 -24    9.45    0.99
   3  -5 -23    1.01    0.35
   3  -5 -23    1.44    0.43
   3   5 -23    1.82    0.18
   3  -5 -22    0.78    0.30
   3  -5 -22    0.86    0.38
   3   5 -22    0.97    0.14
   3  -5 -21    1.18    0.39
   3  -5 -21    1.54    0.44
   3  -5 -20    7.92    0.93
   3  -5 -20    7.34    0.85
  -3   5  19   29.54    1.44
   3  -5 -19   27.43    1.58
   3  -5 -19   29.61    1.72
   3  -5 -18    0.27    0.19
   3  -5 -18    0.50    0.26
   3   5 -18    0.69    0.21
  -3   5  18    1.19    0.31
   3  -5 -17    1.75    0.47
   3  -5 -17    1.26    0.35
   3   5 -17    1.47    0.22
   3   5 -17    1.17    0.24
  -3   5  17    1.73    0.37
   3   5 -16    3.27    0.33
  -3   5  16    4.16    0.55
   3  -5 -16    3.31    0.58
   3   5 -16    3.55    0.42
   3  -5 -15  152.13    3.75
   3   5 -15  155.16    2.24
   3   5 -15  149.38    2.58
  -3   5  15  158.29    3.21
   3   5 -14   18.89    0.79
   3  -5 -14   17.86    1.29
  -3   5  14   21.14    1.18
   3   5 -14   18.21    0.88
   3  -5 -13   30.96    1.66
  -3   5  13   32.72    1.45
   3   5 -13   29.94    1.09
   3   5 -13   31.80    1.03
  -3   5  12  243.85    3.97
   3  -5 -12  234.39    4.53
   3   5 -12  242.59    2.85
   3   5 -12  240.29    3.02
  -3   5  11    7.76    0.72
   3  -5 -11    8.00    0.85
   3   5 -11    7.06    0.51
   3   5 -11    7.26    0.51
   3  -5 -10    6.86    0.76
  -3   5  10    7.11    0.70
   3   5 -10    6.79    0.48
  -3  -5  10    7.11    0.67
   3   5 -10    6.56    0.48
  -3   5   9  114.21    2.76
   3  -5  -9  114.71    3.06
  -3  -5   9  108.74    2.56
   3   5  -9  114.59    2.01
   3   5  -9  112.67    1.89
   3  -5  -8   55.54    2.12
   3   5  -8   58.94    1.32
  -3   5   8   58.28    1.99
   3   5  -8   57.93    1.44
  -3  -5   8   55.97    1.82
  -3  -5   7    5.75    0.57
   3   5  -7    5.50    0.40
  -3   5   7    5.26    0.62
   3  -5  -7    5.73    0.68
   3   5  -7    5.78    0.46
  -3  -5   6  126.05    2.67
   3  -5  -6  123.94    3.10
   3   5  -6  126.36    2.17
  -3   5   6  128.16    2.99
   3   5  -6  124.62    1.76
   3   5  -5  121.38    2.58
  -3   5   5  121.70    2.90
   3  -5  -5  119.35    3.03
   3   5  -5  121.16    2.13
  -3  -5   5  120.56    2.59
   3   5  -5  117.96    1.67
   3   5  -4    7.17    0.63
   3   5  -4    7.54    0.54
   3   5  -4    6.31    0.37
  -3  -5   4    6.29    0.36
  -3  -5   4    5.99    0.57
  -3   5   4    6.36    0.68
   3  -5  -4    5.57    0.65
   3  -5  -3   18.38    1.15
  -3   5   3   17.83    1.13
   3   5  -3   17.15    0.60
   3   5  -3   18.87    0.85
   3   5  -3   17.33    0.94
  -3  -5   3   17.58    0.96
  -3  -5   3   17.07    0.63
  -3  -5   2   36.61    0.98
   3   5  -2   34.39    1.16
  -3   5   2   35.25    1.59
   3   5  -2   37.29    1.37
  -3  -5   2   34.62    1.30
   3   5  -2   35.40    0.86
   3  -5  -2   35.64    1.58
   3  -5  -1   22.27    1.24
  -3  -5   1   23.01    0.82
  -3  -5   1   24.12    1.10
   3   5  -1   22.95    1.07
  -3   5   1   23.82    1.32
   3   5  -1   23.94    0.97
   3   5  -1   21.74    0.68
   3  -5   0   74.37    2.25
   3   5   0   77.65    1.94
  -3  -5   0   76.90    1.57
  -3  -5   0   75.87    1.99
   3   5   0   75.92    1.30
  -3   5   0   76.99    2.39
   3   5   0   78.28    1.87
  -3  -5  -1   59.96    1.44
   3   5   1   59.42    1.68
   3   5   1   60.47    1.66
  -3  -5  -1   60.22    1.79
   3  -5   1   60.15    2.00
  -3   5  -1   56.64    2.08
   3   5   1   57.16    1.17
  -3   5  -1   59.04    2.03
  -3  -5  -2   22.09    1.10
   3  -5   2   24.11    1.46
  -3  -5  -2   23.71    0.94
  -3   5  -2   24.64    1.32
   3   5   2   24.70    1.05
   3   5   2   24.76    1.08
   3   5   2   23.54    0.77
  -3   5  -2   23.22    1.33
   3  -5   2   23.11    1.24
   3  -5   3   23.84    1.46
  -3   5  -3   23.00    1.34
  -3  -5  -3   24.00    1.17
  -3  -5  -3   23.02    0.96
   3   5   3   22.66    1.00
   3   5   3   23.41    0.80
   3   5   3   23.36    1.06
   3  -5   3   22.80    1.22
   3   5   4    9.90    0.65
   3   5   4    9.97    0.70
  -3  -5  -4   10.07    0.77
   3  -5   4    9.10    0.76
  -3   5  -4    9.59    0.87
  -3  -5  -4    9.95    0.65
   3   5   4    9.57    0.54
   3  -5   4    9.97    0.95
   3   5   5    8.93    0.68
   3  -5   5    8.76    0.90
  -3  -5  -5    7.99    0.69
   3   5   5    8.62    0.60
  -3  -5  -5    9.44    0.65
  -3   5  -5    9.77    0.91
   3  -5   5    9.31    0.77
   3   5   5    8.74    0.53
  -3  -5  -6   80.09    1.90
   3   5   6   79.28    1.76
   3  -5   6   81.48    2.73
  -3  -5  -6   75.85    2.12
  -3   5  -6   83.71    2.60
   3  -5   6   81.82    2.25
   3   5   6   76.67    1.63
  -3   5  -7   19.92    1.28
   3  -5   7   19.38    1.35
  -3  -5  -7   19.07    0.80
  -3  -5  -7   18.25    1.06
   3  -5   7   20.31    1.11
  -3  -5  -7   19.41    0.96
   3   5   7   19.06    0.84
   3   5   8    6.03    0.47
  -3   5  -8    6.32    0.74
  -3  -5  -8    6.06    0.46
  -3  -5  -8    5.91    0.63
  -3  -5  -8    5.89    0.54
   3  -5   8    5.62    0.74
   3  -5   8    5.69    0.59
  -3   5  -9   84.87    2.66
  -3  -5  -9   82.78    2.31
  -3  -5  -9   82.12    2.05
   3   5   9   81.62    1.65
   3  -5   9   83.80    2.82
  -3  -5  -9   81.69    1.70
  -3  -5 -10    0.86    0.20
   3  -5  10    0.93    0.30
   3   5  10    0.88    0.19
  -3  -5 -10    0.93    0.23
  -3  -5 -10    0.71    0.23
  -3   5 -10    0.95    0.30
  -3   5 -11    9.33    0.90
   3  -5  11    8.86    0.93
   3   5  11    8.96    0.53
  -3  -5 -11    9.50    0.81
  -3  -5 -11    9.80    0.75
  -3  -5 -11   10.85    0.64
  -3   5 -12   20.06    1.34
  -3  -5 -12   21.96    1.14
   3  -5  12   20.35    1.43
  -3  -5 -12   19.92    0.87
   3   5  12   19.14    0.77
  -3  -5 -12   20.98    1.22
  -3   5 -13    0.80    0.36
  -3  -5 -13    1.74    0.38
  -3  -5 -13    1.07    0.21
  -3  -5 -13    1.40    0.31
   3  -5  13    1.59    0.44
   3   5  13    1.31    0.21
  -3   5 -14    8.49    0.89
   3  -5  14    9.18    0.98
  -3  -5 -14    8.30    0.74
  -3  -5 -14    8.64    0.80
  -3  -5 -14    9.71    0.63
  -3   5 -15    2.73    0.53
   3  -5  15    3.84    0.65
  -3  -5 -15    3.28    0.51
  -3  -5 -15    3.00    0.37
  -3  -5 -15    3.29    0.50
   3  -5  16    0.02    0.26
  -3  -5 -16    0.09    0.20
  -3  -5 -16    0.05    0.09
  -3   5 -16    0.28    0.29
  -3  -5 -16    0.19    0.16
   3  -5  17   -0.06    0.22
  -3  -5 -17    0.39    0.20
  -3   5 -17    0.10    0.18
  -3  -5 -17    0.35    0.20
  -3  -5 -17    0.27    0.15
  -3   5 -18   10.84    1.02
  -3  -5 -18   10.95    0.95
  -3  -5 -18   10.80    0.71
  -3  -5 -18   10.97    0.91
   3  -5  18   12.07    1.18
  -3  -5 -19    5.19    0.67
  -3   5 -19    4.76    0.71
  -3  -5 -19    5.06    0.68
  -3  -5 -19    4.67    0.49
  -3   5 -20   33.63    1.79
  -3  -5 -20   30.87    1.24
  -3  -5 -20   33.97    1.71
  -3  -5 -20   36.04    1.71
  -3   5 -21    0.19    0.26
  -3  -5 -21    0.53    0.35
  -3  -5 -21    0.19    0.24
  -3  -5 -21    0.00    0.10
  -3   5 -22   21.21    1.47
  -3  -5 -22   22.41    1.41
  -3  -5 -22   18.76    1.01
  -3  -5 -22   22.76    1.44
  -3  -5 -23   28.76    1.65
  -3  -5 -23   29.33    1.65
  -3  -5 -24    2.74    0.68
  -3  -5 -24    2.14    0.59
  -3   5 -25  154.33    2.68
  -3  -5 -25  148.61    3.81
  -3  -5 -25  148.99    3.84
  -3  -5 -26   26.55    1.67
  -3  -5 -26   27.62    1.73
  -3   5 -26   25.42    1.10
  -3   5 -27   15.75    0.87
  -3  -5 -27   14.61    1.28
  -3  -5 -27   15.33    1.28
  -3  -5 -28   24.32    1.66
  -3   5 -28   23.20    1.05
  -3  -5 -28   23.45    1.59
  -3   5 -29   13.05    0.79
  -3  -5 -29   13.07    1.22
  -3  -5 -29   13.40    1.26
  -3   5 -30   -0.14    0.14
  -3  -5 -30    0.24    0.29
  -3  -5 -30    0.04    0.24
  -3  -5 -31    1.46    0.52
  -3  -5 -31    1.25    0.46
  -3   5 -31    1.90    0.32
  -3  -5 -32   12.73    1.27
  -3   5 -32   13.99    0.84
  -3  -5 -32   13.65    1.34
  -3  -5 -33   14.31    1.34
  -3   5 -33   14.18    0.85
  -3  -5 -33   14.16    1.38
  -3  -5 -34    1.01    0.44
  -3   5 -34    1.30    0.29
  -3  -5 -34    0.76    0.39
  -3  -5 -35   -0.13    0.26
  -3   5 -35    0.59    0.21
  -3  -5 -35    0.58    0.39
  -3  -5 -36    0.80    0.37
  -3   5 -36    0.62    0.22
  -3  -5 -36    1.45    0.49
  -3  -5 -37    1.63    0.51
  -3  -5 -37    1.60    0.52
  -3  -5 -38    1.63    0.51
  -3  -5 -38    1.31    0.52
  -3  -5 -39    0.51    0.37
  -3  -5 -39    0.13    0.22
  -3  -5 -40    0.90    0.42
  -3  -5 -40    1.06    0.49
  -3  -5 -41    3.25    0.74
  -3  -5 -41    3.40    0.81
  -3  -5 -42    6.36    1.02
  -3  -5 -42    3.74    0.88
  -3  -5 -43    0.30    0.32
  -3  -5 -43    1.13    0.51
  -3  -5 -44    1.11    0.56
  -3  -5 -44    0.51    0.38
  -3  -5 -45    2.21    0.64
   3  -7 -41    0.30    0.38
   3  -7 -41    0.22    0.43
   3  -7 -40   -0.12    0.30
   3  -7 -40   -0.92    0.51
   3  -7 -39    0.03    0.33
   3  -7 -39    0.52    0.42
   3  -7 -38    0.29    0.30
   3  -7 -38    0.16    0.26
   3  -7 -37    1.73    0.76
   3  -7 -37    1.14    0.50
   3  -7 -36    1.70    0.52
   3  -7 -36    1.85    0.63
   3  -7 -35    0.79    0.46
   3  -7 -35    0.38    0.37
   3  -7 -34    0.07    0.29
   3  -7 -34   -0.13    0.33
   3  -7 -33    0.30    0.23
   3  -7 -33   -0.15    0.26
   3  -7 -32    0.05    0.22
   3  -7 -32   -0.21    0.32
   3  -7 -31    0.84    0.39
   3  -7 -31    1.22    0.46
   3  -7 -30    1.09    0.46
   3  -7 -30    0.30    0.25
   3  -7 -29    0.38    0.34
   3  -7 -28    1.82    0.65
   3  -7 -27    1.79    0.56
   3  -7 -26    2.60    0.71
   3  -7 -25    5.07    0.86
   3  -7 -24    3.18    0.72
   3  -7 -23    1.74    0.56
  -3   7  22    3.44    0.59
   3  -7 -22    3.16    0.67
  -3   7  21   10.31    0.94
   3  -7 -21    9.23    1.12
   3  -7 -20    3.38    0.68
  -3  -7  20    2.74    0.60
  -3   7  20    3.72    0.58
  -3   7  19   18.98    1.28
   3  -7 -19   18.58    1.56
  -3  -7  19   19.84    1.51
   3   7 -18    0.66    0.25
  -3   7  18    0.39    0.18
  -3  -7  18    0.38    0.28
   3  -7 -18    0.84    0.36
  -3  -7  17    0.31    0.24
  -3   7  17    0.29    0.23
   3   7 -17    0.11    0.09
   3   7 -17    0.06    0.12
   3  -7 -17    0.18    0.29
   3   7 -16    0.45    0.21
  -3  -7  16    0.40    0.28
   3  -7 -16    0.15    0.23
  -3   7  16    0.51    0.29
   3  -7 -15   24.45    1.72
  -3  -7  15   24.35    1.59
   3   7 -15   24.02    1.21
  -3   7  15   23.26    1.42
   3   7 -14    5.22    0.73
   3   7 -14    3.75    0.48
   3  -7 -14    4.62    0.77
  -3  -7  14    5.23    0.75
  -3   7  14    4.80    0.66
   3   7 -13   20.19    1.05
   3   7 -13   22.02    1.47
  -3   7  13   22.33    1.39
  -3  -7  13   20.37    1.43
   3  -7 -13   21.24    1.57
   3   7 -12   11.73    1.06
  -3   7  12   11.30    1.01
   3   7 -12   10.67    0.75
  -3  -7  12   10.43    1.03
   3  -7 -12   11.85    1.18
  -3   7  11   23.64    1.46
   3  -7 -11   22.70    1.60
   3   7 -11   22.26    1.44
  -3  -7  11   24.38    1.54
   3   7 -11   22.10    1.03
  -3  -7  10    2.95    0.55
   3  -7 -10    4.16    0.69
   3   7 -10    4.27    0.66
   3   7 -10    3.67    0.43
  -3   7  10    4.02    0.62
  -3  -7   9    2.49    0.52
   3   7  -9    2.83    0.54
  -3   7   9    2.60    0.50
   3  -7  -9    1.86    0.46
   3   7  -9    1.92    0.29
   3   7  -8    2.08    0.47
   3   7  -8    1.33    0.25
  -3   7   8    1.77    0.41
  -3  -7   8    1.66    0.40
   3  -7  -8    1.87    0.47
  -3   7   7    7.56    0.85
   3  -7  -7    7.30    0.88
   3   7  -7    7.83    0.85
   3   7  -7    7.02    0.53
  -3  -7   7    6.76    0.78
   3  -7  -6    0.96    0.37
  -3   7   6    1.13    0.36
   3   7  -6    0.75    0.17
   3   7  -6    1.18    0.37
  -3  -7   6    0.94    0.32
  -3  -7   5   43.48    1.91
   3   7  -5   45.02    1.96
  -3  -7   5   42.02    1.18
   3  -7  -5   42.71    2.06
   3   7  -5   41.79    1.22
  -3   7   5   42.70    2.02
   3  -7  -4   26.17    1.60
   3   7  -4   30.92    1.61
   3   7  -4   26.72    0.96
  -3   7   4   28.98    1.68
  -3  -7   4   26.70    0.98
  -3  -7   3    1.99    0.29
  -3   7   3    2.10    0.50
   3   7  -3    1.70    0.25
   3  -7  -3    1.85    0.43
   3   7  -3    2.51    0.47
   3  -7  -2    0.96    0.31
  -3   7   2    1.46    0.41
  -3  -7   2    1.16    0.24
   3   7  -2    1.04    0.33
   3   7  -2    1.02    0.20
   3  -7  -1    0.45    0.27
  -3   7   1    0.62    0.26
   3   7  -1    0.57    0.24
   3   7  -1    0.48    0.15
  -3  -7   1    0.64    0.19
  -3  -7   0    1.73    0.31
   3   7   0    1.45    0.23
  -3   7   0    1.48    0.43
   3   7   0    1.66    0.36
   3  -7   0    1.05    0.33
   3   7   1    0.36    0.20
   3   7   1    0.44    0.22
   3  -7   1    0.36    0.23
  -3   7  -1   -0.06    0.24
   3   7   1    0.13    0.11
  -3  -7  -1    0.32    0.16
  -3  -7  -2    1.88    0.33
  -3   7  -2    2.21    0.51
   3   7   2    2.35    0.42
   3   7   2    1.75    0.26
   3   7   2    1.33    0.33
   3  -7   2    1.97    0.42
   3  -7   3    1.98    0.42
   3   7   3    2.25    0.41
  -3  -7  -3    2.66    0.50
  -3  -7  -3    1.93    0.36
   3   7   3    2.43    0.32
   3   7   3    2.64    0.44
  -3   7  -3    1.95    0.50
   3   7   4    2.85    0.45
  -3  -7  -4    3.45    0.55
  -3   7  -4    4.14    0.71
   3   7   4    2.70    0.45
   3   7   4    3.02    0.36
   3  -7   4    3.37    0.55
  -3  -7  -4    3.43    0.48
   3  -7   5    8.14    1.02
   3   7   5    6.19    0.70
   3   7   5    7.78    0.73
   3   7   5    6.61    0.55
   3  -7   5    7.38    0.77
  -3  -7  -5    7.10    0.79
  -3   7  -5    7.11    0.89
  -3  -7  -5    7.50    0.70
  -3  -7  -6   11.16    0.88
  -3   7  -6   11.61    1.14
  -3  -7  -6   10.33    0.96
   3   7   6   10.99    0.84
   3  -7   6   10.68    1.15
   3  -7   6   10.05    0.90
   3   7   6   10.26    0.70
   3  -7   7    3.02    0.64
  -3   7  -7    4.28    0.71
  -3  -7  -7    3.87    0.54
   3  -7   7    4.36    0.59
  -3  -7  -7    4.38    0.65
   3   7   7    4.37    0.53
  -3  -7  -8    2.55    0.46
   3   7   8    2.77    0.43
  -3  -7  -8    3.17    0.56
   3  -7   8    2.68    0.47
  -3   7  -8    2.10    0.52
   3  -7   8    2.91    0.64
   3   7   9    0.49    0.21
  -3  -7  -9    0.38    0.21
  -3  -7  -9    0.64    0.28
   3  -7   9    0.08    0.25
  -3   7  -9    0.52    0.33
   3  -7   9    0.52    0.24
   3  -7  10    4.84    0.82
  -3  -7 -10    5.59    0.75
  -3  -7 -10    5.78    0.70
  -3   7 -10    5.11    0.81
   3   7  10    5.28    0.54
  -3  -7 -11   11.37    0.79
   3  -7  11   12.04    1.26
   3   7  11   11.74    0.79
  -3   7 -11   12.12    1.21
  -3  -7 -11   10.70    0.94
  -3  -7 -11   11.21    1.04
  -3  -7 -12    7.04    0.63
   3  -7  12    7.30    1.00
  -3  -7 -12    7.87    0.89
  -3  -7 -12    7.49    0.79
  -3   7 -12    7.75    0.99
   3   7  12    7.84    0.63
  -3  -7 -13   35.44    1.40
  -3  -7 -13   37.82    1.96
  -3   7 -13   36.15    2.09
  -3  -7 -13   36.61    1.77
   3  -7  13   37.07    2.23
   3   7  13   36.69    1.33
  -3  -7 -14    5.81    0.74
  -3   7 -14    6.57    0.90
   3  -7  14    6.63    1.00
  -3  -7 -14    6.70    0.86
   3   7  14    6.51    0.57
   3   7  15   14.92    0.84
   3  -7  15   14.05    1.42
  -3  -7 -15   15.40    1.20
  -3   7 -15   15.06    1.38
  -3  -7 -15   15.38    1.28
   3  -7  16   29.18    2.03
   3   7  16   28.62    1.16
  -3   7 -16   31.39    1.98
  -3  -7 -16   29.66    1.79
  -3  -7 -16   28.24    1.63
  -3   7 -17   17.57    1.47
  -3  -7 -17   17.19    1.37
   3  -7  17   18.11    1.61
  -3  -7 -17   17.13    1.31
   3  -7  18   12.01    1.34
  -3  -7 -18   12.93    1.23
  -3  -7 -18   11.99    1.11
  -3   7 -18   11.71    1.26
  -3  -7 -19   47.31    2.21
  -3  -7 -19   50.44    2.38
  -3   7 -19   42.11    2.31
   3  -7  19   48.70    2.68
   3  -7  20    1.45    0.51
  -3   7 -20    1.74    0.58
  -3  -7 -20    2.31    0.52
  -3  -7 -20    3.41    0.68
  -3  -7 -21   16.53    1.42
  -3  -7 -21   15.86    1.33
  -3   7 -21   16.01    1.46
   3  -7  21   16.78    1.62
  -3   7 -22    0.42    0.31
  -3  -7 -22    0.15    0.18
   3  -7  22    0.91    0.51
  -3  -7 -22    0.79    0.42
  -3   7 -23   14.33    1.41
   3  -7  23   14.48    1.56
  -3  -7 -23   13.27    1.31
  -3  -7 -23   12.33    1.20
  -3  -7 -24   26.12    1.77
  -3  -7 -24   26.34    1.82
  -3   7 -24   25.31    1.84
   3  -7  24   25.42    2.05
  -3  -7 -25    6.70    0.95
  -3   7 -25    8.76    1.10
   3  -7  25    7.58    1.16
  -3  -7 -25    7.55    0.98
  -3  -7 -26    0.71    0.37
  -3  -7 -26    0.03    0.27
  -3   7 -26    0.52    0.32
   3  -7  26    0.27    0.30
  -3  -7 -27    1.67    0.54
  -3   7 -27    1.26    0.41
  -3  -7 -27    1.67    0.49
   3  -7  27    2.13    0.70
  -3  -7 -28    1.21    0.41
  -3   7 -28    0.86    0.39
   3  -7  28    0.46    0.38
  -3  -7 -28    1.19    0.39
  -3   7 -29    0.35    0.34
  -3  -7 -29    0.65    0.32
   3  -7  29    0.86    0.49
  -3  -7 -29    0.55    0.33
  -3   7 -29    0.61    0.18
   3  -7  30    1.28    0.53
  -3  -7 -30    0.74    0.38
  -3  -7 -30    1.58    0.47
  -3   7 -30    1.01    0.48
  -3   7 -30    0.89    0.25
   3  -7  31    1.08    0.51
  -3  -7 -31    1.22    0.44
  -3  -7 -31    2.80    0.67
  -3   7 -31    2.16    0.64
  -3  -7 -32    0.36    0.38
  -3  -7 -32    0.16    0.36
  -3   7 -32    0.14    0.28
   3  -7  32    0.27    0.35
   3  -7  33    1.55    0.56
  -3  -7 -33    1.52    0.53
  -3  -7 -33    1.03    0.40
  -3   7 -33    0.50    0.31
  -3  -7 -34    1.06    0.62
  -3  -7 -34    0.42    0.32
   3  -7  34    0.26    0.36
  -3   7 -34   -0.29    0.34
  -3  -7 -35    2.66    0.73
   3  -7  35    2.84    0.82
  -3   7 -35    2.62    0.70
  -3  -7 -35    2.06    0.62
  -3   7 -36    1.24    0.51
  -3  -7 -36    0.97    0.43
  -3  -7 -36    1.15    0.52
   3  -7  36    0.58    0.42
  -3   7 -37    0.37    0.32
  -3  -7 -37    1.15    0.52
  -3  -7 -37    0.58    0.36
  -3   7 -38    4.06    0.87
  -3  -7 -38    5.31    1.01
  -3  -7 -38    5.39    1.00
  -3   7 -39    2.55    0.77
  -3  -7 -39    2.56    0.69
  -3  -7 -39    3.60    0.87
  -3  -7 -40    1.51    0.60
  -3  -7 -40    0.89    0.54
  -3  -7 -41   -0.03    0.33
  -3  -9  38    0.27    0.44
  -3  -9  37    1.06    0.57
  -3  -9  36    3.07    0.83
   3  -9 -36    3.17    0.89
  -3  -9  35    4.21    1.01
   3  -9 -35    4.81    1.10
   3   9 -34    0.32    0.37
   3  -9 -34    1.38    0.67
  -3  -9  34    0.77    0.57
   3   9 -33    1.46    0.62
  -3  -9  33    0.37    0.35
   3  -9 -33    1.39    0.64
   3   9 -32   -0.10    0.25
   3  -9 -32    0.37    0.35
  -3  -9  32    0.15    0.33
   3   9 -31    1.53    0.57
  -3  -9  31    1.14    0.54
   3  -9 -31    0.69    0.45
   3   9 -30    1.05    0.48
   3  -9 -30    3.12    0.87
  -3  -9  30    2.12    0.66
  -3  -9  29    0.98    0.56
   3  -9 -29    0.61    0.49
   3   9 -29    0.92    0.47
  -3  -9  28    1.28    0.61
   3  -9 -28    0.98    0.53
   3   9 -28    0.76    0.48
   3  -9 -27    3.09    0.80
   3   9 -27    2.40    0.64
  -3  -9  27    2.47    0.74
   3  -9 -26    4.44    0.97
   3   9 -26    3.76    0.80
  -3  -9  26    3.90    0.87
   3  -9 -25    1.32    0.61
   3   9 -25    1.17    0.50
  -3  -9  25    2.14    0.66
   3  -9 -24    1.06    0.45
  -3   9  24    0.92    0.34
   3   9 -24    1.13    0.45
  -3  -9  24    0.90    0.37
  -3   9  23    7.54    0.91
  -3  -9  23    6.89    1.09
   3  -9 -23    6.49    1.09
   3   9 -23    8.87    1.18
  -3  -9  22    3.12    0.76
  -3   9  22    2.65    0.56
   3  -9 -22    1.32    0.50
   3   9 -22    2.75    0.68
  -3  -9  21    5.69    0.98
  -3   9  21    7.95    0.93
   3  -9 -21    7.37    1.15
   3   9 -21    7.40    1.06
  -3  -9  20    2.48    0.64
   3   9 -20    1.80    0.57
  -3   9  20    1.78    0.45
   3  -9 -20    1.09    0.46
   3  -9 -19    0.32    0.32
  -3  -9  19    0.58    0.32
  -3   9  19    0.77    0.32
   3   9 -19    0.57    0.44
  -3  -9  18    6.01    0.97
   3  -9 -18    6.16    1.07
   3   9 -18    5.67    0.93
  -3   9  18    5.94    0.84
   3  -9 -17    1.18    0.52
  -3  -9  17    0.00    0.38
   3   9 -17    0.64    0.40
  -3   9  17    0.21    0.22
   3  -9 -16    2.36    0.63
  -3  -9  16    1.77    0.55
   3   9 -16    2.37    0.61
  -3   9  16    1.33    0.40
   3  -9 -15    0.39    0.37
  -3  -9  15    0.38    0.29
   3   9 -15   -0.03    0.21
  -3   9  15    0.44    0.28
   3  -9 -14    0.77    0.46
  -3   9  14    0.39    0.27
   3   9 -14   -0.22    0.33
  -3  -9  14    0.34    0.36
  -3  -9  13    0.15    0.23
   3  -9 -13    0.45    0.40
  -3   9  13    0.18    0.26
   3   9 -13    0.35    0.38
   3  -9 -12   15.83    1.53
  -3  -9  12   13.54    1.34
  -3   9  12   15.97    1.37
   3   9 -12   14.36    1.42
  -3   9  11    2.75    0.62
  -3  -9  11    2.67    0.65
   3  -9 -11    2.41    0.63
   3   9 -11    2.71    0.63
   3  -9 -10    3.27    0.70
   3   9 -10    4.14    0.77
  -3   9  10    4.27    0.74
  -3  -9  10    5.48    0.86
  -3   9   9    8.72    1.05
   3  -9  -9    8.37    1.09
   3   9  -9    9.54    1.14
  -3  -9   9    6.69    0.95
   3  -9  -8    1.78    0.51
   3   9  -8    2.63    0.61
  -3   9   8    2.25    0.56
  -3   9   7    2.30    0.57
   3   9  -7    1.79    0.51
   3  -9  -7    1.47    0.47
   3   9  -6    4.34    0.77
  -3   9   6    4.54    0.78
   3  -9  -6    3.75    0.71
   3  -9  -5    2.79    0.59
  -3   9   5    3.46    0.69
   3   9  -5    3.48    0.66
   3   9  -4    5.35    0.82
  -3   9   4    6.62    0.95
   3  -9  -4    6.01    0.86
   3  -9  -3    3.96    0.74
  -3   9   3    3.80    0.75
   3   9  -3    4.74    0.78
   3  -9  -2    1.28    0.42
  -3   9   2    1.19    0.43
   3   9  -2    1.60    0.45
   3  -9  -1    3.58    0.65
  -3   9   1    3.88    0.74
   3   9  -1    5.34    0.77
   3   9   0    9.36    1.03
   3  -9   0    9.90    1.07
  -3   9   0   11.43    1.25
   3  -9   1    2.34    0.54
  -3  -9  -1    1.98    0.35
   3   9   1    2.45    0.52
  -3   9  -1    4.39    0.80
  -3  -9  -2    8.60    0.79
  -3   9  -2    9.03    1.13
   3   9   2   10.26    1.03
   3  -9   2    9.70    1.02
  -3   9  -3   18.43    1.61
   3   9   3   18.28    1.34
  -3  -9  -3   19.21    1.20
   3  -9   3   16.19    1.30
  -3  -9  -4   11.98    0.98
   3   9   4   13.40    1.13
  -3   9  -4   13.37    1.38
   3  -9   4   13.16    1.15
   3   9   5   16.69    1.25
  -3   9  -5   15.42    1.48
  -3  -9  -5   16.08    1.16
   3  -9   5   16.38    1.26
  -3  -9  -6   15.57    1.18
  -3   9  -6   17.71    1.61
   3  -9   6   16.15    1.26
   3   9   6   17.34    1.25
   3   9   7    5.66    0.71
  -3  -9  -7    4.24    0.64
   3  -9   7    4.47    0.68
  -3   9  -7    5.31    0.92
   3  -9   8    3.64    0.61
  -3   9  -8    3.86    0.78
   3   9   8    2.82    0.51
  -3  -9  -8    3.77    0.63
   3   9   9   20.98    1.31
  -3  -9  -9   21.61    1.47
   3  -9   9   22.00    1.91
  -3   9  -9   22.01    1.83
   3  -9  10   36.22    2.44
  -3   9 -10   35.45    2.33
  -3  -9 -10   32.35    1.81
   3   9  10   32.99    1.61
   3  -9  11    2.59    0.68
   3   9  11    2.69    0.48
  -3   9 -11    2.86    0.72
  -3  -9 -11    2.14    0.47
   3   9  12   11.10    0.91
   3  -9  12    9.58    1.30
  -3  -9 -12    9.67    1.04
  -3  -9 -12   11.66    1.25
  -3   9 -12   11.53    1.36
  -3   9 -13    4.08    0.80
  -3  -9 -13    3.34    0.65
   3   9  13    4.60    0.59
  -3  -9 -13    4.34    0.80
   3  -9  13    4.57    0.93
  -3  -9 -14    0.83    0.36
   3   9  14    0.63    0.24
  -3  -9 -14    0.30    0.24
  -3   9 -14    0.42    0.35
   3  -9  14    0.52    0.39
  -3   9 -15    1.79    0.61
  -3  -9 -15    1.01    0.40
  -3  -9 -15    1.55    0.47
   3  -9  15    2.10    0.67
  -3  -9 -16    0.47    0.29
  -3   9 -16    0.42    0.37
  -3  -9 -16    0.76    0.39
   3  -9  16    0.02    0.31
  -3  -9 -17    3.25    0.66
  -3  -9 -17    3.03    0.72
  -3   9 -17    2.93    0.76
   3  -9  17    3.00    0.77
  -3  -9 -18    8.68    1.16
  -3  -9 -18    7.23    1.00
  -3   9 -18    9.22    1.27
   3  -9  18    8.90    1.32
  -3   9 -19    0.21    0.31
  -3  -9 -19    1.08    0.46
   3  -9  19    0.54    0.45
  -3  -9 -19    1.03    0.45
   3  -9  20    2.73    0.73
  -3  -9 -20    2.26    0.54
  -3  -9 -20    1.72    0.52
  -3   9 -20    2.66    0.70
  -3  -9 -21    3.01    0.73
  -3  -9 -21    1.78    0.55
   3  -9  21    2.07    0.69
  -3   9 -21    1.94    0.61
   3  -9  22    0.89    0.49
  -3  -9 -22    0.47    0.34
  -3   9 -22    0.62    0.43
  -3  -9 -22    0.65    0.43
   3  -9  23   -0.21    0.31
  -3   9 -23    0.80    0.42
  -3  -9 -23    0.57    0.41
  -3  -9 -23    0.09    0.28
   3  -9  24    0.82    0.55
  -3   9 -24    0.81    0.48
  -3  -9 -24    0.95    0.50
  -3  -9 -24    0.71    0.40
  -3   9 -25   -0.09    0.37
   3  -9  25    0.66    0.40
  -3  -9 -25    0.41    0.36
  -3  -9 -25    0.72    0.39
  -3  -9 -26    3.52    0.77
  -3  -9 -26    3.36    0.77
  -3   9 -26    2.38    0.64
   3  -9  26    1.57    0.67
  -3  -9 -27   -0.11    0.34
  -3  -9 -27    0.67    0.39
  -3   9 -27    0.26    0.29
   3  -9  27    0.50    0.41
  -3  -9 -28    0.66    0.45
   3  -9  28    0.09    0.31
  -3  -9 -28    0.69    0.37
  -3   9 -28    0.45    0.45
  -3  -9 -29    2.67    0.71
  -3  -9 -29    3.19    0.79
  -3   9 -29    2.98    0.80
   3  -9  29    4.14    0.97
  -3  -9 -30    2.00    0.61
   3  -9  30    2.70    0.85
  -3   9 -30    1.84    0.68
  -3  -9 -30    1.84    0.63
  -3  -9 -31    0.65    0.41
  -3  -9 -31    1.06    0.51
  -3   9 -31    1.09    0.51
   3  -9  31    0.89    0.59
   3  -9  32    1.23    0.65
  -3   9 -32    0.42    0.37
  -3  -9 -32    1.03    0.50
  -3  -9 -32    0.91    0.48
   3  -9  33    3.00    0.85
  -3  -9 -33    3.25    0.84
   3  -9  34    3.72    1.00
  -3  -9 -34    3.06    0.85
  -3  -9 -35    0.01    0.28
  -3  -9 -36    1.11    0.57
  -3  -9 -37    1.12    0.59
   3 -11 -30    1.84    0.69
   3 -11 -29    1.25    0.67
   3 -11 -28    0.61    0.49
   3 -11 -27   -0.14    0.36
   3 -11 -26    0.37    0.39
   3  11 -26    0.01    0.30
   3  11 -25   -0.30    0.43
   3 -11 -25    0.33    0.41
   3  11 -24   -0.38    0.46
   3 -11 -24    0.42    0.42
   3  11 -23    0.34    0.33
   3 -11 -23    0.88    0.55
   3 -11 -22    0.18    0.38
   3  11 -22   -0.18    0.36
   3 -11 -21    0.19    0.38
   3  11 -21   -0.46    0.43
   3 -11 -20    0.37    0.34
   3  11 -20    0.91    0.43
   3  11 -19    0.48    0.41
   3 -11 -19   -0.06    0.34
   3 -11 -18    0.17    0.31
  -3  11  18   -0.21    0.32
   3  11 -18    0.15    0.27
  -3  11  17   -0.02    0.22
   3  11 -17    0.26    0.38
   3 -11 -17   -0.52    0.48
   3  11 -16    0.68    0.44
   3 -11 -16    0.60    0.38
  -3  11  16    1.88    0.55
  -3  11  15    1.36    0.46
   3 -11 -15    2.28    0.71
   3  11 -15    1.97    0.67
   3  11 -14    0.25    0.35
  -3  11  14    0.06    0.29
   3 -11 -14   -0.14    0.36
   3 -11 -13    0.75    0.40
  -3  11  13    0.16    0.26
   3  11 -13    0.18    0.42
  -3  11  12    0.39    0.27
   3  11 -12    0.32    0.27
   3 -11 -12    0.31    0.35
   3 -11 -11    2.04    0.61
  -3  11  11    3.07    0.68
   3  11 -11    3.00    0.76
   3 -11 -10    1.97    0.61
   3  11 -10    1.48    0.57
  -3  11  10    2.08    0.56
   3 -11  -9    0.23    0.40
   3  11  -9    0.86    0.57
  -3  11   9    0.23    0.28
   3  11  -8    0.18    0.27
   3 -11  -8    0.34    0.38
  -3  11   8    1.12    0.44
   3 -11  -7    5.03    0.90
  -3  11   7    4.70    0.87
   3  11  -7    5.43    0.97
   3  11  -6    0.54    0.47
   3 -11  -6    0.53    0.34
  -3  11   6    0.30    0.28
  -3  11   5    0.63    0.39
   3 -11  -5    0.51    0.31
   3  11  -5    0.18    0.29
   3 -11  -4    7.84    1.07
  -3  11   4    7.41    1.10
   3  11  -4    8.77    1.16
  -3  11   3    6.40    1.07
   3 -11  -3    6.05    0.91
   3  11  -3    6.28    0.98
  -3  11   2   11.41    1.39
   3  11  -2   13.05    1.36
   3  11  -1    0.19    0.26
  -3  11   1    0.82    0.52
   3  11   0    0.20    0.40
  -3  11   0   -0.05    0.34
   3  11   1    3.70    0.70
  -3  11  -1    3.85    0.83
  -3  11  -2    0.67    0.45
   3  11   2    0.04    0.27
   3  11   3    2.69    0.58
  -3  11  -3    3.13    0.72
  -3  11  -4    0.97    0.52
   3  11   4    0.48    0.30
  -3  11  -5    1.34    0.50
  -3  11  -6    4.44    0.91
  -3  11  -7    5.45    1.05
  -3  11  -8   -0.19    0.29
  -3  11  -9    4.37    0.93
  -3  11 -10    1.16    0.54
  -3  11 -11    0.13    0.30
  -3  11 -12    0.41    0.32
  -3  11 -13    0.93    0.55
  -3  11 -14    1.90    0.68
   3 -11  15    3.08    0.86
  -3  11 -15    2.21    0.71
   3 -11  16    0.92    0.44
  -3  11 -16    2.25    0.74
   3 -11  17    0.40    0.43
  -3  11 -17    0.10    0.33
  -3  11 -18    0.83    0.54
   3 -11  18    0.66    0.46
   3 -11  19    0.77    0.58
  -3  11 -19    0.77    0.53
   3 -11  20    1.28    0.68
  -3  11 -20    1.16    0.59
  -3  11 -21    0.36    0.34
   3 -11  21    0.17    0.40
  -3  11 -22    0.61    0.44
   3 -11  22    0.70    0.44
   3 -11  23    0.28    0.38
  -3  11 -23    1.01    0.61
   3 -11  24    0.37    0.37
   3 -11  25   -0.06    0.45
   3 -11  26    0.39    0.43
   3 -11  27    2.61    0.86
   3  13 -16   -0.23    0.48
   3  13 -15   -0.54    0.47
   3  13 -14    1.26    0.57
   3  13 -13    0.91    0.44
   3  13 -12    0.45    0.52
   3  13 -11    0.39    0.28
  -3  13   6    0.73    0.43
  -3  13   5   -0.35    0.32
  -3  13   4   -0.26    0.47
  -3  13   3    0.46    0.37
  -3  13   2    0.80    0.50
  -3  13   1    0.49    0.35
  -3  13   0    0.08    0.34
  -3  13  -1    1.05    0.56
  -3  13  -2    2.53    0.75
  -3  13  -3    2.21    0.77
  -3  13  -4    5.86    1.15
  -3  13  -5    0.94    0.59
  -3  13  -6    0.57    0.52
  -3  13  -7    0.51    0.50
  -3  13  -8    1.13    0.55
  -3  13  -9    0.65    0.51
   4   0 -50    1.61    0.67
   4   0 -49    0.00    0.31
   4   0 -48    0.07    0.23
   4   0 -47    0.24    0.43
   4   0 -46    5.04    0.95
   4   0 -45    0.48    0.43
   4   0 -44    0.13    0.26
   4   0 -43    0.39    0.38
   4   0 -42   15.10    1.51
   4   0 -41    0.52    0.28
   4   0 -41   -0.08    0.24
   4   0 -40    0.98    0.39
   4   0 -40    1.11    0.33
   4   0 -39    0.00    0.15
   4   0 -39   -0.23    0.27
   4   0 -38    4.57    0.60
   4   0 -38    5.27    0.83
   4   0 -37    0.13    0.18
   4   0 -37    0.69    0.48
   4   0 -36   34.57    2.01
   4   0 -36   36.14    1.58
   4   0 -35    1.09    0.39
   4   0 -35    1.22    0.52
   4   0 -34   35.77    1.97
   4   0 -34   34.33    1.49
   4   0 -33    0.29    0.24
   4   0 -33    0.22    0.39
   4   0 -32    1.91    0.35
   4   0 -32    3.09    0.61
   4   0 -31   -0.02    0.12
   4   0 -31    0.13    0.23
   4   0 -30    5.97    0.75
   4   0 -30    5.45    0.55
   4   0 -29    0.67    0.29
   4   0 -29    1.84    0.54
   4   0 -28  141.70    3.46
   4   0 -28  136.43    2.62
  -4   0  27    0.08    0.12
   4   0 -27    0.87    0.35
   4   0 -27    1.90    0.56
   4   0 -26   20.90    0.98
  -4   0  26   20.40    0.76
   4   0 -26   19.31    1.23
   4   0 -25    1.11    0.35
  -4   0  25    0.02    0.09
   4   0 -24  377.17    3.95
  -4   0  24  376.83    3.09
   4   0 -24  377.13    5.17
   4   0 -23    0.46    0.27
  -4   0  23    0.07    0.09
   4   0 -23    1.91    0.61
  -4   0  22  117.82    1.65
   4   0 -22  114.78    2.07
   4   0 -22  116.88    2.74
   4   0 -21    0.31    0.40
  -4   0  21   -0.02    0.06
   4   0 -21    0.03    0.12
  -4   0  20  362.57    2.77
   4   0 -20  363.79    3.50
   4   0 -20  362.30    4.57
   4   0 -19    0.08    0.12
  -4   0  19    0.00    0.07
   4   0 -19    0.07    0.18
   4   0 -18  207.90    2.53
  -4   0  18  201.66    2.00
   4   0 -18  204.10    3.26
  -4   0  17    0.12    0.08
   4   0 -17    0.20    0.13
   4   0 -17    0.39    0.23
  -4   0  16  983.18    6.47
  -4   0  16  950.05    4.19
   4   0 -16  972.46    6.77
   4   0 -16  951.95    5.10
  -4   0  15    0.12    0.13
  -4   0  15    0.10    0.06
   4   0 -15    0.07    0.08
   4   0 -15    0.05    0.11
   4   0 -14  174.79    2.74
  -4   0  14  174.54    1.76
  -4   0  14  176.90    2.66
   4   0 -14  177.04    2.06
   4   0 -13    0.35    0.22
  -4   0  13    0.16    0.10
  -4   0  13    0.12    0.16
  -4   0  12 3169.34    7.43
   4   0 -12 3246.54   11.03
  -4   0  12 3234.24   10.43
  -4   0  11   -0.02    0.06
   4   0 -11    0.15    0.16
  -4   0  11    0.74    0.19
  -4   0  10  576.88    4.16
  -4   0  10  574.88    3.16
   4   0 -10  578.52    4.44
   4   0  -9    0.23    0.15
  -4   0   9    0.06    0.06
  -4   0   9    0.04    0.07
   4   0  -8   21.16    0.81
  -4   0   8   21.07    0.76
   4   0  -7    0.00    0.08
  -4   0   7    0.08    0.07
   4   0  -7   -0.02    0.10
   4   0  -6 5222.73   12.34
  -4   0   6 5295.87   11.72
   4   0  -6 5334.04   12.02
   4   0  -5    0.00    0.07
   4   0  -5   -0.02    0.09
  -4   0   5   -0.01    0.08
  -4   0   4 2311.97    7.73
   4   0  -4 2403.59    7.51
  -4   0   4 2333.23    7.35
   4   0  -4 2370.69    8.02
   4   0  -3    0.01    0.08
   4   0  -3    0.03    0.08
  -4   0   3    0.02    0.07
  -4   0   3   -0.10    0.11
   4   0  -2 7668.65   13.90
   4   0  -2 7523.36   12.67
   4   0  -1   -0.11    0.11
  -4   0   1    0.00    0.09
  -4   0   1    0.52    0.11
   4   0  -1    0.23    0.11
  -4   0   0 2536.23    8.11
   4   0   0 2561.95    7.27
  -4   0   0 2523.73    7.64
  -4   0   0 2532.02    6.89
   4   0   0 2595.19    7.84
  -4   0  -1    0.03    0.10
   4   0   1    0.07    0.09
   4   0   1    0.32    0.12
  -4   0  -1    0.28    0.10
  -4   0  -1    0.03    0.09
   4   0   1   -0.09    0.10
  -4   0  -2 9876.05   15.27
   4   0   2 9873.63   14.10
  -4   0  -2 9951.79   13.78
   4   0   2 9912.54   15.69
   4   0   2 9845.12   15.36
  -4   0  -2 9999.00   16.21
   4   0   3   -0.01    0.11
   4   0   3   -0.03    0.07
  -4   0  -3    0.00    0.08
  -4   0  -3   -0.03    0.10
  -4   0  -4 3164.81    8.09
  -4   0  -4 3080.79    9.43
  -4   0  -4 3145.78    7.47
   4   0   4 3153.34    7.96
  -4   0  -5   -0.04    0.09
   4   0   5   -0.12    0.07
  -4   0  -5    0.48    0.15
  -4   0  -6 2121.26    6.92
  -4   0  -6 2120.65    6.43
  -4   0  -7   -0.04    0.08
  -4   0  -7    0.06    0.08
  -4   0  -8   63.86    1.16
  -4   0  -8   62.53    1.24
  -4   0  -9    0.14    0.10
  -4   0 -10  789.08    4.28
  -4   0 -11    0.19    0.12
   4   0  12   28.24    0.90
  -4   0 -12   27.20    0.83
   4   0  13    0.32    0.28
  -4   0 -13    0.19    0.16
   4   0  14  922.01    5.33
  -4   0 -14  931.81    5.11
  -4   0 -15    0.27    0.14
  -4   0 -16   23.95    0.86
  -4   0 -17    0.02    0.07
  -4   0 -18   48.75    1.29
  -4   0 -19    0.16    0.14
  -4   0 -20  108.26    2.00
  -4   0 -21    0.10    0.13
  -4   0 -22   71.94    1.70
  -4   0 -23   -0.02    0.10
  -4   0 -24   12.10    0.74
  -4   0 -25    0.62    0.29
  -4   0 -26  311.65    3.87
  -4   0 -27    0.97    0.33
  -4   0 -28   27.62    1.22
  -4   0 -29    0.73    0.32
  -4   0 -30  153.76    2.99
  -4   0 -31    3.80    0.65
  -4   0 -32  256.02    4.05
  -4   0 -33    1.64    0.45
  -4   0 -34    7.17    0.72
  -4   0 -35    1.20    0.41
  -4   0 -36   87.15    2.57
  -4   0 -37    1.20    0.44
  -4   0 -38   38.35    1.77
  -4   0 -39    0.79    0.46
  -4   0 -39    0.21    0.26
  -4   0 -40    6.20    0.97
  -4   0 -40    6.49    0.77
  -4   0 -41    0.46    0.40
  -4   0 -41    0.36    0.27
  -4   0 -42    3.04    0.72
  -4   0 -42    3.12    0.58
  -4   0 -43    0.19    0.30
  -4   0 -43    0.28    0.24
  -4   0 -44    0.38    0.30
  -4   0 -44    0.21    0.27
  -4   0 -45    0.07    0.17
  -4   0 -45   -0.07    0.29
  -4   0 -46    0.86    0.49
  -4   0 -46    0.85    0.38
  -4   0 -47   -0.17    0.26
  -4   0 -48    0.14    0.22
   4   2 -51    0.54    0.52
   4   2 -50   -0.14    0.34
   4   2 -49   -0.06    0.23
   4   2 -48    1.16    0.55
   4  -2 -48    1.27    0.48
   4  -2 -47   -0.39    0.45
   4   2 -47    1.15    0.60
   4   2 -46    1.54    0.56
   4  -2 -46    1.42    0.58
   4  -2 -45    0.82    0.43
   4   2 -45    1.36    0.50
   4  -2 -45    1.36    0.46
   4  -2 -44    0.85    0.36
   4  -2 -44    0.90    0.42
   4   2 -44    0.86    0.44
   4  -2 -43    7.64    0.95
   4  -2 -43    5.41    0.95
   4   2 -43    6.87    1.01
   4  -2 -42    1.00    0.46
   4   2 -42    0.41    0.27
   4  -2 -42    0.40    0.32
   4  -2 -41    0.58    0.32
   4  -2 -41    0.27    0.24
   4   2 -41    1.08    0.46
   4  -2 -40   11.93    1.36
   4  -2 -40   13.16    1.19
   4   2 -40   14.19    1.37
   4   2 -39    8.32    1.04
   4  -2 -39    8.75    1.17
   4  -2 -39    9.04    0.99
   4  -2 -38   14.16    1.21
   4  -2 -38   15.45    1.48
   4   2 -38   16.04    1.40
   4   2 -37    9.41    1.08
   4  -2 -37    8.47    1.15
   4  -2 -37    8.46    0.97
   4   2 -36  105.09    2.27
   4  -2 -36  106.45    3.17
   4   2 -36  107.71    3.43
   4  -2 -36  107.05    3.73
   4  -2 -35   32.57    1.76
   4  -2 -35   32.90    2.07
   4   2 -35   31.10    1.22
   4   2 -35   32.61    1.86
   4   2 -34   60.33    2.46
   4   2 -34   60.26    1.63
   4  -2 -34   57.41    2.64
   4  -2 -34   61.22    2.34
   4  -2 -33   20.17    1.35
   4   2 -33   20.70    0.94
   4   2 -33   20.93    1.45
   4  -2 -33   20.22    1.55
   4   2 -32    3.95    0.64
   4   2 -32    3.61    0.40
   4  -2 -32    4.25    0.75
   4  -2 -32    3.93    0.62
   4  -2 -31   25.89    1.45
   4   2 -31   25.60    1.50
   4   2 -31   24.10    0.95
   4  -2 -31   26.06    1.69
   4  -2 -30   10.20    1.06
   4  -2 -30   11.31    0.96
   4   2 -30   10.36    0.61
   4   2 -30   10.28    0.95
   4   2 -29   21.12    0.84
   4  -2 -29   20.51    1.25
   4  -2 -29   21.47    1.48
   4   2 -29   21.27    1.33
   4  -2 -28    3.84    0.60
   4   2 -28    4.57    0.63
   4  -2 -28    5.20    0.64
   4   2 -28    5.29    0.41
   4   2 -27    0.84    0.30
   4  -2 -27    0.49    0.24
   4   2 -27    0.60    0.16
   4  -2 -27    0.54    0.24
   4  -2 -26    0.27    0.19
   4   2 -26    0.15    0.10
   4  -2 -26   -0.09    0.13
   4   2 -26    0.12    0.17
   4  -2 -25    2.32    0.43
   4   2 -25    2.39    0.25
   4   2 -25    2.30    0.42
   4  -2 -25    2.05    0.46
   4  -2 -24   53.05    1.84
   4   2 -24   55.94    1.12
   4  -2 -24   52.59    2.11
   4   2 -24   57.23    1.90
   4  -2 -23   33.18    1.65
   4  -2 -23   32.32    1.42
   4   2 -23   33.30    0.83
   4   2 -23   33.21    1.42
   4   2 -22   10.12    0.43
   4   2 -22   10.52    0.78
   4  -2 -22    9.00    0.74
   4  -2 -22    8.44    0.83
   4  -2 -21    2.84    0.44
   4   2 -21    3.15    0.24
   4   2 -21    4.52    0.51
   4  -2 -21    2.93    0.48
   4  -2 -20   65.72    2.20
   4  -2 -20   69.88    1.98
   4   2 -20   68.54    1.86
   4   2 -20   69.76    1.01
   4   2 -19    9.28    0.68
   4  -2 -19    7.23    0.63
   4  -2 -19    6.74    0.70
   4   2 -19    7.49    0.31
   4   2 -18   34.16    0.61
   4  -2 -18   33.89    1.34
   4  -2 -18   31.44    1.49
   4   2 -18   34.48    1.24
   4   2 -17  102.26    0.95
   4  -2 -17  102.49    2.28
  -4   2  17   99.39    2.00
   4   2 -17  105.39    2.07
   4  -2 -17  101.77    2.61
  -4   2  16    5.69    0.48
   4  -2 -16    5.03    0.61
   4   2 -16    6.37    0.51
   4  -2 -16    6.10    0.55
  -4   2  15    8.07    0.57
   4  -2 -15    8.22    0.72
   4  -2 -15    8.06    0.62
   4   2 -15    8.41    0.54
   4  -2 -14    9.98    0.75
   4   2 -14   10.59    0.58
   4  -2 -14    9.29    0.78
  -4   2  14   10.27    0.65
  -4   2  13   27.78    1.17
   4  -2 -13   25.19    1.24
  -4   2  13   27.56    1.05
   4   2 -13   28.12    0.89
   4  -2 -13   26.99    1.19
  -4   2  12  116.61    2.32
  -4   2  12  117.20    2.38
  -4   2  12  116.40    2.14
   4  -2 -12  114.42    2.58
   4  -2 -12  125.07    2.46
   4   2 -12  122.07    1.76
  -4   2  11   53.68    1.46
  -4   2  11   50.75    1.48
  -4   2  11   50.42    1.54
   4  -2 -11   51.77    1.58
   4  -2 -11   52.79    1.70
   4   2 -11   53.04    1.10
  -4   2  10   35.78    1.23
   4  -2 -10   36.68    1.31
  -4   2  10   33.07    1.26
  -4   2  10   36.81    1.20
   4  -2 -10   35.25    1.40
   4   2 -10   37.17    0.87
   4   2  -9    6.27    0.34
   4  -2  -9    5.60    0.51
   4  -2  -9    5.62    0.56
  -4   2   9    7.12    0.55
  -4   2   9    6.17    0.50
  -4   2   9    5.79    0.54
   4  -2  -8   28.16    1.13
   4   2  -8   28.33    0.65
   4  -2  -8   28.70    1.22
  -4   2   8   27.73    1.03
  -4   2   8   29.43    1.16
  -4   2   8   28.24    1.07
   4   2  -7   94.62    1.10
   4  -2  -7   95.72    2.05
   4  -2  -7   95.38    2.19
  -4   2   7   92.45    2.07
  -4   2   7   91.77    1.90
  -4   2   6   62.98    1.58
   4  -2  -6   63.39    1.65
   4  -2  -6   61.39    1.74
   4   2  -6   63.77    0.83
  -4  -2   6   63.17    0.75
   4   2  -6   63.05    0.62
  -4   2   6   61.67    1.68
   4  -2  -5 1016.04    6.54
  -4   2   5  988.07    6.74
   4  -2  -5 1021.24    6.95
  -4   2   5  982.04    6.25
   4   2  -5  978.42    2.74
  -4  -2   5  988.40    3.16
  -4   2   4   76.63    1.75
  -4  -2   4   79.55    0.94
   4  -2  -4   78.66    1.94
   4   2  -4   78.09    0.84
  -4   2   4   78.68    1.87
   4  -2  -4   81.30    1.86
  -4   2   3   23.50    1.03
  -4   2   3   22.93    0.96
   4  -2  -3   22.98    1.04
  -4  -2   3   22.60    0.53
   4  -2  -3   23.36    1.00
   4   2  -3   22.27    0.48
  -4  -2   2   30.60    0.66
   4  -2  -2   30.32    1.12
  -4   2   2   30.67    1.25
  -4   2   2   31.14    1.19
   4   2  -2   32.15    0.62
   4  -2  -2   31.22    1.19
  -4   2   2   28.97    1.09
   4  -2  -1   41.72    1.37
  -4   2   1   40.97    1.38
   4  -2  -1   43.44    1.34
  -4   2   1   42.10    1.45
   4   2  -1   46.06    0.79
  -4  -2   1   42.17    0.80
  -4   2   1   40.69    1.29
   4  -2   0 1272.64    7.45
   4   2   0 1244.34    4.21
  -4   2   0 1224.07    7.43
   4  -2   0 1215.42    7.74
   4  -2   0 1251.76    7.18
  -4   2   0 1213.99    7.04
  -4   2   0 1244.75    7.81
  -4  -2   0 1230.62    4.49
  -4   2  -1 3500.24   13.14
  -4   2  -1 3454.52   11.98
   4  -2   1 3521.98   12.11
  -4   2  -1 3560.38   12.64
   4  -2   1 3486.22   13.18
   4   2   1 3466.58    7.36
  -4  -2  -1 3485.69    7.84
   4  -2   1 3614.89   12.50
  -4   2  -2 4130.67   13.67
  -4   2  -2 4225.01   14.41
   4  -2   2 4275.16   13.39
   4   2   2 4195.82    8.40
  -4   2  -2 4209.25   13.38
   4  -2   2 4301.16   13.50
   4  -2   2 4209.32   14.65
  -4  -2  -2 4168.92    8.89
  -4   2  -3 2454.08   10.48
   4   2   3 2429.06    6.67
  -4   2  -3 2456.47   11.03
  -4  -2  -3 2436.65    7.12
   4  -2   3 2494.47   10.25
   4  -2   3 2402.25   11.26
  -4   2  -3 2413.75   10.23
   4  -2   3 2445.19   10.14
  -4   2  -4 4064.48   13.41
   4  -2   4 4135.33   13.13
   4  -2   4 4043.17   14.69
   4  -2   4 4205.46   13.25
  -4   2  -4 4202.14   14.52
  -4   2  -4 4160.95   13.72
  -4   2  -5 1993.69    9.49
   4  -2   5 1985.67    9.11
   4   2   5 1966.62    6.43
   4  -2   5 2018.14    9.17
  -4  -2  -5 2040.13    6.92
  -4   2  -5 1974.03    9.55
   4  -2   5 1978.18   10.33
   4  -2   6 1247.25    7.28
  -4  -2  -6 1240.50    5.54
   4   2   6 1240.09    5.23
   4  -2   6 1208.31    8.21
  -4   2  -6 1218.38    7.48
   4  -2   6 1224.38    7.24
  -4   2  -6 1236.64    7.59
   4  -2   7  319.26    4.27
  -4  -2  -7  353.47    3.05
  -4   2  -7  324.15    3.89
   4   2   7  333.09    2.81
  -4   2  -7  332.71    3.98
  -4  -2  -8  740.11    4.57
  -4   2  -8  757.33    6.08
  -4   2  -8  741.97    5.97
   4   2   8  750.13    4.33
   4  -2   8  747.10    6.62
  -4   2  -9  222.67    3.33
  -4  -2  -9  235.81    2.64
   4   2   9  231.20    2.46
  -4   2  -9  224.90    3.35
  -4   2 -10   17.48    0.94
   4   2  10   17.70    0.70
  -4  -2 -10   19.83    0.82
  -4   2 -10   18.42    0.97
  -4   2 -11   81.87    2.07
  -4   2 -11   91.14    2.19
  -4  -2 -11   86.50    1.70
  -4   2 -12   93.13    2.23
  -4  -2 -12   96.16    1.85
  -4  -2 -13  125.15    2.16
  -4  -2 -14  265.55    3.19
  -4   2 -15   10.19    0.58
  -4  -2 -15   10.42    0.66
  -4   2 -16    3.84    0.37
  -4  -2 -16    4.42    0.46
  -4   2 -17   21.31    0.85
  -4  -2 -17   21.16    0.97
  -4   2 -18   58.01    1.42
  -4  -2 -18   56.40    1.62
  -4  -2 -19   22.44    1.05
  -4   2 -19   21.31    0.87
  -4  -2 -20  108.15    2.32
  -4   2 -20  112.17    2.00
  -4   2 -21    7.02    0.52
  -4  -2 -21    5.88    0.57
  -4  -2 -22    0.46    0.18
  -4   2 -22    0.18    0.11
  -4  -2 -23    2.16    0.39
  -4   2 -23    1.91    0.28
  -4   2 -24   27.12    1.04
  -4  -2 -24   27.55    1.27
  -4  -2 -25    2.47    0.42
  -4   2 -25    2.26    0.32
  -4  -2 -26   19.95    1.13
  -4   2 -26   18.38    0.89
  -4  -2 -27   17.36    1.26
  -4  -2 -27   18.02    1.10
  -4   2 -27   18.11    0.90
  -4  -2 -28    8.46    0.79
  -4   2 -28    8.45    0.64
  -4  -2 -28    7.23    0.85
  -4  -2 -29   28.87    1.70
  -4   2 -29   30.17    1.21
  -4  -2 -29   30.89    1.49
  -4  -2 -30    8.79    0.98
  -4   2 -30    8.78    0.67
  -4  -2 -30    9.03    0.84
  -4   2 -31   17.90    0.96
  -4  -2 -31   16.93    1.15
  -4  -2 -31   17.36    1.38
  -4  -2 -32   18.49    1.23
  -4   2 -32   18.08    0.99
  -4  -2 -32   18.94    1.47
  -4  -2 -33    6.50    0.91
  -4  -2 -33    8.15    0.84
  -4   2 -33    6.56    0.61
  -4   2 -34   12.37    0.86
  -4  -2 -34   12.73    1.06
  -4  -2 -34   14.55    1.34
  -4   2 -35    4.04    0.51
  -4  -2 -35    3.11    0.57
  -4  -2 -35    4.22    0.78
  -4   2 -36    1.07    0.29
  -4  -2 -36    0.95    0.37
  -4  -2 -36    0.49    0.25
  -4  -2 -37    6.49    0.99
  -4  -2 -37    4.85    0.70
  -4   2 -37    5.49    0.61
  -4  -2 -38   10.15    1.22
  -4  -2 -38    8.27    0.93
  -4   2 -38    9.25    0.81
  -4   2 -39    9.37    0.83
  -4  -2 -39   10.15    1.05
  -4  -2 -39    9.92    1.21
  -4  -2 -40    1.41    0.54
  -4   2 -40    1.46    0.37
  -4  -2 -40    1.27    0.41
  -4  -2 -41    1.96    0.61
  -4   2 -41    1.25    0.35
  -4  -2 -41    2.12    0.55
  -4   2 -42    0.47    0.26
  -4  -2 -42    0.81    0.35
  -4  -2 -42    1.25    0.47
  -4  -2 -43    9.13    1.07
  -4  -2 -43    9.02    1.24
  -4   2 -43    7.52    0.83
  -4  -2 -44    7.80    1.17
  -4   2 -44    7.22    0.83
  -4  -2 -44    7.87    1.02
  -4  -2 -45    1.33    0.50
  -4  -2 -45    0.81    0.50
  -4   2 -46    0.33    0.42
  -4  -2 -46    0.89    0.45
  -4  -2 -46    0.71    0.46
  -4  -2 -47    0.63    0.38
  -4  -2 -48    0.08    0.24
  -4  -2 -49    0.62    0.36
  -4  -2 -50    0.18    0.35
  -4  -2 -51    0.35    0.39
   4   4 -51   -0.30    0.42
   4   4 -50    0.59    0.43
   4   4 -49    0.06    0.38
   4  -4 -48    0.21    0.26
   4   4 -48    0.97    0.47
   4  -4 -47    0.29    0.32
   4   4 -47   -0.01    0.24
   4  -4 -46    0.32    0.35
   4  -4 -46   -0.43    0.41
   4   4 -46    0.28    0.36
   4  -4 -45    1.51    0.57
   4  -4 -45    0.87    0.49
   4   4 -45    1.55    0.56
   4  -4 -44    9.55    1.20
   4  -4 -44    9.52    1.36
   4   4 -44    9.06    1.13
   4  -4 -43    7.29    1.06
   4  -4 -43    5.39    1.05
   4   4 -43    5.48    0.88
   4  -4 -42    5.34    1.00
   4  -4 -42    5.18    0.87
   4   4 -42    4.78    0.82
   4  -4 -41    0.92    0.52
   4  -4 -41    1.06    0.46
   4   4 -41    1.51    0.51
   4  -4 -40    1.00    0.43
   4  -4 -40    0.89    0.42
   4   4 -40    1.02    0.38
   4   4 -39    1.02    0.40
   4  -4 -39    1.72    0.53
   4  -4 -39    1.42    0.54
   4   4 -38    2.65    0.56
   4  -4 -38    2.95    0.66
   4  -4 -38    3.39    0.78
   4   4 -37    2.93    0.60
   4  -4 -37    2.84    0.72
   4  -4 -37    3.56    0.70
   4  -4 -36    9.79    1.10
   4   4 -36    9.87    1.03
   4  -4 -36   10.52    1.27
   4  -4 -35    4.46    0.75
   4   4 -35    4.52    0.70
   4  -4 -35    5.07    0.89
   4   4 -34    4.60    0.67
   4  -4 -34    4.60    0.76
   4  -4 -34    4.38    0.81
   4  -4 -33    0.27    0.27
   4   4 -33    0.94    0.36
   4  -4 -33    0.32    0.31
   4   4 -32    0.54    0.24
   4  -4 -32    1.43    0.49
   4  -4 -32    0.49    0.28
   4  -4 -31   12.31    1.17
   4  -4 -31   12.12    1.28
   4   4 -31   12.04    1.04
   4  -4 -30  114.73    3.45
   4  -4 -30  113.45    3.78
   4   4 -30  117.42    3.08
   4   4 -30  111.44    1.47
   4  -4 -29  102.11    3.23
   4   4 -29  101.86    1.35
   4   4 -29  107.87    2.87
   4  -4 -29   98.99    3.49
   4  -4 -28  113.32    3.67
   4   4 -28  115.08    1.37
   4   4 -28  119.76    2.95
   4  -4 -28  111.24    3.33
   4  -4 -27   84.31    3.14
   4  -4 -27   84.84    2.87
   4   4 -27   91.00    2.51
   4   4 -27   87.61    1.14
   4  -4 -26   12.84    1.11
   4   4 -26   12.47    0.41
   4  -4 -26   14.45    1.31
   4   4 -26   12.04    0.90
   4   4 -25   12.42    0.88
   4  -4 -25   12.36    1.07
   4  -4 -25   11.94    1.16
   4   4 -25   12.24    0.39
   4  -4 -24   14.84    1.28
   4  -4 -24   15.49    1.20
   4   4 -24   15.10    0.41
   4   4 -24   15.63    0.97
   4   4 -23   46.25    0.67
   4  -4 -23   47.11    2.21
   4  -4 -23   45.20    1.99
   4  -4 -22   29.54    1.76
   4   4 -22   32.13    0.54
   4  -4 -22   30.83    1.62
   4  -4 -21    9.55    0.90
   4   4 -21    9.51    0.28
   4  -4 -21    8.96    0.96
   4  -4 -20   38.36    1.94
   4  -4 -20   35.93    1.70
   4   4 -20   37.86    0.55
   4  -4 -19   68.56    2.32
   4  -4 -19   73.57    2.62
   4   4 -19   73.69    0.76
   4   4 -19   70.62    1.02
   4   4 -18    0.76    0.10
   4  -4 -18    0.86    0.32
   4   4 -18    0.83    0.09
  -4   4  18    0.49    0.21
  -4   4  17   73.35    2.18
   4  -4 -17   70.86    2.50
   4   4 -17   73.44    1.03
   4   4 -16   35.44    0.72
   4  -4 -16   34.48    1.73
  -4   4  16   36.00    1.51
   4   4 -15  123.16    1.36
   4  -4 -15  121.82    3.23
  -4   4  15  128.08    2.82
   4   4 -14   17.18    0.52
  -4   4  14   19.73    1.10
   4  -4 -14   17.12    1.23
   4  -4 -13  123.41    3.21
   4   4 -13  123.06    1.42
  -4   4  13  123.07    2.75
   4  -4 -12  459.90    6.08
   4   4 -12  459.06    2.80
  -4   4  12  469.26    5.32
  -4   4  11  169.03    3.19
   4   4 -11  170.04    1.75
   4   4 -11  173.43    1.98
   4  -4 -11  169.87    3.66
   4  -4 -10   45.14    1.87
   4   4 -10   46.05    0.93
   4   4 -10   44.60    0.95
  -4   4  10   44.02    1.63
  -4   4   9  310.71    4.30
   4  -4  -9  313.26    4.86
   4   4  -9  309.49    2.46
   4   4  -9  309.69    2.34
   4   4  -8   85.27    1.13
   4  -4  -8   83.91    2.50
   4   4  -8   83.98    1.31
  -4   4   8   83.77    2.27
  -4   4   7  139.75    2.95
   4  -4  -7  144.14    3.23
   4   4  -7  142.03    1.74
   4   4  -6  158.99    1.89
  -4   4   6  155.62    3.13
  -4  -4   6  156.47    2.18
  -4  -4   6  158.62    2.44
   4  -4  -6  159.76    3.38
  -4   4   5  238.12    3.84
  -4  -4   5  238.51    2.77
   4  -4  -5  235.04    4.09
   4   4  -5  243.67    2.39
  -4  -4   5  235.24    2.90
  -4  -4   4  117.22    1.97
  -4  -4   4  117.25    2.01
   4   4  -4  117.43    1.70
  -4   4   4  116.50    2.69
   4  -4  -4  116.93    2.85
  -4   4   4  116.97    2.78
  -4   4   3  160.63    3.19
  -4  -4   3  162.59    2.38
   4   4  -3  162.14    2.04
   4  -4  -3  160.54    3.29
  -4   4   3  153.92    3.13
  -4  -4   3  157.92    2.27
  -4   4   2  401.10    5.03
  -4  -4   2  395.40    3.75
   4   4  -2  401.72    3.29
  -4  -4   2  402.51    3.52
  -4   4   2  404.26    5.10
   4  -4  -2  399.38    5.12
   4  -4  -1  211.73    3.71
  -4  -4   1  205.39    1.76
  -4  -4   1  211.14    2.78
   4   4  -1  212.50    2.43
  -4   4   1  213.81    3.72
  -4   4   1  210.51    3.66
   4  -4   0   25.12    1.26
   4   4   0   22.82    0.85
   4   4   0   23.50    0.82
  -4   4   0   21.95    1.19
  -4  -4   0   23.23    0.65
  -4   4   0   22.47    1.21
  -4  -4   0   23.03    0.94
   4  -4   1  150.84    3.06
   4   4   1  145.31    2.11
  -4  -4  -1  146.00    1.75
  -4   4  -1  149.52    3.15
   4   4   1  147.75    1.93
   4  -4   1  150.33    3.42
  -4  -4  -1  148.71    2.43
  -4   4  -1  143.12    3.09
   4   4   1  146.42    2.11
  -4   4  -2  262.36    4.19
   4   4   2  260.62    2.75
  -4  -4  -2  261.98    2.46
   4   4   2  263.25    2.65
  -4  -4  -2  263.60    3.28
   4   4   2  265.13    2.85
   4  -4   2  254.13    4.48
  -4   4  -2  266.60    4.23
   4  -4   2  260.39    4.02
   4   4   3  131.12    2.05
  -4   4  -3  125.33    2.88
   4   4   3  125.37    1.88
   4  -4   3  123.73    3.15
  -4  -4  -3  125.19    1.76
  -4   4  -3  126.65    2.95
   4   4   3  125.12    1.85
   4  -4   3  125.59    2.77
  -4  -4  -3  127.89    2.32
   4   4   4  232.71    2.65
  -4   4  -4  231.12    3.94
   4   4   4  231.45    2.78
  -4  -4  -4  234.23    2.51
  -4   4  -4  236.75    4.05
  -4  -4  -4  233.91    3.18
   4  -4   4  236.63    4.38
   4   4   4  238.69    2.46
   4  -4   4  239.27    3.81
  -4   4  -5  239.03    3.99
  -4   4  -5  242.53    4.13
   4   4   5  231.91    2.32
  -4  -4  -5  236.13    3.25
  -4  -4  -5  235.19    2.63
   4  -4   5  241.29    4.44
   4  -4   5  236.05    3.74
   4   4   6  405.77    2.92
   4  -4   6  414.40    4.93
  -4  -4  -6  399.86    4.28
  -4  -4  -6  408.57    3.63
  -4   4  -6  421.24    5.52
   4  -4   6  416.01    5.89
  -4  -4  -7  244.86    2.92
   4  -4   7  247.86    4.58
  -4  -4  -7  244.47    3.40
  -4   4  -7  245.17    4.23
   4   4   7  240.70    2.13
   4  -4   7  248.82    3.81
  -4   4  -8  167.91    3.51
  -4  -4  -8  165.57    2.82
   4   4   8  162.64    1.65
  -4  -4  -8  167.40    2.50
   4  -4   8  162.84    3.73
   4  -4   8  163.68    3.08
  -4  -4  -9  224.52    2.00
   4  -4   9  233.36    4.50
  -4  -4  -9  231.37    3.38
  -4  -4  -9  235.13    3.08
  -4   4  -9  244.90    4.27
   4   4   9  230.05    1.90
  -4  -4 -10   79.37    2.02
   4  -4  10   80.07    2.67
  -4  -4 -10   77.69    1.23
  -4   4 -10   80.07    2.45
  -4  -4 -10   80.55    1.88
   4  -4  11  329.10    5.45
  -4  -4 -11  327.83    4.18
  -4   4 -11  332.29    5.05
  -4  -4 -11  321.64    2.59
  -4  -4 -11  324.17    3.86
   4  -4  12  310.71    5.33
  -4   4 -12  306.10    4.85
  -4  -4 -12  303.15    2.61
  -4  -4 -12  307.42    4.11
  -4  -4 -12  305.99    3.86
   4  -4  13  104.87    3.13
  -4   4 -13  105.27    2.90
  -4  -4 -13  103.34    1.58
  -4  -4 -13  104.14    2.33
  -4  -4 -13  104.43    2.46
  -4  -4 -14  136.51    2.83
  -4   4 -14  127.94    3.19
   4  -4  14  134.70    3.60
  -4  -4 -14  132.39    1.85
  -4  -4 -14  134.72    2.71
  -4  -4 -15   57.34    1.82
  -4  -4 -15   57.01    1.87
  -4   4 -15   53.55    2.09
  -4  -4 -15   53.47    1.22
   4  -4  15   57.50    2.39
  -4   4 -16   18.98    1.26
  -4  -4 -16   21.51    1.16
  -4  -4 -16   20.28    1.15
  -4  -4 -16   19.58    0.77
  -4  -4 -17   27.63    0.95
  -4  -4 -17   29.21    1.39
  -4   4 -17   28.62    1.56
  -4  -4 -17   28.24    1.35
  -4   4 -18   71.56    2.49
  -4  -4 -18   74.63    2.24
  -4  -4 -18   73.34    2.22
  -4  -4 -18   74.51    1.61
  -4   4 -19   49.50    2.07
  -4  -4 -19   51.88    1.38
  -4  -4 -19   52.81    1.91
  -4  -4 -19   51.68    1.92
  -4  -4 -20   15.48    1.05
  -4   4 -20   15.97    1.20
  -4  -4 -20   16.84    0.82
  -4  -4 -20   17.56    1.15
  -4  -4 -21    2.51    0.48
  -4  -4 -21    3.03    0.51
  -4  -4 -21    2.18    0.32
  -4  -4 -22   20.95    0.98
  -4  -4 -22   22.12    1.35
  -4  -4 -22   24.43    1.37
  -4  -4 -23   12.76    1.06
  -4  -4 -23    8.67    0.65
  -4  -4 -23   12.68    1.01
  -4   4 -23   11.36    0.72
  -4  -4 -24   47.19    1.96
  -4   4 -24   49.25    1.51
  -4  -4 -24   49.29    2.08
  -4  -4 -24   42.95    1.47
  -4  -4 -25   62.84    2.29
  -4  -4 -25   65.38    2.44
  -4   4 -25   66.08    1.75
  -4  -4 -26    6.35    0.82
  -4  -4 -26    5.49    0.77
  -4   4 -26    4.09    0.45
  -4   4 -27   71.95    1.85
  -4  -4 -27   72.89    2.55
  -4  -4 -27   70.40    2.64
  -4  -4 -28   66.24    2.46
  -4   4 -28   70.07    1.84
  -4  -4 -28   68.90    2.66
  -4  -4 -29    9.24    0.96
  -4   4 -29    9.61    0.69
  -4  -4 -29    7.63    0.94
  -4   4 -30    4.92    0.51
  -4  -4 -30    4.90    0.79
  -4  -4 -30    4.64    0.70
  -4   4 -31    8.33    0.66
  -4  -4 -31    9.02    0.97
  -4  -4 -31    7.26    0.93
  -4  -4 -32    1.24    0.41
  -4   4 -32    1.43    0.28
  -4  -4 -32    1.65    0.49
  -4  -4 -33    1.44    0.44
  -4   4 -33    1.36    0.30
  -4  -4 -33    1.00    0.43
  -4  -4 -34    1.85    0.50
  -4   4 -34    1.68    0.32
  -4  -4 -34    2.28    0.61
  -4  -4 -35    1.57    0.49
  -4   4 -35    1.36    0.31
  -4  -4 -35    1.03    0.34
  -4   4 -36    1.48    0.32
  -4  -4 -36    2.07    0.58
  -4  -4 -36    0.86    0.40
  -4  -4 -37    0.51    0.28
  -4   4 -37    0.52    0.20
  -4  -4 -37    0.09    0.30
  -4   4 -38    0.07    0.12
  -4  -4 -38    0.27    0.26
  -4  -4 -38   -0.19    0.27
  -4  -4 -39    2.85    0.71
  -4  -4 -39    2.38    0.61
  -4   4 -39    1.41    0.31
  -4  -4 -40    1.56    0.53
  -4  -4 -40    2.43    0.66
  -4  -4 -41    1.16    0.48
  -4  -4 -41    1.16    0.52
  -4  -4 -42    0.86    0.49
  -4  -4 -42    0.86    0.45
  -4  -4 -43    1.19    0.46
  -4  -4 -43    0.87    0.43
  -4  -4 -44    1.20    0.55
  -4  -4 -44    0.88    0.53
  -4  -4 -45    0.73    0.42
  -4  -4 -46    0.25    0.32
  -4  -4 -47    0.75    0.40
   4  -6 -43    1.23    0.58
   4  -6 -42    0.86    0.56
   4   6 -41    1.15    0.40
   4  -6 -41    0.69    0.47
   4  -6 -41    1.62    0.62
   4   6 -40    0.39    0.23
   4  -6 -40    1.16    0.64
   4  -6 -40    0.22    0.39
   4   6 -39    0.19    0.29
   4  -6 -39    0.76    0.45
   4  -6 -39    0.44    0.41
   4  -6 -38    2.63    0.75
   4  -6 -38    1.32    0.49
   4   6 -38    2.12    0.53
   4   6 -37    2.14    0.54
   4  -6 -37    1.43    0.51
   4  -6 -37    1.16    0.50
   4   6 -36    0.29    0.24
   4  -6 -36   -0.20    0.33
   4  -6 -36    0.07    0.22
   4   6 -35    0.75    0.32
   4  -6 -35    0.77    0.42
   4  -6 -35    0.71    0.43
   4   6 -34    1.60    0.41
   4  -6 -34    2.26    0.59
   4  -6 -34    2.13    0.62
   4   6 -33    3.02    0.54
   4  -6 -33    2.24    0.62
   4  -6 -33    2.28    0.63
   4   6 -32    2.19    0.47
   4  -6 -32    1.55    0.52
   4  -6 -32    1.55    0.50
   4  -6 -31    4.63    0.88
   4  -6 -31    4.71    0.83
   4   6 -31    5.32    0.67
   4  -6 -30   10.87    1.32
   4   6 -30   10.67    0.91
   4  -6 -29    6.94    1.07
   4  -6 -28    4.37    0.84
   4  -6 -27    2.35    0.61
   4  -6 -26    7.63    1.06
   4   6 -25   52.88    0.91
   4  -6 -25   52.37    2.71
   4  -6 -24   70.22    3.09
   4   6 -24   74.43    1.11
   4  -6 -23   57.74    2.78
   4  -6 -22   13.60    1.36
  -4   6  22   15.13    1.15
   4   6 -21   32.43    0.98
  -4   6  21   33.24    1.68
   4  -6 -21   31.37    2.02
   4   6 -20   34.64    1.03
   4  -6 -20   35.51    2.11
   4   6 -20   29.64    1.32
  -4   6  20   36.71    1.74
   4   6 -19    7.40    0.49
   4   6 -19    7.85    0.66
  -4   6  19    7.67    0.80
   4  -6 -19    8.35    1.03
  -4   6  18    4.53    0.62
   4   6 -18    4.00    0.47
   4  -6 -18    4.12    0.72
   4   6 -18    3.85    0.36
   4   6 -17    1.87    0.26
   4  -6 -17    2.20    0.52
   4   6 -17    1.84    0.31
  -4   6  17    1.60    0.36
   4   6 -16    0.61    0.17
  -4   6  16    0.72    0.26
   4  -6 -16    0.59    0.29
   4   6 -16    0.77    0.17
   4  -6 -15    8.54    0.99
   4   6 -15    9.24    0.57
  -4   6  15   10.31    0.91
   4   6 -15    9.67    0.67
   4   6 -14    2.74    0.34
   4   6 -14    2.75    0.32
  -4   6  14    2.85    0.49
  -4  -6  14    2.86    0.51
   4  -6 -14    2.85    0.59
   4   6 -13   51.81    1.43
  -4   6  13   53.83    2.07
  -4  -6  13   51.16    2.02
   4   6 -13   53.13    1.39
   4  -6 -13   54.11    2.42
  -4   6  12  199.25    4.03
   4   6 -12  194.88    2.66
   4   6 -12  195.61    2.70
  -4  -6  12  192.34    3.82
   4  -6 -12  195.18    4.53
   4   6 -11  171.62    2.39
  -4   6  11  182.29    3.86
   4  -6 -11  171.47    4.21
  -4  -6  11  171.83    3.56
   4   6 -11  173.62    2.57
  -4   6  10  104.67    2.95
   4   6 -10   96.89    1.94
   4  -6 -10  101.72    3.21
   4   6 -10   96.11    1.68
  -4  -6  10   93.44    2.60
   4   6  -9  190.27    2.23
  -4   6   9  194.43    4.03
   4   6  -9  187.82    2.72
  -4  -6   9  188.20    3.64
   4  -6  -9  194.36    4.41
  -4   6   8  101.55    2.93
  -4  -6   8   95.62    2.57
   4  -6  -8   89.62    2.99
   4   6  -8   94.49    1.94
   4   6  -8   90.40    1.46
   4   6  -7   49.83    1.43
   4   6  -7   54.70    1.95
  -4   6   7   50.73    2.10
   4   6  -7   50.61    1.03
   4  -6  -7   50.31    2.23
  -4  -6   7   51.53    1.86
   4   6  -6   69.85    2.17
   4  -6  -6   66.33    2.53
  -4  -6   6   68.09    2.11
   4   6  -6   67.55    1.13
  -4   6   6   69.66    2.45
   4  -6  -5  250.81    4.81
  -4   6   5  251.64    4.68
   4   6  -5  250.74    4.07
   4   6  -5  238.57    2.07
  -4  -6   5  251.57    3.98
   4  -6  -4   79.15    2.68
   4   6  -4   78.21    2.24
  -4  -6   4   73.75    2.14
  -4  -6   4   73.86    1.19
   4   6  -4   70.41    1.13
  -4   6   4   76.75    2.61
   4  -6  -3   45.49    2.01
   4   6  -3   44.32    1.68
   4   6  -3   42.92    0.89
  -4   6   3   46.10    2.04
  -4  -6   3   44.42    1.00
   4   6  -2   42.15    1.61
  -4   6   2   43.08    1.97
   4  -6  -2   42.81    1.95
   4   6  -2   41.06    0.90
  -4  -6   2   41.06    1.57
  -4  -6   2   41.97    1.05
  -4  -6   1   10.25    0.56
  -4  -6   1   10.38    0.81
   4   6  -1    9.98    0.46
  -4   6   1   10.11    0.96
   4   6  -1   10.87    0.82
   4  -6  -1    9.10    0.89
   4  -6   0   25.22    1.46
  -4  -6   0   27.43    0.98
  -4   6   0   25.85    1.54
   4   6   0   26.09    1.24
  -4  -6   0   26.82    1.31
   4   6   0   26.14    0.79
   4   6   1   23.39    1.09
  -4  -6  -1   22.09    0.93
  -4  -6  -1   21.29    1.17
   4   6   1   21.53    1.10
  -4   6  -1   23.14    1.47
   4   6   1   21.79    0.75
   4  -6   1   20.99    1.33
  -4   6  -2   28.42    1.64
  -4  -6  -2   26.21    1.33
   4   6   2   27.29    1.22
   4   6   2   27.02    1.18
   4   6   2   26.23    0.85
  -4  -6  -2   26.63    1.05
   4  -6   2   27.08    1.49
  -4  -6  -3    8.51    0.62
  -4  -6  -3    7.91    0.74
   4   6   3    7.97    0.65
   4  -6   3    8.24    0.95
  -4   6  -3    8.25    0.88
   4  -6   3    8.07    0.81
   4   6   3    8.32    0.67
   4  -6   4    2.49    0.46
   4   6   4    2.77    0.39
  -4  -6  -4    2.25    0.41
  -4  -6  -4    2.75    0.36
  -4   6  -4    3.67    0.63
   4   6   4    3.04    0.40
   4  -6   4    3.23    0.64
  -4  -6  -5   29.46    1.22
   4  -6   5   29.94    1.84
   4   6   5   28.97    1.18
  -4  -6  -5   29.59    1.46
  -4   6  -5   29.76    1.71
   4   6   5   28.80    1.28
   4  -6   5   29.57    1.53
   4   6   6   75.31    2.08
   4  -6   6   75.54    2.92
  -4  -6  -6   77.70    2.03
   4  -6   6   76.24    2.42
  -4   6  -6   78.57    2.79
   4   6   6   75.27    1.86
  -4  -6  -6   74.91    2.33
   4  -6   7   35.68    1.64
   4   6   7   38.76    1.52
   4  -6   7   38.47    2.10
  -4  -6  -7   38.18    1.68
  -4  -6  -7   38.16    1.45
   4   6   7   39.25    1.31
  -4   6  -7   39.43    1.98
   4  -6   8    3.68    0.67
  -4  -6  -8    3.38    0.45
   4   6   8    3.53    0.39
   4   6   8    3.82    0.49
  -4  -6  -8    3.79    0.54
  -4   6  -8    4.44    0.71
   4  -6   8    2.64    0.47
   4  -6   9   10.61    1.13
   4   6   9   10.05    0.63
  -4  -6  -9    8.88    0.83
  -4  -6  -9   10.22    0.78
   4  -6   9    9.18    0.83
  -4   6  -9   11.59    1.10
   4   6  10   13.10    0.70
  -4   6 -10   11.98    1.13
   4  -6  10   12.91    1.24
  -4  -6 -10   13.47    1.04
  -4  -6 -10   12.58    0.88
  -4  -6 -11   21.85    0.89
   4   6  11   21.91    0.87
  -4  -6 -11   23.91    1.24
  -4   6 -11   23.72    1.59
   4  -6  11   23.70    1.69
  -4  -6 -11   19.97    1.28
  -4  -6 -12   25.97    1.46
  -4  -6 -12   25.15    0.96
  -4   6 -12   27.18    1.72
  -4  -6 -12   26.49    1.33
   4   6  12   26.29    0.93
   4  -6  12   27.75    1.83
  -4   6 -13   11.67    1.12
   4  -6  13   11.92    1.21
  -4  -6 -13   11.52    0.99
  -4  -6 -13   12.16    0.93
  -4  -6 -13   10.37    0.63
   4   6  13   11.37    0.60
  -4   6 -14    1.87    0.51
  -4  -6 -14    1.09    0.22
  -4  -6 -14    1.02    0.30
   4   6  14    0.92    0.18
  -4  -6 -14    1.74    0.43
   4  -6  14    1.09    0.41
  -4  -6 -15   42.38    1.31
  -4  -6 -15   44.71    1.82
  -4   6 -15   43.56    2.20
  -4  -6 -15   46.52    2.03
   4  -6  15   46.96    2.44
  -4  -6 -16   52.68    1.47
  -4  -6 -16   57.55    2.11
  -4  -6 -16   59.09    2.32
  -4   6 -16   55.22    2.49
   4  -6  16   52.31    2.61
   4  -6  17    0.91    0.42
  -4   6 -17    1.28    0.46
  -4  -6 -17    0.46    0.14
  -4  -6 -17    1.47    0.38
  -4  -6 -17    1.54    0.46
  -4   6 -18   34.43    1.98
  -4  -6 -18   36.41    1.74
   4  -6  18   33.23    2.12
  -4  -6 -18   33.75    1.80
  -4  -6 -19   32.92    1.80
  -4   6 -19   33.04    1.96
  -4  -6 -19   31.13    1.63
   4  -6  19   32.77    2.12
   4  -6  20    2.18    0.59
  -4  -6 -20    2.28    0.56
  -4  -6 -20    2.30    0.52
  -4   6 -20    2.72    0.64
  -4   6 -21   42.53    2.25
  -4  -6 -21   43.32    2.01
  -4  -6 -21   45.47    2.16
   4  -6  21   45.49    2.58
  -4   6 -22   20.83    1.59
   4  -6  22   21.65    1.79
  -4  -6 -22   21.65    1.46
  -4  -6 -22   21.13    1.50
  -4  -6 -23    2.92    0.60
   4  -6  23    1.16    0.41
  -4  -6 -23    2.03    0.53
  -4   6 -23    1.78    0.49
  -4  -6 -24    1.78    0.50
  -4  -6 -24    2.14    0.54
  -4   6 -24    2.49    0.60
   4  -6  24    2.18    0.62
   4  -6  25   17.73    1.69
  -4  -6 -25   15.49    1.33
  -4  -6 -25   15.36    1.30
  -4   6 -25   14.95    1.39
  -4   6 -26   12.15    1.26
  -4  -6 -26   13.51    1.27
   4  -6  26   11.29    1.37
  -4  -6 -26   11.87    1.17
  -4  -6 -27    6.49    0.89
  -4  -6 -27    6.40    0.89
   4  -6  27    5.74    0.99
  -4   6 -27    5.44    0.87
  -4   6 -27    7.10    0.65
  -4  -6 -28    2.97    0.65
  -4  -6 -28    2.45    0.59
  -4   6 -28    0.89    0.38
  -4   6 -28    1.57    0.32
  -4  -6 -29    5.59    0.89
  -4   6 -29    5.12    0.84
  -4   6 -29    5.67    0.60
  -4  -6 -29    5.44    0.86
  -4   6 -30   11.21    1.27
  -4  -6 -30   11.94    1.26
  -4   6 -30   12.55    0.86
  -4  -6 -30   11.46    1.22
  -4  -6 -31    2.79    0.64
  -4   6 -31    3.35    0.74
  -4   6 -31    2.63    0.40
  -4  -6 -31    3.39    0.72
  -4   6 -32    2.40    0.60
  -4   6 -32    2.30    0.39
  -4  -6 -32    1.82    0.50
  -4  -6 -32    1.98    0.60
  -4   6 -33    4.03    0.49
  -4  -6 -33    4.32    0.81
  -4   6 -33    4.34    0.82
  -4  -6 -33    2.91    0.65
  -4  -6 -34    1.56    0.53
  -4   6 -34    1.99    0.61
  -4   6 -34    2.01    0.36
  -4  -6 -34    0.96    0.44
  -4  -6 -35    0.97    0.41
  -4  -6 -35    0.29    0.28
  -4   6 -35    0.36    0.28
  -4  -6 -36    0.30    0.28
  -4  -6 -36    0.14    0.21
  -4   6 -36    0.46    0.36
  -4  -6 -37   -0.37    0.36
  -4   6 -37    0.12    0.28
  -4  -6 -37   -0.11    0.33
  -4   6 -38    0.76    0.47
  -4  -6 -38    0.03    0.29
  -4  -6 -38    0.42    0.39
  -4  -6 -39   -0.17    0.37
  -4   6 -39    0.75    0.46
  -4  -6 -39    0.47    0.40
  -4   6 -40    0.05    0.34
  -4  -6 -40    0.18    0.28
  -4  -6 -40    0.40    0.30
  -4  -6 -41    1.52    0.56
  -4   6 -41    1.75    0.63
  -4  -6 -41    1.60    0.50
  -4  -6 -42    0.44    0.42
  -4  -6 -42    0.02    0.29
   4  -8 -39    1.31    0.64
   4  -8 -38    1.24    0.65
   4  -8 -37   -0.07    0.29
   4  -8 -36    0.37    0.39
   4  -8 -35   -0.08    0.38
   4  -8 -34    1.25    0.57
   4  -8 -33    1.21    0.56
   4  -8 -32    0.71    0.56
   4  -8 -31    0.91    0.45
   4  -8 -30    7.44    1.24
   4  -8 -29   12.33    1.56
   4  -8 -28   11.70    1.48
   4  -8 -27    7.01    1.15
  -4  -8  27    7.97    1.13
   4  -8 -26    6.22    1.07
  -4  -8  26    5.34    0.93
  -4  -8  25   20.37    1.74
   4  -8 -25   19.41    1.84
  -4   8  24    3.68    0.67
   4  -8 -24    3.62    0.84
  -4  -8  24    2.85    0.68
  -4   8  23    0.76    0.31
   4  -8 -23    1.44    0.52
  -4  -8  23    0.25    0.28
   4  -8 -22    2.28    0.62
  -4  -8  22    2.55    0.63
  -4   8  22    2.91    0.56
  -4  -8  21    2.39    0.61
  -4   8  21    2.77    0.57
   4  -8 -21    1.98    0.62
  -4   8  20    0.08    0.20
   4  -8 -20    0.08    0.33
  -4  -8  20    0.79    0.46
  -4  -8  19   20.49    1.62
   4  -8 -19   19.36    1.73
  -4   8  19   20.74    1.45
   4   8 -18   13.72    1.30
  -4   8  18   13.10    1.16
  -4  -8  18   13.17    1.28
   4  -8 -18   10.83    1.28
  -4  -8  17    8.28    1.03
   4   8 -17   10.34    1.13
   4  -8 -17    9.39    1.20
  -4   8  17    9.24    0.98
  -4   8  16    0.96    0.39
   4  -8 -16    0.78    0.41
  -4  -8  16    0.51    0.31
   4   8 -16    0.52    0.34
   4   8 -15    0.82    0.40
  -4  -8  15    0.53    0.28
   4  -8 -15    0.40    0.31
  -4   8  15    0.12    0.19
  -4  -8  14    0.59    0.30
  -4   8  14    0.31    0.26
   4   8 -14    0.20    0.28
   4  -8 -14    0.51    0.34
  -4  -8  13    0.16    0.18
  -4   8  13    0.39    0.26
   4  -8 -13    0.26    0.27
   4   8 -13    0.61    0.36
   4   8 -12    5.55    0.82
  -4   8  12    5.50    0.78
   4  -8 -12    4.91    0.82
  -4  -8  12    5.68    0.80
  -4   8  11   16.26    1.33
   4   8 -11   17.19    1.36
   4  -8 -11   14.03    1.38
  -4  -8  11   16.80    1.34
   4  -8 -10    0.76    0.36
  -4  -8  10    0.60    0.36
  -4   8  10    0.50    0.31
   4   8 -10    0.68    0.29
   4  -8  -9    1.28    0.48
   4   8  -9    2.36    0.54
  -4  -8   9    1.81    0.47
  -4   8   9    1.94    0.50
   4   8  -8    3.34    0.61
  -4  -8   8    3.83    0.65
  -4   8   8    2.73    0.54
   4  -8  -8    2.44    0.59
  -4   8   7    0.03    0.21
  -4  -8   7    0.58    0.31
   4   8  -7    0.48    0.27
   4  -8  -7    0.23    0.23
  -4   8   6    9.66    1.06
   4   8  -6    8.77    0.95
   4  -8  -6    6.89    0.93
   4   8  -5   10.35    1.01
   4  -8  -5   12.21    1.21
  -4   8   5   12.40    1.20
   4  -8  -4    0.82    0.35
   4   8  -4    0.61    0.22
  -4   8   4    1.09    0.42
   4   8  -4    0.71    0.16
  -4  -8   4    0.69    0.16
   4  -8  -3   37.54    2.06
   4   8  -3   35.73    1.83
   4   8  -3   32.65    1.00
  -4   8   3   38.69    2.14
  -4  -8   3   36.21    1.12
  -4   8   2    8.35    1.01
   4   8  -2    6.00    0.44
   4   8  -2    7.28    0.83
  -4  -8   2    7.07    0.53
   4  -8  -2    9.17    1.03
   4   8  -1    9.93    0.93
   4   8  -1    8.70    0.54
  -4   8   1    9.85    1.10
  -4  -8   1    9.91    0.65
   4  -8  -1    9.77    1.04
   4   8   0   43.86    1.94
   4   8   0   39.87    1.18
  -4   8   0   44.17    2.31
   4  -8   0   43.65    2.15
  -4  -8   0   41.43    1.40
  -4  -8  -1   27.71    1.20
  -4   8  -1   30.54    1.93
   4   8   1   29.07    1.56
   4   8   1   24.89    0.97
   4  -8   1   27.83    1.71
   4   8   2    2.32    0.30
   4  -8   2    2.49    0.52
   4   8   2    2.45    0.46
  -4   8  -2    2.34    0.57
  -4  -8  -2    2.49    0.40
  -4  -8  -3   18.67    1.08
  -4   8  -3   19.73    1.59
   4  -8   3   18.05    1.34
   4   8   3   18.32    1.20
   4   8   3   17.92    0.86
   4  -8   4    1.38    0.37
   4   8   4    2.13    0.43
  -4  -8  -4    1.26    0.34
  -4   8  -4    1.51    0.46
  -4  -8  -4    2.54    0.44
  -4  -8  -5    7.22    0.71
  -4  -8  -5    7.48    0.88
  -4   8  -5    9.20    1.12
   4   8   5    8.52    0.81
   4  -8   5    7.07    0.83
  -4  -8  -6   14.85    1.24
  -4   8  -6   16.25    1.47
   4   8   6   16.49    1.09
   4  -8   6   16.50    1.25
  -4  -8  -6   14.56    1.03
  -4  -8  -7    2.55    0.53
   4  -8   7    2.07    0.61
   4   8   7    2.26    0.40
  -4  -8  -7    2.76    0.48
  -4   8  -7    1.90    0.50
   4  -8   7    2.53    0.51
  -4  -8  -8    1.05    0.38
  -4  -8  -8    0.39    0.21
   4   8   8    0.41    0.22
  -4   8  -8    1.59    0.58
   4  -8   8    0.51    0.27
   4  -8   8    0.69    0.39
  -4  -8  -9   17.14    1.38
   4  -8   9   15.74    1.57
  -4   8  -9   13.68    1.38
   4  -8   9   16.30    1.23
  -4  -8  -9   16.62    1.18
   4   8   9   16.74    1.02
   4   8  10    2.99    0.44
  -4  -8 -10    2.33    0.46
  -4   8 -10    3.05    0.71
   4  -8  10    3.76    0.81
  -4  -8 -10    3.21    0.60
  -4   8 -11   58.39    2.85
   4  -8  11   53.95    2.87
  -4  -8 -11   52.87    2.17
   4   8  11   51.84    1.71
  -4  -8 -11   54.39    2.47
   4   8  12   18.73    1.01
  -4   8 -12   18.95    1.65
  -4  -8 -12   19.17    1.35
   4  -8  12   18.25    1.70
  -4  -8 -12   19.91    1.54
   4  -8  13   22.34    1.88
  -4  -8 -13   22.26    1.47
  -4  -8 -13   23.33    1.67
  -4   8 -13   21.42    1.77
   4   8  13   21.94    1.06
  -4   8 -14   20.81    1.76
   4   8  14   19.79    0.99
  -4  -8 -14   21.23    1.59
  -4  -8 -14   20.41    1.42
   4  -8  14   19.99    1.79
  -4  -8 -15   13.52    1.28
  -4  -8 -15   12.44    1.13
   4  -8  15   13.29    1.48
   4   8  15   12.07    0.76
  -4   8 -15   12.89    1.39
   4   8  16    0.47    0.16
  -4   8 -16    0.04    0.31
  -4  -8 -16    0.84    0.31
  -4  -8 -16    0.31    0.26
   4  -8  16    0.39    0.32
  -4  -8 -17    6.76    0.86
  -4  -8 -17    6.40    0.92
  -4   8 -17    4.84    0.86
   4  -8  17    5.89    1.04
  -4  -8 -18    3.15    0.69
  -4   8 -18    2.86    0.72
   4  -8  18    3.20    0.76
  -4  -8 -18    4.37    0.73
  -4  -8 -19   18.72    1.47
  -4  -8 -19   22.02    1.70
   4  -8  19   19.63    1.85
  -4   8 -19   21.02    1.80
   4  -8  20   32.12    2.38
  -4   8 -20   29.18    2.13
  -4  -8 -20   29.57    2.00
  -4  -8 -20   29.62    1.86
   4  -8  21    5.68    1.04
  -4   8 -21    3.79    0.80
  -4  -8 -21    3.54    0.67
  -4  -8 -21    5.23    0.87
  -4   8 -22    0.30    0.26
  -4  -8 -22    1.44    0.48
  -4  -8 -22    0.40    0.33
   4  -8  22    0.93    0.53
  -4  -8 -23    1.40    0.51
  -4   8 -23    1.62    0.55
   4  -8  23    2.00    0.64
  -4  -8 -23    0.95    0.37
  -4  -8 -24    1.48    0.47
  -4   8 -24    0.96    0.38
   4  -8  24    2.33    0.75
  -4  -8 -24    1.98    0.57
   4  -8  25    0.79    0.48
  -4  -8 -25    0.69    0.40
  -4   8 -25    1.30    0.49
  -4  -8 -25    1.48    0.48
  -4   8 -26    1.51    0.57
  -4  -8 -26    3.33    0.73
  -4  -8 -26    2.15    0.59
   4  -8  26    2.16    0.66
  -4   8 -27    0.89    0.41
   4  -8  27    1.69    0.66
  -4  -8 -27    1.87    0.57
  -4  -8 -27    1.62    0.57
   4  -8  28    2.68    0.81
  -4   8 -28    2.74    0.73
  -4  -8 -28    2.68    0.68
  -4  -8 -28    3.87    0.83
  -4   8 -29    1.32    0.51
  -4  -8 -29    1.31    0.51
  -4  -8 -29    1.67    0.59
   4  -8  29    1.94    0.75
  -4   8 -30    1.21    0.50
  -4  -8 -30    1.30    0.50
  -4  -8 -30    1.54    0.52
   4  -8  30    1.62    0.73
  -4  -8 -31    1.54    0.58
  -4   8 -31    0.44    0.25
  -4  -8 -31    0.44    0.38
   4  -8  31    1.05    0.59
  -4  -8 -32    0.50    0.39
   4  -8  32    0.64    0.54
  -4  -8 -32    1.27    0.52
  -4   8 -32    0.97    0.42
  -4   8 -33   -0.34    0.45
  -4  -8 -33   -0.28    0.46
  -4  -8 -33   -0.25    0.28
   4  -8  33    0.79    0.55
  -4   8 -34   -0.07    0.37
  -4  -8 -34   -0.21    0.32
  -4  -8 -34    0.00    0.35
   4  -8  34    0.04    0.37
   4  -8  35    0.32    0.49
  -4  -8 -35    0.47    0.31
  -4  -8 -35    0.44    0.42
  -4   8 -35    0.39    0.31
   4  -8  36    1.45    0.70
  -4  -8 -36    1.63    0.59
  -4  -8 -37    0.11    0.31
  -4  -8 -38    0.65    0.36
  -4  -8 -39   -0.97    0.50
  -4 -10  36    1.73    0.67
  -4 -10  35    2.26    0.83
  -4 -10  34    0.77    0.65
  -4 -10  33    1.89    0.73
   4 -10 -33    1.88    0.73
  -4 -10  32    0.13    0.29
   4 -10 -32    0.08    0.36
  -4 -10  31    2.08    0.71
   4 -10 -31    1.43    0.69
   4  10 -31    3.00    0.82
   4 -10 -30    0.38    0.36
   4  10 -30    0.69    0.42
  -4 -10  30    0.49    0.38
  -4 -10  29   -0.51    0.48
   4  10 -29    1.29    0.64
   4 -10 -29   -1.59    0.65
   4 -10 -28    0.40    0.28
   4  10 -28    0.55    0.37
  -4 -10  28    1.31    0.51
  -4 -10  27    3.91    0.91
   4  10 -27    3.25    0.81
   4 -10 -27    4.00    0.98
   4  10 -26    0.81    0.47
  -4 -10  26    0.65    0.43
   4 -10 -26    0.85    0.51
  -4 -10  25    0.35    0.31
   4 -10 -25    1.39    0.60
  -4  10  25    1.35    0.46
   4  10 -25    1.16    0.51
  -4  10  24    2.11    0.52
  -4 -10  24    2.45    0.69
   4  10 -24    2.27    0.68
   4 -10 -24    1.53    0.59
   4  10 -23    2.11    0.68
   4 -10 -23    1.65    0.62
  -4  10  23    1.90    0.50
  -4 -10  23    1.42    0.46
   4 -10 -22    6.03    1.10
  -4  10  22    5.37    0.83
  -4 -10  22    7.40    1.14
   4  10 -22    5.21    0.97
  -4  10  21    2.07    0.53
   4 -10 -21    1.63    0.65
   4  10 -21    1.57    0.56
  -4 -10  21    1.24    0.54
   4  10 -20    1.50    0.57
  -4  10  20    0.65    0.39
   4 -10 -20    0.97    0.55
  -4 -10  20    0.52    0.41
  -4 -10  19   13.14    1.48
  -4  10  19   13.36    1.30
   4  10 -19   12.54    1.45
   4 -10 -19   12.28    1.52
  -4  10  18    6.82    0.93
   4  10 -18    6.90    1.08
   4 -10 -18    5.65    1.04
  -4 -10  18    8.50    1.18
  -4  10  17    4.33    0.76
  -4 -10  17    5.74    0.96
   4  10 -17    5.24    0.94
   4 -10 -17    4.01    0.85
   4 -10 -16    0.56    0.40
  -4 -10  16    0.49    0.37
   4  10 -16   -0.08    0.31
  -4  10  16    1.45    0.49
   4  10 -15    0.21    0.29
  -4  10  15    0.30    0.27
   4 -10 -15    0.33    0.32
  -4 -10  15    0.43    0.33
   4  10 -14    2.07    0.53
  -4 -10  14    2.57    0.63
  -4  10  14    2.85    0.62
   4 -10 -14    2.73    0.73
  -4  10  13    0.49    0.28
   4  10 -13    1.00    0.46
  -4 -10  13    1.27    0.44
   4 -10 -13    0.51    0.44
   4 -10 -12   -0.13    0.25
  -4  10  12    0.47    0.32
  -4 -10  12    0.37    0.35
   4  10 -12    0.51    0.29
   4 -10 -11   21.55    1.87
  -4  10  11   26.30    1.88
   4  10 -11   23.47    1.87
   4 -10 -10    1.09    0.42
   4  10 -10    1.49    0.53
  -4  10  10    1.16    0.48
   4  10  -9    2.33    0.65
  -4  10   9    1.74    0.51
   4 -10  -9    2.22    0.61
   4 -10  -8    5.43    0.94
   4  10  -8    6.05    0.93
  -4  10   8    5.83    0.92
  -4  10   7    7.95    1.10
   4 -10  -7    7.49    1.06
   4  10  -7    8.64    1.11
   4  10  -6   10.01    1.15
  -4  10   6   10.09    1.24
   4 -10  -6   10.75    1.27
  -4  10   5    3.71    0.76
   4 -10  -5    4.40    0.83
   4  10  -5    3.81    0.73
   4 -10  -4    0.45    0.24
  -4  10   4    1.01    0.51
   4  10  -4    0.65    0.36
   4  10  -3    1.80    0.51
   4 -10  -3    1.02    0.37
  -4  10   3    1.49    0.53
   4  10  -2   13.66    1.28
  -4  10   2   15.26    1.56
   4 -10  -2   12.89    1.30
   4 -10  -1    3.20    0.65
   4  10  -1    2.69    0.58
  -4  10   1    3.73    0.76
  -4  10   0    1.95    0.59
   4 -10   0    1.15    0.44
   4  10   0    1.37    0.45
   4  10   1    1.28    0.45
   4 -10   1    1.46    0.46
  -4  10  -1    1.46    0.51
   4 -10   2    3.23    0.63
  -4  10  -2    2.78    0.72
   4  10   2    2.90    0.58
   4  10   3   15.96    1.30
   4 -10   3   14.39    1.31
  -4  10  -3   17.15    1.68
  -4  10  -4    2.69    0.70
   4  10   4    2.26    0.53
   4 -10   4    2.56    0.59
   4 -10   5   15.67    1.35
   4  10   5   16.99    1.30
  -4  10  -5   16.56    1.66
   4  10   6    2.72    0.54
  -4  10  -6    2.78    0.70
   4 -10   6    1.92    0.49
  -4  10  -7    1.30    0.49
   4 -10   7    0.97    0.32
  -4  10  -8    0.64    0.42
   4 -10   8    0.87    0.34
  -4  10  -9    0.35    0.31
  -4  10 -10    0.75    0.43
  -4  10 -11    7.02    1.13
  -4  10 -12    0.35    0.45
   4 -10  12   -0.33    0.42
  -4  10 -13    6.39    1.09
   4 -10  13    7.84    1.26
   4 -10  14    2.71    0.75
  -4  10 -14    4.63    1.01
   4 -10  15    5.84    1.12
  -4 -10 -15    4.90    0.91
  -4  10 -15    5.29    1.06
  -4  10 -16    0.53    0.38
  -4 -10 -16    0.18    0.28
   4 -10  16    0.14    0.34
  -4  10 -17    5.09    1.04
  -4 -10 -17    5.69    1.00
   4 -10  17    4.17    0.96
   4 -10  18    0.29    0.36
  -4 -10 -18    0.81    0.45
  -4  10 -18    0.31    0.37
  -4  10 -19    3.00    0.80
  -4 -10 -19    4.01    0.87
   4 -10  19    3.95    0.94
  -4  10 -20    8.27    1.32
  -4 -10 -20   10.01    1.31
   4 -10  20    7.81    1.33
  -4  10 -21    0.81    0.58
  -4 -10 -21    0.01    0.34
   4 -10  21   -0.21    0.44
   4 -10  22    2.93    0.86
  -4 -10 -22    2.02    0.64
  -4  10 -22    1.93    0.66
  -4  10 -23   -0.22    0.32
  -4 -10 -23    1.15    0.50
   4 -10  23    0.00    0.39
   4 -10  24    2.02    0.77
  -4 -10 -24    1.46    0.57
  -4  10 -24    1.66    0.62
   4 -10  25    2.41    0.83
  -4 -10 -25    1.51    0.59
  -4  10 -25    1.76    0.66
   4 -10  26    2.59    0.86
  -4  10 -26    2.13    0.72
  -4 -10 -26    1.22    0.56
  -4  10 -27    1.23    0.55
  -4 -10 -27    1.52    0.61
   4 -10  27    2.07    0.85
   4 -10  28    1.48    0.67
   4 -10  29    0.98    0.58
   4  12 -22    0.72    0.52
   4  12 -21    2.00    0.72
   4  12 -20    1.64    0.65
   4  12 -19    0.94    0.56
   4  12 -18    3.14    0.90
   4  12 -17    0.65    0.46
   4  12 -16    5.52    1.07
   4  12 -15    1.63    0.68
  -4  12  15   -0.11    0.23
  -4  12  14    0.52    0.38
   4  12 -14   -0.44    0.50
   4  12 -13    3.48    0.87
  -4  12  13    3.29    0.77
  -4  12  12    1.99    0.60
   4  12 -12    2.14    0.71
  -4  12  11    1.17    0.49
   4  12 -11    1.52    0.64
  -4  12  10   -0.16    1.32
   4  12 -10    1.44    0.52
  -4  12   9    0.75    0.42
   4  12  -9    1.17    0.62
   4  12  -8    1.40    0.52
  -4  12   8    1.05    0.44
  -4  12   7    1.03    0.51
   4  12  -7    0.38    0.29
  -4  12   6   -0.14    0.40
   4  12  -6   -0.41    0.38
  -4  12   5    2.90    0.76
  -4  12   4    2.38    0.72
  -4  12   3    1.76    0.63
  -4  12   2    3.47    0.83
  -4  12   1    0.62    0.49
  -4  12   0    9.12    1.38
  -4  12  -1    0.16    0.37
  -4  12  -2    2.76    0.84
  -4  12  -3    6.99    1.20
  -4  12  -4    1.90    0.65
  -4  12  -5    0.74    0.42
  -4  12  -6    1.92    0.66
  -4  12  -7    0.70    0.38
  -4  12  -8    0.50    0.36
  -4  12  -9    1.51    0.58
  -4  12 -10    0.72    0.47
  -4  12 -11    1.02    0.56
  -4  12 -12    1.87    0.79
  -4  12 -13   -0.23    0.53
  -4  12 -14    0.93    0.49
  -4  12 -15   -0.18    0.40
   4 -12  19   -0.31    0.42
   4 -12  20    2.80    0.90
   5   1 -50    0.65    0.44
   5  -1 -49    3.27    0.83
   5   1 -49    4.13    0.92
   5  -1 -48    3.01    0.79
   5   1 -48    3.59    0.81
   5  -1 -47    1.74    0.67
   5   1 -47    1.41    0.60
   5   1 -46    3.94    0.86
   5  -1 -46    4.04    0.89
   5   1 -45    4.50    0.87
   5  -1 -45    4.25    0.90
   5   1 -44    7.07    1.07
   5  -1 -44    7.40    1.14
   5   1 -43    0.90    0.43
   5  -1 -43    0.74    0.45
   5   1 -42    5.43    0.91
   5  -1 -42    4.47    0.87
   5  -1 -42    4.03    0.66
   5  -1 -41    8.52    0.92
   5  -1 -41   10.67    1.28
   5   1 -41    8.18    1.08
   5   1 -40    1.33    0.50
   5  -1 -40    1.51    0.40
   5  -1 -40    1.74    0.56
   5   1 -39    1.02    0.41
   5  -1 -39    0.38    0.26
   5  -1 -39    0.63    0.38
   5  -1 -38    4.85    0.68
   5   1 -38    5.15    0.82
   5  -1 -38    4.34    0.80
   5   1 -37   17.62    1.04
   5  -1 -37   16.82    1.19
   5  -1 -37   18.96    1.58
   5   1 -37   18.32    1.48
   5   1 -36    3.62    0.49
   5  -1 -36    2.81    0.51
   5   1 -36    3.31    0.68
   5  -1 -36    3.32    0.70
   5  -1 -35    5.39    0.67
   5   1 -35    4.97    0.55
   5  -1 -35    6.15    0.88
   5   1 -35    5.93    0.83
   5  -1 -34   24.66    1.71
   5  -1 -34   23.47    1.35
   5   1 -34   24.21    1.59
   5   1 -34   23.77    1.12
   5   1 -33   16.41    0.92
   5  -1 -33   16.95    1.13
   5  -1 -33   16.25    1.37
   5   1 -33   17.43    1.34
   5  -1 -32    1.14    0.43
   5  -1 -32    0.84    0.32
   5   1 -32    1.08    0.26
   5   1 -32    1.28    0.37
   5  -1 -31    7.76    0.75
   5  -1 -31    8.20    0.94
   5   1 -31    7.24    0.60
   5   1 -31    8.11    0.89
  -5  -1  30   40.40    1.04
   5   1 -30   43.85    1.39
   5  -1 -30   41.41    2.05
   5   1 -30   41.45    1.92
   5  -1 -30   43.47    1.70
   5  -1 -29   15.81    1.02
   5   1 -29   16.99    0.85
   5  -1 -29   15.28    1.24
   5   1 -29   17.35    1.23
  -5  -1  29   15.73    0.63
  -5  -1  28    2.04    0.23
   5   1 -28    2.09    0.32
   5  -1 -28    1.84    0.37
   5   1 -28    3.04    0.54
   5  -1 -28    2.21    0.50
   5  -1 -27   21.14    1.13
   5   1 -27   22.74    0.93
   5  -1 -27   20.28    1.36
   5   1 -27   22.88    1.34
  -5  -1  27   23.13    0.71
   5  -1 -26   18.30    1.04
   5   1 -26   18.55    0.82
   5  -1 -26   16.83    1.22
   5   1 -26   18.62    1.19
  -5  -1  26   18.03    0.61
   5   1 -25    6.09    0.46
   5  -1 -25    5.73    0.57
  -5  -1  25    6.27    0.35
   5   1 -25    5.62    0.64
   5  -1 -25    5.18    0.69
   5   1 -24    4.41    0.38
   5  -1 -24    4.66    0.61
   5  -1 -24    3.89    0.47
  -5  -1  24    4.07    0.27
   5   1 -24    4.86    0.60
   5  -1 -23    9.64    0.87
   5  -1 -23    9.21    0.70
   5   1 -23    8.59    0.51
  -5  -1  23    9.05    0.39
   5   1 -23    9.02    0.77
  -5   1  23    8.95    0.55
   5   1 -22   23.19    0.80
   5  -1 -22   22.99    1.08
   5  -1 -22   22.37    1.30
  -5  -1  22   23.26    0.60
   5   1 -22   23.54    1.21
  -5   1  22   22.96    0.88
  -5   1  21    8.73    0.54
   5   1 -21    8.97    0.48
   5  -1 -21    9.16    0.67
   5  -1 -21    8.35    0.78
  -5  -1  21    9.12    0.36
   5   1 -21    8.69    0.72
   5  -1 -20   19.06    0.94
   5   1 -20   18.10    0.66
  -5   1  20   19.08    0.79
   5  -1 -20   18.11    1.13
   5   1 -20   18.31    1.01
  -5  -1  20   18.87    0.50
   5  -1 -19    9.99    0.83
  -5   1  19   10.13    0.58
   5  -1 -19   10.58    0.69
  -5  -1  19   10.52    0.36
   5   1 -19   10.03    0.72
   5   1 -19   10.38    0.48
   5   1 -18   53.96    1.64
   5  -1 -18   50.44    1.81
  -5  -1  18   51.05    0.74
  -5   1  18   51.48    1.29
   5  -1 -17   37.45    1.54
  -5  -1  17   38.50    0.61
   5   1 -17   37.86    1.34
  -5   1  17   38.69    1.12
  -5   1  16   31.90    1.02
   5  -1 -16   33.11    1.40
  -5  -1  16   33.41    0.55
   5   1 -16   33.68    1.23
  -5   1  15   27.99    0.96
   5  -1 -15   28.96    1.29
   5   1 -15   29.11    1.09
  -5  -1  15   28.64    0.49
  -5  -1  14   14.82    0.34
  -5  -1  14   14.20    0.71
  -5   1  14   13.83    0.67
   5  -1 -14   14.90    0.91
   5   1 -14   14.93    0.77
  -5   1  14   15.14    0.85
   5  -1 -14   15.37    0.89
   5  -1 -13   30.79    1.23
  -5   1  13   31.39    1.01
   5   1 -13   31.06    1.06
  -5  -1  13   29.58    0.48
   5  -1 -13   30.15    1.28
  -5   1  13   31.00    1.19
  -5  -1  13   30.52    1.02
   5   1 -12   16.12    0.74
  -5   1  12   16.61    0.74
   5  -1 -12   16.08    0.94
   5  -1 -12   16.60    0.88
  -5  -1  12   16.89    0.71
  -5   1  12   16.21    0.84
  -5  -1  12   16.13    0.37
  -5   1  11   49.98    1.27
   5  -1 -11   51.76    1.54
  -5  -1  11   51.12    0.69
   5   1 -11   51.54    1.29
   5  -1 -11   51.30    1.60
  -5   1  11   52.30    1.50
  -5  -1  11   51.72    1.20
   5  -1 -10   71.67    1.77
   5   1 -10   72.74    1.49
   5  -1 -10   68.79    1.85
  -5   1  10   72.19    1.77
  -5  -1  10   70.18    1.35
   5  -1  -9    3.98    0.41
  -5   1   9    3.68    0.39
   5   1  -9    3.71    0.33
  -5   1   9    3.79    0.42
   5  -1  -9    4.19    0.48
  -5  -1   9    3.93    0.32
  -5   1   8   20.83    0.95
   5   1  -8   21.36    0.77
  -5  -1   8   21.27    0.69
   5  -1  -8   20.34    0.99
   5  -1  -8   21.98    0.94
  -5   1   8   21.33    0.89
   5  -1  -7   46.65    1.48
  -5   1   7   46.50    1.40
  -5   1   7   44.87    1.29
  -5  -1   7   45.98    1.00
   5  -1  -7   47.01    1.36
   5   1  -7   47.77    1.13
  -5   1   6    3.73    0.39
   5  -1  -6    3.44    0.37
   5  -1  -6    3.05    0.39
  -5   1   6    2.82    0.36
  -5  -1   6    2.92    0.26
   5   1  -6    3.54    0.31
   5   1  -5   44.42    1.04
   5  -1  -5   45.81    1.43
   5  -1  -5   46.93    1.34
  -5  -1   5   43.82    0.99
  -5   1   5   44.67    1.24
  -5   1   5   44.43    1.36
   5   1  -4   38.63    0.94
   5  -1  -4   36.71    1.27
  -5   1   4   36.37    1.24
   5  -1  -4   37.49    1.18
  -5   1   4   37.32    1.13
  -5  -1   4   36.67    0.90
  -5  -1   4   37.42    0.63
   5   1  -3   52.60    1.07
  -5  -1   3   52.07    1.09
  -5   1   3   51.20    1.47
   5  -1  -3   53.34    1.41
   5  -1  -3   52.25    1.49
  -5   1   3   52.76    1.34
  -5  -1   3   53.49    0.79
   5   1  -3   52.72    1.10
   5  -1  -2    5.74    0.50
  -5  -1   2    5.13    0.35
  -5   1   2    5.81    0.51
  -5   1   2    5.32    0.44
  -5  -1   2    5.76    0.27
   5   1  -2    5.98    0.35
   5   1  -2    5.85    0.35
   5  -1  -2    6.15    0.48
  -5  -1   1  120.64    1.68
   5  -1  -1  123.24    2.22
   5   1  -1  118.55    1.55
  -5   1   1  120.39    2.26
  -5   1   1  118.07    2.02
  -5  -1   1  121.59    1.42
   5  -1  -1  122.18    2.11
  -5  -1   1  121.17    1.29
  -5   1   1  118.06    2.24
   5   1  -1  119.24    1.47
  -5   1   0  377.70    3.61
  -5   1   0  385.61    4.04
  -5   1   0  382.10    4.02
  -5  -1   0  386.84    2.46
  -5  -1   0  381.98    2.38
   5   1   0  381.15    2.54
   5   1   0  388.62    2.82
  -5  -1   0  385.51    3.03
   5  -1   0  388.70    3.72
   5  -1   0  387.03    3.92
  -5   1  -1  169.39    2.67
  -5   1  -1  171.20    2.69
  -5  -1  -1  173.41    1.56
   5  -1   1  168.97    2.47
  -5  -1  -1  171.15    1.59
   5   1   1  167.62    1.70
  -5  -1  -1  175.53    1.66
   5  -1   1  174.29    2.61
   5   1   1  173.33    1.68
   5   1   1  172.18    1.67
  -5   1  -1  165.04    2.41
   5  -1   1  172.51    2.71
  -5  -1  -1  170.33    2.04
  -5   1  -2  320.29    3.67
  -5  -1  -2  315.20    2.00
   5   1   2  313.51    2.37
   5  -1   2  315.85    3.39
   5   1   2  313.46    2.19
   5   1   2  313.34    2.39
  -5   1  -2  313.13    3.32
  -5  -1  -2  319.12    2.31
   5  -1   2  312.24    3.48
  -5  -1  -2  322.24    2.85
   5  -1   2  310.92    3.70
  -5   1  -2  318.40    3.66
   5  -1   3 1141.39    6.45
   5  -1   3 1123.46    7.11
  -5  -1  -3 1150.71    5.52
   5   1   3 1154.43    4.76
  -5   1  -3 1120.25    6.31
  -5  -1  -3 1127.71    3.69
  -5  -1  -3 1107.54    4.48
   5   1   3 1138.55    4.70
  -5   1  -3 1158.38    7.00
   5   1   3 1122.34    4.00
   5  -1   3 1127.43    6.59
  -5   1  -3 1134.09    6.99
  -5  -1  -4   56.17    0.83
   5  -1   4   55.80    1.43
   5   1   4   57.41    0.89
  -5   1  -4   56.85    1.45
  -5  -1  -4   58.06    1.05
   5   1   4   56.57    1.08
   5  -1   4   58.02    1.64
   5  -1   4   54.31    1.46
  -5   1  -4   55.30    1.55
   5  -1   5  558.82    5.13
   5   1   5  559.58    2.67
   5  -1   5  568.71    4.54
  -5  -1  -5  574.19    3.43
  -5   1  -5  556.81    4.59
  -5  -1  -5  558.06    2.72
   5   1   5  556.67    3.50
  -5   1  -5  572.18    4.98
   5  -1   6  522.70    4.31
   5  -1   6  511.73    4.97
  -5  -1  -6  511.99    2.72
   5   1   6  525.60    3.45
  -5   1  -6  512.33    4.43
  -5  -1  -6  524.81    3.38
  -5   1  -6  501.43    4.82
   5   1   7   21.96    0.73
  -5  -1  -7   21.38    0.71
   5  -1   7   21.66    1.05
  -5   1  -7   21.51    0.93
  -5   1  -7   18.93    0.97
  -5  -1  -7   21.40    0.59
  -5   1  -8  114.94    2.17
  -5  -1  -8  113.48    1.42
  -5  -1  -8  115.71    1.71
   5   1   8  117.27    1.73
  -5   1  -8  107.28    2.30
  -5  -1  -9  148.07    1.69
  -5   1  -9  148.03    2.50
  -5  -1  -9  153.91    2.01
   5   1   9  151.14    2.01
  -5   1  -9  138.54    2.64
  -5  -1 -10    7.29    0.40
  -5   1 -10    6.94    0.56
  -5  -1 -10    7.22    0.46
   5   1  10    7.56    0.48
  -5   1 -11   89.03    1.98
  -5  -1 -11   90.10    1.62
   5   1  11   90.67    1.64
  -5   1 -11   95.05    1.71
  -5   1 -12   83.32    1.94
  -5  -1 -12   86.30    1.63
  -5   1 -12   86.94    1.65
  -5  -1 -13   20.75    0.82
  -5   1 -13   21.05    1.01
  -5   1 -13   21.47    0.83
  -5  -1 -14   99.65    1.84
  -5   1 -14  101.84    1.81
  -5  -1 -15   58.53    1.43
  -5   1 -15   60.45    1.41
  -5  -1 -16    3.29    0.38
  -5   1 -16    2.90    0.33
  -5  -1 -17   73.47    1.67
  -5   1 -17   74.16    1.61
  -5   1 -18   39.70    1.19
  -5  -1 -18   38.57    1.24
  -5   1 -19   15.18    0.75
  -5  -1 -19   15.88    0.82
  -5  -1 -20   22.59    1.00
  -5   1 -20   21.43    0.90
  -5   1 -21    4.98    0.45
  -5  -1 -21    5.52    0.51
  -5   1 -22    3.00    0.36
  -5  -1 -22    3.90    0.45
  -5  -1 -23   14.55    0.85
  -5   1 -23   14.03    0.78
  -5  -1 -24   16.54    0.93
  -5   1 -24   17.06    0.87
  -5  -1 -25    3.04    0.41
  -5   1 -25    3.19    0.40
  -5  -1 -26    3.90    0.50
  -5   1 -26    3.35    0.42
  -5  -1 -27   37.88    1.51
  -5   1 -27   36.61    1.35
  -5  -1 -28   15.65    1.00
  -5   1 -28   17.47    0.95
  -5  -1 -29   39.68    1.62
  -5   1 -29   41.40    1.48
  -5  -1 -30   48.48    1.81
  -5   1 -30   49.14    1.65
  -5  -1 -31   12.51    0.96
  -5   1 -31   11.16    0.80
  -5  -1 -32    7.37    0.76
  -5   1 -32    5.73    0.59
  -5  -1 -33   14.93    1.09
  -5   1 -33   13.80    0.94
  -5  -1 -34   59.07    2.18
  -5   1 -34   59.12    1.96
  -5  -1 -35   64.93    2.32
  -5   1 -35   64.67    2.10
  -5   1 -36   45.92    1.81
  -5  -1 -36   48.67    2.05
  -5   1 -37   10.93    0.92
  -5  -1 -37   11.98    1.05
  -5  -1 -37   12.49    1.32
  -5  -1 -38    4.06    0.80
  -5   1 -38    2.80    0.48
  -5  -1 -38    2.40    0.51
  -5  -1 -39    2.66    0.63
  -5  -1 -39    2.68    0.55
  -5   1 -39    2.89    0.51
  -5  -1 -40    3.84    0.63
  -5   1 -40    4.91    0.65
  -5  -1 -40    6.19    0.96
  -5  -1 -41    0.97    0.40
  -5  -1 -41    1.47    0.44
  -5   1 -41    0.58    0.24
  -5  -1 -42   -0.07    0.24
  -5  -1 -42   -0.03    0.23
  -5   1 -42    0.18    0.22
  -5  -1 -43   -0.23    0.34
  -5   1 -43    0.39    0.23
  -5  -1 -43    0.57    0.29
  -5  -1 -44    0.78    0.48
  -5   1 -44    0.84    0.33
  -5  -1 -44    0.53    0.33
  -5  -1 -45    1.15    0.52
  -5   1 -45    0.37    0.36
  -5  -1 -45    0.61    0.38
  -5   1 -45    0.35    0.26
  -5  -1 -46    0.15    0.30
  -5   1 -46   -0.09    0.28
  -5   1 -46    0.80    0.37
  -5  -1 -46    0.52    0.33
  -5  -1 -47    0.12    0.23
  -5  -1 -48    0.03    0.21
  -5  -1 -49    0.52    0.31
  -5  -1 -50    0.14    0.25
   5   3 -51   -0.15    0.31
   5   3 -50   -0.17    0.37
   5   3 -49    0.65    0.47
   5   3 -48    6.54    1.08
   5  -3 -47    5.22    1.03
   5   3 -47    5.65    0.98
   5  -3 -46    0.63    0.35
   5  -3 -46    1.63    0.64
   5   3 -46    1.54    0.62
   5   3 -45    5.27    0.94
   5  -3 -45    7.09    1.00
   5  -3 -45    6.26    1.10
   5  -3 -44    0.43    0.33
   5  -3 -44    0.29    0.35
   5   3 -44    0.30    0.39
   5  -3 -43    0.75    0.42
   5   3 -43    1.46    0.48
   5  -3 -43    1.40    0.46
   5  -3 -42    2.79    0.64
   5  -3 -42    3.44    0.81
   5   3 -42    2.54    0.63
   5  -3 -41   11.94    1.23
   5   3 -41   13.74    1.33
   5  -3 -41   13.11    1.51
   5  -3 -40    6.21    0.90
   5   3 -40    6.29    0.91
   5  -3 -40    7.15    1.09
   5  -3 -39    2.96    0.62
   5  -3 -39    1.92    0.56
   5   3 -39    3.57    0.68
   5  -3 -38    5.27    0.80
   5  -3 -38    5.99    1.00
   5   3 -38    5.00    0.79
   5  -3 -37    0.88    0.46
   5   3 -37    0.90    0.38
   5  -3 -37    0.56    0.26
   5  -3 -36    0.19    0.23
   5  -3 -36   -0.02    0.22
   5   3 -36    0.26    0.23
   5  -3 -35    5.13    0.77
   5  -3 -35    3.44    0.75
   5   3 -35    5.31    0.76
   5  -3 -34   52.42    2.66
   5  -3 -34   53.34    2.34
   5   3 -34   57.62    2.36
   5  -3 -33   47.41    2.50
   5  -3 -33   48.96    2.22
   5   3 -33   48.09    2.13
   5  -3 -32   21.67    1.48
   5   3 -32   19.94    1.35
   5   3 -32   21.58    0.75
   5  -3 -32   21.57    1.69
   5  -3 -31   31.15    1.72
   5   3 -31   32.24    0.88
   5  -3 -31   29.76    1.90
   5   3 -31   33.92    1.70
   5   3 -30    2.84    0.26
   5  -3 -30    2.97    0.55
   5  -3 -30    3.29    0.68
   5   3 -30    2.33    0.47
   5  -3 -29    6.08    0.75
   5  -3 -29    6.12    0.87
   5   3 -29    6.44    0.36
   5   3 -29    5.72    0.68
   5  -3 -28   11.42    1.00
   5   3 -28   11.62    0.46
   5  -3 -28   12.34    1.19
   5   3 -28   11.31    0.92
   5   3 -27    2.57    0.47
   5   3 -27    2.74    0.21
   5  -3 -27    2.81    0.62
   5  -3 -27    2.20    0.46
   5  -3 -26   37.57    1.99
   5  -3 -26   39.18    1.80
   5   3 -26   42.02    1.67
   5   3 -26   40.35    0.74
   5  -3 -25    8.31    0.94
   5  -3 -25    9.76    0.89
   5   3 -25    9.20    0.77
   5   3 -25    8.80    0.32
   5  -3 -24    4.26    0.58
   5  -3 -24    3.92    0.65
   5   3 -24    4.52    0.52
   5   3 -23    2.58    0.39
   5  -3 -23    2.94    0.59
   5  -3 -23    1.85    0.40
   5  -3 -22   27.91    1.62
   5  -3 -22   27.77    1.44
   5   3 -22   29.53    1.25
   5  -3 -21   31.85    1.71
   5   3 -21   34.46    1.31
   5  -3 -20    5.46    0.71
   5   3 -20    6.54    0.56
   5  -3 -19    3.44    0.56
   5   3 -19    4.19    0.44
   5  -3 -18   16.27    1.19
   5   3 -18   17.39    0.84
   5   3 -17    1.56    0.25
   5  -3 -17    1.90    0.40
  -5   3  16    1.79    0.35
   5  -3 -16    1.38    0.37
   5   3 -16    1.95    0.27
  -5   3  15   35.26    1.46
   5  -3 -15   33.65    1.63
   5   3 -15   34.79    1.04
  -5   3  14   19.88    1.08
   5  -3 -14   20.28    1.29
   5   3 -14   21.90    0.78
   5  -3 -13   99.26    2.75
   5   3 -13   98.53    1.57
  -5   3  13   99.42    2.38
   5  -3 -12   77.01    2.41
   5   3 -12   78.85    1.32
  -5   3  12   78.14    2.10
  -5   3  11   49.99    1.67
   5  -3 -11   50.21    1.93
   5   3 -11   49.65    0.98
   5   3 -10   84.70    1.17
   5   3 -10   84.79    0.72
   5  -3 -10   80.65    2.42
  -5   3  10   86.37    2.18
   5  -3  -9   12.82    0.96
  -5   3   9   13.40    0.85
   5   3  -9   13.58    0.43
   5   3  -9   14.27    0.33
  -5   3   9   14.25    0.89
   5  -3  -8   87.01    2.46
   5   3  -8   86.46    0.89
  -5   3   8   85.52    2.15
   5   3  -8   85.99    0.98
   5  -3  -8   88.08    2.31
  -5  -3   8   85.61    1.16
   5  -3  -7   83.39    2.37
  -5   3   7   82.41    2.11
  -5   3   7   85.57    2.28
   5   3  -7   81.01    0.93
   5  -3  -7   83.57    2.25
  -5  -3   7   81.31    1.19
  -5   3   6   27.91    1.24
   5  -3  -6   28.70    1.39
  -5   3   6   27.22    1.31
  -5  -3   6   28.90    0.74
   5  -3  -6   28.20    1.30
   5   3  -6   27.99    0.58
   5  -3  -5   49.75    1.81
  -5   3   5   51.37    1.77
  -5  -3   5   49.92    1.00
  -5   3   5   48.43    1.65
   5   3  -5   50.60    0.83
   5  -3  -5   50.10    1.72
  -5   3   4   82.84    2.24
   5  -3  -4   81.34    2.30
  -5  -3   4   81.04    1.31
  -5   3   4   78.40    2.12
   5  -3  -4   85.42    2.22
   5   3  -4   79.24    1.09
   5  -3  -3   22.07    1.19
  -5  -3   3   21.98    0.71
  -5  -3   3   22.76    0.59
   5   3  -3   23.28    0.62
   5  -3  -3   22.12    1.14
  -5   3   3   23.23    1.28
  -5   3   3   23.37    1.19
  -5   3   3   21.36    1.10
  -5   3   2   21.02    1.15
   5  -3  -2   20.24    1.12
   5  -3  -2   21.83    1.12
  -5  -3   2   19.56    0.68
  -5   3   2   21.70    1.24
   5   3  -2   21.33    0.62
  -5   3   2   20.27    1.09
   5  -3  -1  122.47    2.72
  -5   3   1  119.39    2.76
  -5   3   1  125.98    2.95
   5  -3  -1  121.36    2.64
   5   3  -1  121.78    1.52
  -5   3   1  117.61    2.62
  -5  -3   1  121.01    1.72
   5  -3   0   15.71    0.98
   5  -3   0   14.64    0.92
  -5   3   0   13.14    0.92
  -5  -3   0   14.48    0.61
   5   3   0   13.94    0.54
  -5   3   0   14.19    0.99
  -5  -3   0   14.09    0.38
  -5   3   0   13.93    0.91
  -5   3  -1    2.30    0.39
  -5   3  -1    1.67    0.33
  -5  -3  -1    2.38    0.27
   5  -3   1    2.42    0.38
   5   3   1    2.26    0.24
   5  -3   1    1.75    0.38
  -5  -3  -1    2.09    0.17
  -5   3  -1    2.17    0.37
   5  -3   1    1.85    0.34
   5  -3   2    2.70    0.43
  -5   3  -2    2.40    0.38
  -5   3  -2    2.47    0.44
   5  -3   2    2.86    0.47
   5   3   2    2.57    0.25
   5  -3   2    2.16    0.37
  -5  -3  -2    2.69    0.29
  -5   3  -2    1.77    0.34
   5  -3   3   18.64    1.17
  -5   3  -3   17.19    1.03
   5   3   3   18.37    0.47
   5  -3   3   17.75    1.02
   5   3   3   18.08    0.66
  -5   3  -3   18.23    1.06
  -5  -3  -3   18.62    0.75
   5  -3   3   18.64    1.04
  -5   3  -3   17.53    1.10
  -5   3  -4   20.04    1.12
   5  -3   4   20.40    1.09
  -5   3  -4   21.52    1.22
  -5   3  -4   20.70    1.13
  -5  -3  -4   21.52    0.82
   5   3   4   20.56    0.72
   5  -3   4   19.99    1.22
   5  -3   4   20.97    1.11
  -5   3  -5   13.76    0.93
   5  -3   5   12.88    0.87
   5  -3   5   14.55    1.05
   5  -3   5   13.10    0.87
  -5  -3  -5   12.46    0.64
   5   3   5   12.22    0.58
  -5   3  -5   12.35    0.88
   5   3   6  115.67    1.79
   5  -3   6  110.22    2.89
  -5  -3  -6  112.02    1.97
  -5   3  -6  109.66    2.64
  -5   3  -6  113.11    2.70
   5  -3   6  110.68    2.50
  -5  -3  -7   39.93    1.21
   5  -3   7   37.50    1.44
   5  -3   7   38.58    1.73
  -5   3  -7   34.71    1.52
   5  -3   8  115.55    3.01
  -5  -3  -8  114.04    2.06
  -5   3  -8  113.25    2.72
  -5   3  -9   67.93    2.14
   5  -3   9   71.43    2.38
  -5  -3  -9   72.11    1.69
  -5   3 -10  108.64    2.71
  -5  -3 -10  109.21    2.11
   5  -3  10  109.95    3.00
   5  -3  11    8.37    0.87
  -5   3 -11    8.52    0.77
  -5  -3 -11    9.35    0.66
  -5   3 -12   76.29    2.32
  -5  -3 -12   76.89    1.85
   5  -3  12   78.06    2.58
  -5   3 -13   16.26    1.08
  -5  -3 -13   17.86    0.92
   5  -3  13   16.33    1.21
  -5  -3 -13   17.15    0.49
  -5  -3 -14    1.05    0.26
  -5  -3 -14    0.65    0.12
  -5   3 -14    0.68    0.29
  -5   3 -15    1.22    0.31
  -5  -3 -15    1.32    0.31
  -5  -3 -15    1.19    0.16
  -5  -3 -16   45.24    1.01
  -5   3 -16   45.32    1.85
  -5  -3 -16   47.92    1.58
  -5   3 -17   61.24    2.15
  -5  -3 -17   63.41    1.85
  -5  -3 -17   61.76    1.24
  -5  -3 -18    0.56    0.13
  -5  -3 -18    1.31    0.34
  -5   3 -18    0.66    0.26
  -5   3 -19   16.43    1.14
  -5  -3 -19   16.05    0.70
  -5  -3 -19   15.35    0.95
  -5   3 -20   11.56    0.72
  -5   3 -20   10.47    0.94
  -5  -3 -20   11.09    0.89
  -5  -3 -20   11.47    0.84
  -5  -3 -20   10.92    0.61
  -5   3 -21   14.33    0.81
  -5  -3 -21   13.52    0.93
  -5  -3 -21   13.93    0.71
  -5  -3 -21   14.32    1.04
  -5  -3 -22    9.12    0.60
  -5  -3 -22   10.44    0.85
  -5   3 -22    9.66    0.67
  -5  -3 -22    9.29    0.86
  -5  -3 -23    8.58    0.76
  -5  -3 -23    8.06    0.59
  -5   3 -23    9.16    0.65
  -5  -3 -23    8.11    0.81
  -5  -3 -24    1.59    0.38
  -5  -3 -24    1.60    0.37
  -5  -3 -24    1.14    0.23
  -5   3 -24    1.36    0.27
  -5  -3 -25   12.36    0.95
  -5  -3 -25   11.55    0.76
  -5   3 -25   13.30    0.79
  -5  -3 -25   12.64    1.06
  -5  -3 -26   11.71    0.96
  -5   3 -26   11.96    0.76
  -5  -3 -26   11.68    1.06
  -5  -3 -27   43.19    2.04
  -5   3 -27   40.96    1.41
  -5  -3 -27   44.41    1.86
  -5  -3 -28   26.72    1.47
  -5   3 -28   25.86    1.13
  -5  -3 -28   28.35    1.70
  -5  -3 -29   20.64    1.34
  -5   3 -29   20.78    1.03
  -5  -3 -29   22.41    1.57
  -5  -3 -30  117.73    3.18
  -5  -3 -30  120.97    3.62
  -5   3 -30  124.55    2.54
  -5  -3 -31   20.03    1.35
  -5   3 -31   20.68    1.06
  -5  -3 -31   18.67    1.48
  -5  -3 -32    5.51    0.85
  -5  -3 -32    4.15    0.66
  -5   3 -32    4.54    0.52
  -5   3 -33   13.93    0.90
  -5  -3 -33   14.75    1.20
  -5  -3 -33   15.37    1.38
  -5   3 -34   15.95    0.99
  -5  -3 -34   15.12    1.23
  -5  -3 -34   15.76    1.43
  -5  -3 -35    1.07    0.44
  -5   3 -35    0.74    0.28
  -5  -3 -35    0.63    0.31
  -5  -3 -36    4.49    0.82
  -5  -3 -36    4.04    0.68
  -5   3 -36    4.69    0.56
  -5  -3 -37    0.03    0.28
  -5  -3 -37    0.10    0.25
  -5   3 -37    0.39    0.17
  -5  -3 -38    2.25    0.57
  -5   3 -38    2.58    0.44
  -5  -3 -38    2.00    0.51
  -5  -3 -39    0.81    0.37
  -5  -3 -39    0.77    0.37
  -5   3 -39    1.51    0.37
  -5  -3 -40    2.19    0.59
  -5  -3 -40    2.88    0.65
  -5   3 -40    2.07    0.41
  -5   3 -41    9.63    0.87
  -5  -3 -41    8.59    1.06
  -5  -3 -41    8.57    1.18
  -5  -3 -42    5.93    1.01
  -5  -3 -42    5.81    0.91
  -5   3 -42    5.45    0.68
  -5  -3 -43    3.40    0.70
  -5  -3 -43    4.75    0.92
  -5  -3 -44    1.47    0.51
  -5  -3 -44    1.10    0.54
  -5  -3 -45   -0.12    0.24
  -5  -3 -45    0.19    0.31
  -5  -3 -46    0.19    0.26
  -5  -3 -47    0.24    0.31
  -5  -3 -48    0.66    0.42
   5   5 -46    0.57    0.33
   5   5 -45    0.87    0.47
   5  -5 -44    0.04    0.29
   5   5 -44    0.34    0.35
   5  -5 -43    2.18    0.72
   5   5 -43    1.58    0.52
   5   5 -42    0.68    0.37
   5  -5 -42   -0.17    0.29
   5  -5 -41    0.98    0.54
   5   5 -41    1.08    0.43
   5  -5 -40    1.15    0.59
   5   5 -40    0.87    0.38
   5  -5 -39    0.76    0.45
   5   5 -39    1.58    0.47
   5  -5 -38    0.13    0.33
   5   5 -38    0.04    0.16
   5   5 -37    0.21    0.23
   5  -5 -37    0.92    0.51
   5   5 -36    0.16    0.17
   5  -5 -36    1.44    0.60
   5  -5 -35    0.29    0.25
   5   5 -35    0.91    0.38
   5  -5 -34   -0.15    0.24
   5   5 -34    0.20    0.22
   5  -5 -33    9.24    1.24
   5   5 -33    8.89    0.90
   5   5 -32    1.15    0.37
   5  -5 -32    0.90    0.47
   5   5 -31    2.97    0.52
   5  -5 -31    3.07    0.71
   5  -5 -30   10.76    1.27
   5   5 -30   10.83    0.93
   5   5 -29    3.71    0.55
   5  -5 -29    3.13    0.70
   5  -5 -28   33.84    2.17
   5   5 -28   36.06    1.59
   5  -5 -27   36.60    2.24
   5   5 -27   39.09    1.61
   5   5 -26    2.80    0.49
   5  -5 -26    2.80    0.72
   5  -5 -25  122.12    3.95
   5   5 -25  119.77    2.66
   5  -5 -24   19.83    1.62
   5   5 -24   21.35    1.10
   5  -5 -23   10.83    1.16
   5   5 -23   11.39    0.78
   5   5 -22    1.07    0.25
   5  -5 -22    0.88    0.33
   5   5 -21    8.80    0.26
   5   5 -21    8.98    0.22
   5  -5 -21    7.77    0.97
   5   5 -21    8.64    0.64
  -5   5  20   24.27    1.41
   5  -5 -20   22.07    1.61
   5   5 -20   22.74    0.47
   5   5 -20   22.74    0.40
   5   5 -20   24.37    1.02
   5   5 -19    4.71    0.23
   5  -5 -19    3.80    0.69
   5   5 -19    4.99    0.45
  -5   5  19    5.55    0.68
  -5   5  18    2.14    0.44
   5   5 -18    1.91    0.17
   5  -5 -18    1.34    0.44
   5   5 -18    1.85    0.28
  -5   5  17   26.00    1.42
   5  -5 -17   25.54    1.68
   5   5 -17   25.68    0.61
   5   5 -17   24.54    0.90
   5   5 -16    3.10    0.23
   5   5 -16    3.16    0.34
  -5   5  16    3.14    0.50
   5   5 -16    3.78    0.34
   5  -5 -16    3.17    0.61
  -5   5  15    1.74    0.43
   5  -5 -15    2.38    0.59
   5   5 -15    0.97    0.15
   5   5 -15    0.85    0.20
   5  -5 -14    5.43    0.76
   5   5 -14    5.42    0.41
  -5   5  14    5.26    0.64
   5   5 -14    5.31    0.32
   5  -5 -13    8.30    0.93
   5   5 -13    8.81    0.42
  -5   5  13    9.61    0.86
   5   5 -13    9.03    0.50
   5   5 -12    3.55    0.28
  -5   5  12    3.38    0.51
   5  -5 -12    3.55    0.60
   5   5 -12    3.66    0.30
   5   5 -11   33.45    0.82
   5   5 -11   33.00    0.86
   5  -5 -11   33.86    1.83
  -5   5  11   35.62    1.64
   5   5 -11   34.30    0.69
   5   5 -10   25.29    0.62
  -5   5  10   25.69    1.41
   5   5 -10   25.40    0.78
   5  -5 -10   24.97    1.55
   5   5 -10   26.76    0.53
   5  -5  -9   81.01    2.77
  -5   5   9   82.05    2.52
  -5  -5   9   77.26    1.99
   5   5  -9   78.59    1.40
  -5  -5   8    3.61    0.43
   5  -5  -8    3.26    0.57
  -5   5   8    3.12    0.50
   5   5  -8    3.93    0.34
  -5  -5   7   50.91    1.55
   5  -5  -7   52.75    2.20
  -5   5   7   49.71    1.98
   5   5  -7   51.85    1.19
  -5   5   6   71.85    2.38
   5  -5  -6   73.06    2.56
  -5  -5   6   71.24    1.72
   5   5  -6   72.48    1.44
  -5  -5   6   70.32    1.80
  -5   5   5   43.55    1.88
   5  -5  -5   42.57    1.94
  -5  -5   5   44.65    1.41
  -5  -5   5   42.63    1.35
   5   5  -5   43.06    1.13
   5   5  -4    4.11    0.36
  -5  -5   4    4.61    0.44
   5  -5  -4    4.51    0.63
  -5  -5   4    3.90    0.42
  -5   5   4    4.41    0.61
   5  -5  -3    7.85    0.82
  -5  -5   3    9.18    0.61
  -5  -5   3    8.70    0.64
   5   5  -3    8.28    0.52
  -5   5   3    8.76    0.85
   5  -5  -2   36.33    1.74
   5   5  -2   36.97    1.11
   5   5  -2   38.31    1.30
  -5  -5   2   37.94    1.34
  -5   5   2   36.97    1.74
   5  -5  -1   35.33    1.70
   5   5  -1   35.36    1.23
  -5  -5   1   34.42    1.29
  -5   5   1   35.49    1.71
   5   5  -1   35.54    1.11
  -5  -5   1   36.59    0.79
   5  -5   0   13.96    1.07
   5   5   0   13.93    0.76
  -5  -5   0   13.45    0.82
  -5   5   0   13.67    1.08
  -5  -5   0   13.39    0.54
  -5  -5  -1    0.13    0.10
   5  -5   1   -0.17    0.23
   5   5   1    0.11    0.13
  -5  -5  -1   -0.07    0.11
  -5   5  -1   -0.06    0.19
  -5   5  -2   16.63    1.19
   5   5   2   16.71    0.71
   5   5   2   16.64    0.80
   5  -5   2   17.18    1.33
  -5  -5  -2   17.02    0.70
  -5  -5  -2   17.07    0.95
   5  -5   2   16.64    1.15
   5  -5   3    1.90    0.42
   5   5   3    1.60    0.24
  -5  -5  -3    1.81    0.32
  -5  -5  -3    1.59    0.23
   5   5   3    1.71    0.26
  -5   5  -3    1.60    0.41
   5  -5   3    1.72    0.44
  -5  -5  -4   53.34    1.72
   5   5   4   52.81    1.35
  -5  -5  -4   51.73    1.32
   5   5   4   52.52    1.33
  -5   5  -4   53.51    2.16
   5  -5   4   48.90    2.24
   5  -5   4   51.19    1.98
  -5   5  -5   15.01    1.16
   5   5   5   14.04    0.72
  -5  -5  -5   13.76    0.89
  -5  -5  -5   14.38    0.72
   5   5   5   14.53    0.67
   5  -5   5   14.17    1.22
   5  -5   5   14.94    1.07
  -5  -5  -6    1.91    0.36
   5  -5   6    2.48    0.58
   5   5   6    2.30    0.31
  -5   5  -6    3.14    0.56
  -5  -5  -6    2.29    0.31
   5   5   6    2.50    0.27
   5  -5   6    2.44    0.43
   5   5   7    4.42    0.34
   5  -5   7    5.30    0.77
  -5  -5  -7    4.50    0.54
  -5  -5  -7    4.27    0.43
  -5   5  -7    5.36    0.73
   5  -5   7    5.16    0.63
  -5  -5  -8    9.04    0.63
   5   5   8    8.04    0.42
  -5  -5  -8    9.01    0.76
   5  -5   8    9.11    0.99
   5  -5   8    8.24    0.77
  -5   5  -8    7.96    0.86
  -5   5  -9   19.68    1.37
  -5  -5  -9   18.36    1.08
  -5  -5  -9   18.13    0.92
   5  -5   9   17.99    1.15
   5   5   9   17.34    0.58
   5  -5   9   17.13    1.37
   5  -5  10   10.31    1.13
  -5   5 -10   10.79    1.07
  -5  -5 -10    9.01    0.80
   5   5  10    7.92    0.39
  -5  -5 -10    8.17    0.67
   5  -5  11    0.68    0.31
  -5  -5 -11    1.11    0.34
  -5   5 -11    1.40    0.40
  -5  -5 -11    0.91    0.26
  -5  -5 -12   14.78    1.02
   5  -5  12   12.49    1.20
  -5  -5 -12   13.54    0.87
  -5   5 -12   13.71    1.18
  -5  -5 -13    5.97    0.34
  -5   5 -13    6.47    0.82
  -5  -5 -13    7.20    0.77
  -5  -5 -13    5.61    0.60
   5  -5  13    5.87    0.85
  -5  -5 -14    5.39    0.33
   5  -5  14    4.98    0.78
  -5  -5 -14    5.55    0.65
  -5  -5 -14    5.54    0.60
  -5   5 -14    4.78    0.70
  -5   5 -15   24.16    1.58
  -5  -5 -15   22.70    0.72
   5  -5  15   26.67    1.77
  -5  -5 -15   24.08    1.34
  -5  -5 -15   24.63    1.25
  -5   5 -16    4.31    0.68
  -5  -5 -16    4.96    0.58
   5  -5  16    4.93    0.81
  -5  -5 -16    4.74    0.34
  -5  -5 -16    5.50    0.67
  -5  -5 -17    3.06    0.51
  -5  -5 -17    3.47    0.58
  -5   5 -17    2.95    0.57
  -5  -5 -17    2.58    0.27
   5  -5  17    2.60    0.65
  -5  -5 -18   36.33    1.03
  -5   5 -18   37.98    1.98
  -5  -5 -18   39.38    1.78
   5  -5  18   38.70    2.20
  -5  -5 -18   38.35    1.70
  -5  -5 -19    3.83    0.60
  -5   5 -19    2.93    0.59
   5  -5  19    2.63    0.62
  -5  -5 -19    3.96    0.58
  -5  -5 -19    3.09    0.32
  -5   5 -20   21.53    1.53
   5  -5  20   22.10    1.74
  -5  -5 -20   21.25    1.36
  -5  -5 -20   20.70    0.83
  -5  -5 -20   22.34    1.35
  -5  -5 -21    3.52    0.59
  -5   5 -21    4.43    0.73
   5  -5  21    4.23    0.81
  -5  -5 -21    4.73    0.66
  -5  -5 -22    2.20    0.50
  -5   5 -22    1.06    0.43
   5  -5  22    1.76    0.51
  -5  -5 -22    1.77    0.47
  -5   5 -23   25.51    1.73
  -5  -5 -23   29.14    1.67
  -5  -5 -23   29.18    1.64
  -5   5 -24   35.66    2.02
  -5  -5 -24   37.73    1.91
  -5  -5 -24   37.64    1.89
  -5   5 -25    6.01    0.59
  -5  -5 -25    5.09    0.75
  -5   5 -25    4.51    0.76
  -5  -5 -25    4.91    0.73
  -5  -5 -26    1.88    0.49
  -5   5 -26    0.80    0.34
  -5   5 -26    1.36    0.31
  -5  -5 -26    1.34    0.43
  -5   5 -27   11.79    1.23
  -5  -5 -27   15.01    1.27
  -5  -5 -27   13.28    1.21
  -5   5 -27   14.14    0.91
  -5   5 -28   13.47    1.35
  -5  -5 -28   13.51    1.25
  -5   5 -28   14.85    0.93
  -5  -5 -28   15.43    1.30
  -5   5 -29   14.85    1.40
  -5  -5 -29   14.15    1.26
  -5   5 -29   14.67    0.92
  -5  -5 -29   15.01    1.33
  -5  -5 -30    0.17    0.24
  -5  -5 -30    0.03    0.24
  -5   5 -30    0.03    0.14
  -5   5 -30    0.32    0.33
  -5  -5 -31    4.20    0.72
  -5  -5 -31    3.14    0.61
  -5   5 -31    3.53    0.70
  -5   5 -31    3.70    0.49
  -5  -5 -32    7.70    0.98
  -5   5 -32    7.90    1.07
  -5   5 -32    8.54    0.72
  -5  -5 -32    9.39    1.12
  -5   5 -33    2.57    0.64
  -5  -5 -33    2.61    0.60
  -5   5 -33    2.35    0.39
  -5  -5 -33    3.38    0.71
  -5  -5 -34    1.37    0.51
  -5   5 -34    0.82    0.25
  -5   5 -34    0.88    0.46
  -5  -5 -34    1.31    0.46
  -5  -5 -35    1.88    0.55
  -5   5 -35    1.03    0.47
  -5   5 -35    1.05    0.29
  -5  -5 -35    1.31    0.47
  -5   5 -36    1.02    0.42
  -5   5 -36    1.83    0.36
  -5  -5 -36    2.32    0.64
  -5  -5 -36    1.72    0.58
  -5   5 -37    2.45    0.65
  -5   5 -37    2.79    0.45
  -5  -5 -37    3.32    0.75
  -5  -5 -37    4.25    0.82
  -5   5 -38    0.80    0.47
  -5  -5 -38    1.29    0.57
  -5   5 -38    0.47    0.20
  -5  -5 -38    1.50    0.59
  -5  -5 -39    2.24    0.63
  -5   5 -39    2.91    0.75
  -5  -5 -39    2.40    0.67
  -5  -5 -40    0.11    0.37
  -5  -5 -40    0.09    0.31
  -5   5 -40   -0.09    0.31
  -5  -5 -41    0.06    0.23
  -5  -5 -41    0.48    0.40
  -5   5 -41   -0.29    0.32
  -5  -5 -42    0.45    0.34
  -5   5 -42    0.90    0.47
  -5  -5 -42    0.26    0.32
  -5   5 -43    1.32    0.57
  -5  -5 -43    0.32    0.34
  -5  -5 -43    1.31    0.52
  -5   5 -44    0.35    0.33
   5  -7 -41    3.56    0.96
   5  -7 -40    1.94    0.77
   5  -7 -39    0.45    0.46
   5  -7 -38    0.38    0.30
   5  -7 -37    1.32    0.59
   5  -7 -36    0.35    0.33
   5  -7 -35    3.45    0.87
   5  -7 -34    0.94    0.52
   5  -7 -33    0.39    0.46
   5  -7 -32    6.01    1.08
   5  -7 -31    1.21    0.57
   5  -7 -30    2.23    0.67
   5  -7 -29   19.07    1.85
   5   7 -28    1.43    0.36
   5  -7 -28    0.74    0.49
   5   7 -27    2.15    0.39
   5  -7 -27    3.77    0.82
   5   7 -26    5.16    0.57
   5  -7 -26    5.36    0.99
   5   7 -25    2.08    0.35
   5  -7 -25    1.83    0.63
   5  -7 -24    3.23    0.75
  -5   7  23   -0.18    0.29
   5  -7 -23    0.03    0.27
  -5   7  22   28.87    1.70
   5  -7 -22   29.90    2.13
   5  -7 -21   23.21    1.88
  -5   7  21   24.69    1.56
   5  -7 -20   27.08    1.98
  -5   7  20   27.20    1.62
  -5   7  19    3.80    0.63
  -5  -7  19    3.96    0.68
   5  -7 -19    3.77    0.78
   5  -7 -18    0.93    0.42
  -5   7  18    0.41    0.26
  -5  -7  18    0.61    0.26
   5  -7 -17    3.05    0.68
  -5  -7  17    2.11    0.49
  -5   7  17    2.68    0.52
  -5   7  16    0.99    0.35
   5  -7 -16    0.98    0.47
   5   7 -16    0.96    0.20
  -5  -7  16    0.87    0.34
  -5  -7  15    1.76    0.44
   5   7 -15    1.14    0.23
   5  -7 -15    1.54    0.49
   5   7 -15    1.25    0.21
  -5   7  15    1.68    0.43
  -5   7  14    0.73    0.29
   5   7 -14    0.90    0.18
   5  -7 -14    0.76    0.37
   5   7 -14    0.91    0.20
  -5  -7  14    1.02    0.34
   5  -7 -13   11.73    1.24
   5   7 -13    9.67    0.62
  -5   7  13   11.31    1.06
  -5  -7  13   11.23    1.01
   5   7 -13   11.05    0.55
   5   7 -12   -0.03    0.07
  -5   7  12    0.13    0.20
  -5  -7  12    0.12    0.20
   5  -7 -12   -0.13    0.20
  -5  -7  11    2.95    0.51
   5  -7 -11    3.67    0.70
  -5   7  11    2.61    0.53
   5   7 -11    3.17    0.25
  -5  -7  10    6.58    0.76
   5  -7 -10    5.94    0.86
   5   7 -10    7.51    0.82
   5   7 -10    6.71    0.32
  -5   7  10    7.94    0.90
   5  -7  -9    3.74    0.70
   5   7  -9    4.77    0.67
   5   7  -9    3.92    0.22
  -5   7   9    4.63    0.70
  -5  -7   9    3.48    0.54
  -5  -7   8    5.70    0.67
  -5   7   8    6.08    0.82
   5  -7  -8    5.20    0.82
   5   7  -8    5.84    0.71
   5   7  -8    5.43    0.25
  -5   7   7    8.41    0.95
   5  -7  -7   10.01    1.09
   5   7  -7   10.19    0.92
  -5  -7   7    7.90    0.77
   5   7  -7    7.77    0.29
   5  -7  -6    1.29    0.40
  -5   7   6    1.71    0.45
  -5  -7   6    2.00    0.40
   5   7  -6    2.20    0.45
   5   7  -6    1.21    0.12
   5   7  -5    6.09    0.70
   5  -7  -5    6.62    0.87
   5   7  -5    5.63    0.27
  -5   7   5    7.32    0.90
   5  -7  -4   12.07    1.15
   5   7  -4   13.34    1.01
  -5   7   4   13.37    1.21
   5  -7  -3   23.11    1.59
   5   7  -3   22.93    1.31
  -5   7   3   25.40    1.67
  -5  -7   3   22.17    0.64
  -5  -7   2    0.25    0.09
   5  -7  -2    0.69    0.32
  -5   7   2    0.55    0.33
   5   7  -2    0.46    0.23
   5  -7  -1    8.78    0.97
   5   7  -1    8.62    0.79
  -5  -7   1    8.84    0.82
  -5   7   1    9.01    1.00
  -5  -7   1    9.34    0.52
  -5   7   0    1.85    0.48
   5  -7   0    1.90    0.50
  -5  -7   0    2.27    0.29
   5   7   0    1.95    0.37
  -5  -7   0    2.03    0.41
  -5  -7  -1   24.99    0.99
  -5  -7  -1   24.13    1.37
   5   7   1   24.51    1.27
  -5   7  -1   25.45    1.70
   5  -7   1   24.76    1.57
   5  -7   2    5.12    0.71
  -5  -7  -2    5.03    0.48
   5   7   2    5.74    0.61
  -5  -7  -2    5.90    0.70
  -5   7  -2    5.97    0.85
   5  -7   3    1.64    0.41
   5   7   3    1.95    0.35
  -5  -7  -3    2.49    0.37
  -5  -7  -3    2.25    0.45
   5   7   3    2.05    0.35
  -5   7  -3    1.41    0.45
   5  -7   4    1.17    0.32
  -5  -7  -4    0.87    0.24
   5   7   4    1.29    0.28
  -5   7  -4    1.27    0.45
   5   7   4    1.00    0.25
  -5  -7  -4    1.55    0.38
   5   7   5    1.27    0.28
   5  -7   5    2.22    0.44
   5   7   5    2.03    0.34
  -5  -7  -5    2.12    0.36
  -5  -7  -5    1.67    0.41
   5  -7   5    2.16    0.60
  -5   7  -5    1.95    0.51
   5  -7   6   10.87    1.22
  -5  -7  -6   10.61    0.97
  -5   7  -6   10.69    1.14
   5  -7   6    8.63    0.90
  -5  -7  -6   10.81    0.79
   5   7   6   10.38    0.75
   5   7   6    9.74    0.79
  -5   7  -7   10.71    1.14
   5   7   7    9.30    0.69
   5   7   7    8.84    0.76
  -5  -7  -7    9.01    0.75
   5  -7   7   10.29    1.21
  -5  -7  -7    9.79    0.95
   5  -7   7   10.21    0.98
  -5   7  -8    3.38    0.68
   5   7   8    2.78    0.43
   5  -7   8    3.70    0.75
  -5  -7  -8    3.03    0.53
  -5  -7  -8    2.41    0.42
   5   7   8    2.58    0.36
   5  -7   8    3.38    0.59
   5   7   9    1.32    0.30
  -5  -7  -9    1.33    0.42
  -5   7  -9    1.73    0.46
   5  -7   9    0.93    0.40
  -5  -7  -9    0.99    0.28
   5  -7   9    1.44    0.38
   5   7   9    1.45    0.27
   5   7  10    0.25    0.18
   5   7  10    0.39    0.14
  -5  -7 -10    1.10    0.41
   5  -7  10    0.59    0.37
  -5  -7 -10    0.56    0.22
  -5   7 -10    1.27    0.47
   5  -7  10    0.96    0.32
   5  -7  11   24.25    1.87
  -5  -7 -11   23.68    1.51
  -5  -7 -11   26.94    1.39
   5   7  11   23.43    1.31
   5   7  11   24.55    0.96
  -5   7 -11   24.00    1.77
   5   7  12    3.38    0.35
  -5  -7 -12    3.22    0.57
  -5   7 -12    3.88    0.73
  -5  -7 -12    2.95    0.48
   5  -7  12    3.24    0.75
  -5  -7 -13   28.91    1.70
  -5  -7 -13   30.33    1.54
   5   7  13   28.78    0.98
  -5   7 -13   29.48    1.96
   5  -7  13   30.12    2.10
  -5   7 -14   46.60    2.48
  -5  -7 -14   48.63    2.22
   5   7  14   45.09    1.20
  -5  -7 -14   47.59    1.96
   5  -7  14   48.21    2.68
   5  -7  15    9.76    1.23
  -5   7 -15   10.45    1.21
  -5  -7 -15    8.84    0.98
  -5  -7 -15    9.25    0.90
   5  -7  16    3.75    0.80
  -5  -7 -16    3.77    0.58
  -5  -7 -16    3.92    0.67
  -5   7 -16    3.85    0.78
   5  -7  17   37.02    2.41
  -5  -7 -17   38.04    1.84
  -5  -7 -17   36.32    1.98
  -5   7 -17   37.81    2.26
  -5   7 -18   35.06    2.18
  -5  -7 -18   33.11    1.91
  -5  -7 -18   31.83    1.72
   5  -7  18   31.13    2.23
  -5   7 -19    0.83    0.48
  -5  -7 -19    0.02    0.25
  -5  -7 -19    0.15    0.25
   5  -7  19   -0.14    0.28
  -5  -7 -20    1.53    0.45
   5  -7  20    1.60    0.58
  -5   7 -20    1.84    0.55
  -5  -7 -20    1.44    0.39
  -5   7 -21    5.75    0.90
  -5  -7 -21    4.94    0.78
  -5  -7 -21    6.40    0.82
   5  -7  21    6.97    1.12
  -5   7 -22   16.41    1.54
   5  -7  22   15.14    1.62
  -5  -7 -22   16.23    1.33
  -5  -7 -22   15.79    1.39
  -5  -7 -23    6.02    0.86
   5  -7  23    6.53    1.08
  -5   7 -23    6.90    1.01
  -5  -7 -23    7.00    0.90
  -5   7 -24    1.01    0.39
  -5  -7 -24    1.27    0.45
  -5  -7 -24    0.54    0.24
   5  -7  24    1.08    0.48
  -5   7 -25    1.66    0.54
  -5  -7 -25    1.31    0.46
   5  -7  25    1.11    0.43
  -5  -7 -25    0.54    0.28
  -5   7 -26    2.21    0.62
  -5  -7 -26    2.90    0.64
   5  -7  26    2.93    0.77
  -5  -7 -26    2.40    0.56
  -5  -7 -27   -0.21    0.26
  -5   7 -27    0.41    0.31
  -5  -7 -27    0.10    0.20
   5  -7  27    0.49    0.46
   5  -7  28    0.02    0.29
  -5   7 -28   -0.16    0.24
  -5  -7 -28    0.02    0.31
  -5  -7 -28    0.07    0.19
   5  -7  29   -0.35    0.37
  -5   7 -29   -0.14    0.29
  -5  -7 -29    0.45    0.32
  -5  -7 -29    0.45    0.33
  -5   7 -29    0.16    0.18
  -5   7 -30    1.39    0.52
  -5  -7 -30    1.89    0.61
  -5  -7 -30    0.95    0.40
   5  -7  30    1.56    0.59
  -5   7 -30    1.91    0.38
   5  -7  31   -0.05    0.38
  -5   7 -31    0.57    0.45
  -5  -7 -31    0.22    0.30
  -5  -7 -31    0.18    0.23
  -5   7 -31    0.54    0.26
  -5   7 -32    0.39    0.32
  -5  -7 -32    0.69    0.42
   5  -7  32    1.49    0.57
  -5  -7 -32    1.70    0.50
  -5   7 -32    1.47    0.35
  -5  -7 -33    0.58    0.40
  -5   7 -33    0.62    0.43
   5  -7  33    0.44    0.31
  -5  -7 -33    0.44    0.28
   5  -7  34    2.65    0.87
  -5  -7 -34    2.33    0.65
  -5  -7 -34    2.63    0.69
  -5   7 -34    1.43    0.52
   5  -7  35    0.39    0.50
  -5   7 -35    0.28    0.35
  -5  -7 -35    0.45    0.31
  -5  -7 -35   -0.24    0.33
  -5   7 -36    0.72    0.42
  -5  -7 -36    0.07    0.25
   5  -7  36    1.37    0.63
  -5  -7 -36    0.50    0.34
  -5  -7 -37    0.63    0.42
  -5   7 -37    0.37    0.39
  -5  -7 -37    1.72    0.57
   5  -7  37    1.67    0.77
  -5  -7 -38    4.94    0.95
  -5   7 -38    6.28    1.13
  -5  -7 -38    4.78    1.00
  -5  -7 -39    1.40    0.47
  -5  -7 -40    0.15    0.26
  -5  -9  39    0.01    0.44
  -5  -9  38    0.18    0.45
  -5  -9  37    1.29    0.59
  -5  -9  36    4.16    0.97
   5  -9 -36    4.33    1.09
   5  -9 -35    1.55    0.68
  -5  -9  35    2.71    0.79
   5  -9 -34    0.60    0.44
  -5  -9  34    0.36    0.33
  -5  -9  33   -0.13    0.37
   5  -9 -33   -0.36    0.51
   5  -9 -32    0.25    0.31
  -5  -9  32    0.00    0.36
   5  -9 -31    0.30    0.38
  -5  -9  31    0.06    0.31
   5  -9 -30    0.01    0.26
  -5  -9  30   -0.03    0.25
  -5  -9  29   -0.22    0.38
   5  -9 -29    0.35    0.40
   5  -9 -28    0.46    0.34
  -5  -9  28    1.25    0.55
  -5  -9  27    0.69    0.43
   5  -9 -27    0.28    0.30
  -5  -9  26   -0.02    0.28
   5  -9 -26   -0.36    0.49
   5  -9 -25    0.34    0.27
  -5   9  25    2.04    0.52
  -5  -9  25    2.21    0.62
  -5  -9  24    3.21    0.74
   5   9 -24    2.17    0.61
  -5   9  24    1.75    0.50
   5  -9 -24    2.40    0.72
  -5   9  23    6.03    0.87
   5   9 -23    5.92    0.95
   5  -9 -23    6.87    1.15
  -5  -9  23    6.54    1.04
   5   9 -22    1.92    0.60
   5  -9 -22    2.33    0.72
  -5   9  22    2.02    0.53
  -5  -9  22    2.44    0.64
  -5   9  21    2.16    0.54
  -5  -9  21    1.18    0.45
   5  -9 -21    1.22    0.54
   5   9 -21    1.21    0.46
  -5  -9  20    6.94    1.02
   5  -9 -20    8.34    1.23
  -5   9  20    6.07    0.86
   5   9 -20    5.45    0.92
  -5  -9  19    0.02    0.29
   5  -9 -19    0.52    0.45
  -5   9  19   -0.05    0.31
   5   9 -19    0.45    0.35
   5   9 -18    2.68    0.63
   5  -9 -18    2.47    0.72
  -5  -9  18    1.93    0.50
  -5   9  18    2.02    0.52
  -5   9  17    0.99    0.42
   5   9 -17    0.61    0.38
   5  -9 -17    1.00    0.44
  -5  -9  17    1.26    0.48
   5  -9 -16    0.95    0.47
   5   9 -16    1.53    0.52
  -5  -9  16    0.71    0.41
  -5   9  16    1.03    0.45
  -5  -9  15    1.61    0.51
  -5   9  15    2.26    0.57
   5   9 -15    2.77    0.67
   5  -9 -15    0.80    0.38
  -5  -9  14    0.62    0.35
  -5   9  14    0.50    0.26
   5   9 -14    0.44    0.29
   5  -9 -14    0.55    0.34
  -5  -9  13    1.04    0.44
   5   9 -13    0.64    0.31
  -5   9  13    0.54    0.37
   5  -9 -13    1.09    0.50
   5  -9 -12    0.22    0.38
  -5  -9  12    0.64    0.30
  -5   9  12   -0.16    0.23
   5   9 -12    0.28    0.29
  -5   9  11    1.54    0.50
   5  -9 -11    2.39    0.62
   5   9 -11    1.86    0.48
  -5  -9  11    1.21    0.40
  -5  -9  10    3.61    0.67
   5  -9 -10    2.17    0.58
   5   9 -10    3.13    0.63
  -5   9  10    2.49    0.58
   5  -9  -9    1.30    0.51
   5   9  -9    0.51    0.34
  -5   9   9    1.46    0.53
   5  -9  -8    9.00    1.16
  -5   9   8   12.01    1.27
   5   9  -8    9.51    1.08
   5  -9  -7   -0.13    0.28
  -5   9   7   -0.26    0.33
   5   9  -7    0.38    0.32
   5  -9  -6    1.34    0.43
   5   9  -6    1.44    0.40
  -5   9   6    1.71    0.53
   5  -9  -5    1.13    0.46
  -5   9   5    1.18    0.45
   5   9  -5    0.80    0.37
   5  -9  -4    3.43    0.72
  -5   9   4    4.14    0.78
   5   9  -4    4.36    0.70
   5  -9  -3    0.89    0.40
   5   9  -3    0.66    0.34
  -5   9   3    0.58    0.41
   5  -9  -2    6.07    0.87
   5   9  -2    4.54    0.69
  -5   9   2    7.54    1.04
   5  -9  -1    0.54    0.22
  -5   9   1    1.51    0.48
   5   9  -1    0.89    0.34
   5  -9   0    0.39    0.30
  -5   9   0   -0.16    0.39
   5   9   0    0.61    0.30
   5  -9   1    0.93    0.35
  -5   9  -1    0.63    0.40
   5   9   1    0.83    0.30
   5  -9   2    1.57    0.51
  -5   9  -2    1.47    0.53
   5   9   2    1.45    0.43
  -5   9  -3   31.47    2.15
   5   9   3   27.54    1.56
   5  -9   3   30.03    1.88
  -5   9  -4   55.37    2.86
   5   9   4   50.22    2.05
   5  -9   4   53.99    2.48
  -5   9  -5   19.61    1.75
   5   9   5   20.37    1.29
   5  -9   5   20.87    1.54
  -5  -9  -6    6.58    0.91
  -5   9  -6    5.82    0.98
   5   9   6    5.73    0.68
   5  -9   6    5.91    0.82
   5   9   7   11.14    0.92
  -5  -9  -7   10.35    1.12
  -5   9  -7   12.38    1.39
   5  -9   7   10.88    1.10
   5   9   8    8.22    0.77
  -5   9  -8   10.18    1.29
  -5  -9  -8    7.79    1.00
   5  -9   8    6.85    0.87
  -5  -9  -9    2.05    0.56
   5  -9   9    2.37    0.67
  -5   9  -9    2.33    0.71
   5   9   9    1.70    0.35
   5  -9   9    1.17    0.38
  -5   9 -10    5.04    0.94
   5  -9  10    4.76    0.98
  -5  -9 -10    3.57    0.69
  -5  -9 -11   13.46    1.33
   5  -9  11   13.41    1.57
  -5   9 -11   13.44    1.50
  -5  -9 -12    1.51    0.50
   5  -9  12    1.80    0.66
  -5   9 -12    1.45    0.54
  -5  -9 -13    8.59    1.10
  -5  -9 -13    7.98    0.90
  -5   9 -13    8.86    1.25
   5  -9  13    8.89    1.29
   5  -9  14    9.66    1.35
  -5  -9 -14    8.70    1.11
  -5  -9 -14   10.60    1.08
  -5   9 -14   11.04    1.37
   5  -9  15    2.12    0.67
  -5  -9 -15    1.27    0.44
  -5  -9 -15    1.15    0.39
  -5   9 -15    1.05    0.49
  -5  -9 -16    4.00    0.69
  -5  -9 -16    4.44    0.83
  -5   9 -16    2.99    0.76
   5  -9  16    3.57    0.85
  -5  -9 -17    6.02    0.95
   5  -9  17    5.84    1.07
  -5   9 -17    4.90    0.95
  -5  -9 -17    5.98    0.87
  -5  -9 -18    2.36    0.62
  -5  -9 -18    1.57    0.45
   5  -9  18    1.04    0.53
  -5   9 -18    2.49    0.69
  -5  -9 -19   -0.14    0.23
  -5  -9 -19   -0.11    0.27
  -5   9 -19    0.46    0.49
   5  -9  19   -0.24    0.44
  -5  -9 -20    0.23    0.31
  -5  -9 -20    0.67    0.41
  -5   9 -20    0.60    0.41
   5  -9  20    0.38    0.29
   5  -9  21    0.51    0.37
  -5  -9 -21    0.19    0.25
  -5   9 -21    1.04    0.48
  -5  -9 -21    0.84    0.45
  -5  -9 -22    0.07    0.23
  -5  -9 -22    0.19    0.20
   5  -9  22    0.24    0.42
  -5   9 -22    0.28    0.30
  -5  -9 -23    0.77    0.46
  -5  -9 -23    1.46    0.50
  -5   9 -23    1.16    0.51
   5  -9  23    2.36    0.74
  -5   9 -24    1.77    0.65
  -5  -9 -24    0.79    0.44
  -5  -9 -24    0.77    0.34
   5  -9  24    1.17    0.60
  -5  -9 -25    0.62    0.41
  -5  -9 -25    0.97    0.36
   5  -9  25    0.70    0.39
  -5   9 -25    1.35    0.56
  -5  -9 -26    0.32    0.37
   5  -9  26   -0.10    0.30
  -5  -9 -26    0.06    0.23
  -5   9 -26   -0.33    0.41
  -5  -9 -27    0.84    0.50
  -5   9 -27    0.71    0.52
  -5  -9 -27    0.28    0.31
   5  -9  27   -0.12    0.31
  -5   9 -28    0.45    0.38
   5  -9  28    0.28    0.31
  -5  -9 -28    0.17    0.32
  -5  -9 -28    0.04    0.30
   5  -9  29    0.10    0.33
  -5   9 -29    0.14    0.32
  -5  -9 -29    0.58    0.36
  -5  -9 -29    0.81    0.54
  -5  -9 -30    3.45    0.80
  -5   9 -30    1.94    0.69
  -5  -9 -30    2.21    0.68
   5  -9  30    1.98    0.74
  -5   9 -31    2.50    0.82
  -5  -9 -31    1.65    0.63
  -5  -9 -31    1.22    0.60
   5  -9  31    2.22    0.85
   5  -9  32    1.64    0.72
  -5  -9 -32    1.56    0.64
  -5  -9 -33    0.93    0.50
  -5  -9 -34   -0.43    0.39
  -5  -9 -35   -0.29    0.31
  -5  -9 -36    1.55    0.63
  -5  -9 -37    0.91    0.52
   5 -11 -29    0.76    0.50
   5 -11 -28    1.32    0.57
   5 -11 -27    0.49    0.40
   5  11 -27    0.72    0.41
   5  11 -26    0.43    0.36
   5 -11 -26    1.04    0.67
   5 -11 -25    0.68    0.51
   5  11 -25    0.38    0.43
   5 -11 -24    0.16    0.29
   5  11 -24   -0.15    0.35
   5 -11 -23    0.41    0.34
   5  11 -23    0.77    0.52
   5 -11 -22    1.13    0.59
   5  11 -22    0.83    0.55
  -5  11  22    0.60    0.34
   5  11 -21    0.21    0.34
  -5  11  21    0.70    0.34
   5 -11 -21    0.45    0.39
   5  11 -20   -0.50    0.41
   5 -11 -20    1.35    0.58
  -5  11  20    1.45    0.50
   5  11 -19    2.41    0.70
  -5  11  19    2.33    0.61
   5 -11 -19    2.35    0.72
  -5  11  18    2.78    0.68
   5  11 -18    2.29    0.66
   5 -11 -18    2.63    0.78
  -5  11  17    2.56    0.65
   5 -11 -17    1.87    0.64
   5  11 -17    2.27    0.71
   5  11 -16    1.94    0.66
  -5  11  16    2.30    0.62
   5 -11 -16    2.22    0.70
   5  11 -15    0.44    0.31
  -5  11  15    0.30    0.29
   5 -11 -15    0.31    0.31
   5 -11 -14    0.03    0.40
  -5  11  14    0.04    0.26
   5  11 -14    0.28    0.37
  -5  11  13    0.96    0.42
   5 -11 -13    1.05    0.47
   5  11 -13    0.77    0.44
   5 -11 -12    0.47    0.38
   5  11 -12    1.06    0.48
  -5  11  12    0.47    0.36
   5  11 -11    0.50    0.36
  -5  11  11    1.24    0.49
   5 -11 -11    0.87    0.50
  -5  11  10    0.87    0.41
   5 -11 -10    0.36    0.28
   5  11 -10    0.70    0.45
   5 -11  -9    1.03    0.51
   5  11  -9    1.69    0.57
  -5  11   9    0.36    0.32
   5 -11  -8    1.25    0.53
   5  11  -8    1.42    0.51
  -5  11   8    2.05    0.64
   5 -11  -7    1.43    0.52
   5  11  -7    2.00    0.61
  -5  11   7    0.69    0.31
   5  11  -6    0.41    0.40
  -5  11   6    0.34    0.33
   5 -11  -6   -0.15    0.33
   5 -11  -5   -0.45    0.47
  -5  11   5   -0.26    0.32
   5  11  -5    0.52    0.36
   5 -11  -4    3.99    0.83
  -5  11   4    3.15    0.75
   5  11  -4    2.89    0.65
   5 -11  -3    4.30    0.84
  -5  11   3    5.78    1.04
   5  11  -3    5.60    0.88
   5 -11  -2    7.56    1.09
  -5  11   2    8.92    1.28
   5  11  -2    8.87    1.10
   5 -11  -1    3.25    0.71
  -5  11   1    3.60    0.83
   5 -11   0    0.75    0.36
  -5  11   0    0.34    0.40
   5 -11   1    1.04    0.39
  -5  11  -1    1.10    0.47
   5 -11   2    0.41    0.28
  -5  11  -2    0.55    0.37
  -5  11  -3    1.20    0.51
   5 -11   3    0.98    0.42
  -5  11  -4    0.53    0.41
   5 -11   4    0.22    0.22
  -5  11  -5    0.60    0.31
   5 -11   5    1.05    0.43
  -5  11  -6    1.01    0.56
   5 -11   6    1.16    0.45
  -5  11  -7    5.17    1.04
  -5  11  -8    3.35    0.84
  -5  11  -9   -0.17    0.35
  -5  11 -10    1.69    0.64
  -5  11 -11    1.48    0.62
  -5  11 -12    1.03    0.57
  -5  11 -13    0.13    0.29
  -5  11 -14    0.15    0.38
  -5  11 -15    0.42    0.40
   5 -11  16    0.94    0.54
  -5  11 -16    0.79    0.51
  -5  11 -17    0.23    0.35
   5 -11  17    0.93    0.85
  -5  11 -18    2.11    0.73
   5 -11  18    0.25    0.37
   5 -11  19    2.29    0.82
  -5 -11 -19    0.78    0.44
  -5  11 -19    2.40    0.79
   5 -11  20    0.31    0.41
  -5 -11 -20    0.40    0.47
  -5  11 -20    0.90    0.62
  -5 -11 -21    0.09    0.40
   5 -11  21    0.12    0.38
  -5  11 -21   -0.37    0.33
   5 -11  22    2.03    0.77
   5 -11  23    3.67    0.95
   5 -11  24    0.34    0.47
  -5  13  11   -0.27    0.39
  -5  13  10    0.32    0.31
  -5  13   9    0.24    0.26
  -5  13   8    0.31    0.43
  -5  13   7    1.48    0.58
  -5  13   6    1.14    0.54
  -5  13   5    0.28    0.44
  -5  13   4   -0.06    0.28
  -5  13   3    0.20    0.36
  -5  13   2    1.12    0.56
  -5  13   1    0.14    0.30
  -5  13   0    0.04    0.31
  -5  13  -1    0.92    0.49
  -5  13  -2    0.42    0.45
  -5  13  -3   -0.28    0.47
  -5  13  -4    5.31    1.14
   6   0 -50    0.04    0.31
   6   0 -49    2.97    1.00
   6   0 -48    8.06    1.23
   6   0 -47    3.55    0.99
   6   0 -46    0.63    0.42
   6   0 -45   -0.42    0.35
   6   0 -44    0.96    0.41
   6   0 -43    0.12    0.29
   6   0 -42    8.69    1.15
   6   0 -41    0.75    0.43
   6   0 -40   16.55    1.53
   6   0 -39    0.79    0.48
   6   0 -39    0.10    0.21
   6   0 -38    2.16    0.42
   6   0 -38    2.02    0.55
   6   0 -37    0.21    0.29
   6   0 -37    2.82    0.79
   6   0 -36   93.58    2.54
   6   0 -36   92.77    3.36
   6   0 -35    0.52    0.34
   6   0 -35    1.58    0.70
   6   0 -34    3.99    0.51
   6   0 -34    4.49    0.74
   6   0 -33    0.44    0.25
   6   0 -33    0.62    0.38
   6   0 -32   61.00    1.90
   6   0 -32   60.97    2.54
   6   0 -31    0.50    0.27
   6   0 -31    1.60    0.54
   6   0 -30  102.63    2.37
   6   0 -30  103.61    3.15
   6   0 -29    0.39    0.24
   6   0 -29    0.39    0.36
  -6   0  29    0.06    0.11
   6   0 -28    8.09    0.65
   6   0 -28    8.18    0.87
  -6   0  28    7.40    0.46
   6   0 -27   -0.08    0.13
  -6   0  27   -0.08    0.08
   6   0 -27   -0.05    0.16
   6   0 -26   43.50    1.90
  -6   0  26   41.73    1.05
   6   0 -26   43.54    1.42
  -6   0  25    0.03    0.07
   6   0 -25   -0.01    0.14
  -6   0  24   18.14    0.68
   6   0 -24   19.15    1.23
  -6   0  23   -0.03    0.08
   6   0 -23   -0.14    0.19
  -6   0  22    7.27    0.42
   6   0 -22    6.69    0.69
  -6   0  21    0.04    0.07
   6   0 -21   -0.12    0.14
   6   0 -20  328.52    4.62
  -6   0  20  324.41    2.76
  -6   0  19    0.18    0.11
   6   0 -19    1.23    0.46
  -6   0  18 2017.92    6.88
   6   0 -18 2016.71   11.01
  -6   0  17    0.52    0.18
   6   0 -17    1.30    0.43
  -6   0  16  240.11    2.41
   6   0 -16  247.77    3.72
  -6   0  16  243.49    3.39
  -6   0  15   -0.06    0.08
   6   0 -15    0.02    0.13
  -6   0  15    0.05    0.10
  -6   0  14  101.94    1.58
   6   0 -14  104.18    2.32
  -6   0  14  107.98    2.16
   6   0 -13   -0.02    0.12
  -6   0  13   -0.06    0.06
  -6   0  13    0.11    0.12
   6   0 -12   62.01    1.73
  -6   0  12   62.07    1.24
  -6   0  12   63.66    1.59
   6   0 -12   62.49    1.76
  -6   0  11    0.00    0.09
   6   0 -11    0.04    0.11
   6   0 -11   -0.04    0.14
   6   0 -10   56.68    1.57
   6   0 -10   53.51    1.58
  -6   0  10   54.67    1.45
   6   0  -9   -0.04    0.12
   6   0  -9    0.07    0.12
  -6   0   9    0.10    0.10
   6   0  -8  996.29    6.53
  -6   0   8  997.09    6.13
   6   0  -8  985.20    6.25
   6   0  -7    0.10    0.13
  -6   0   7   -0.31    0.13
   6   0  -7    0.04    0.09
   6   0  -6  371.32    3.66
   6   0  -6  365.62    3.91
  -6   0   6  358.22    3.75
   6   0  -5    0.03    0.08
  -6   0   5   -0.12    0.13
   6   0  -5   -0.12    0.11
  -6   0   5   -0.11    0.10
   6   0  -4   32.78    1.13
  -6   0   4   30.72    1.09
   6   0  -4   30.88    1.02
  -6   0   4   32.15    1.00
   6   0  -3    0.52    0.18
  -6   0   3    0.21    0.13
  -6   0   3    0.35    0.14
   6   0  -3    0.19    0.14
   6   0  -2  113.90    2.06
  -6   0   2  111.81    1.80
  -6   0   2  111.16    2.09
   6   0  -2  115.32    1.93
   6   0  -1   -0.03    0.11
  -6   0   1    0.08    0.12
   6   0  -1    0.06    0.10
  -6   0   1   -0.05    0.09
  -6   0   1    0.56    0.18
  -6   0   0  162.02    2.53
  -6   0   0  161.39    2.38
  -6   0   0  166.36    2.15
   6   0   0  163.44    2.42
   6   0   0  165.52    2.28
  -6   0  -1   -0.12    0.12
   6   0   1    0.00    0.08
   6   0   1    0.08    0.11
  -6   0  -1    0.07    0.11
  -6   0  -1    0.06    0.08
   6   0   1   -0.01    0.10
  -6   0  -2   34.41    1.00
   6   0   2   34.69    1.13
   6   0   2   34.46    1.02
  -6   0  -2   35.15    1.11
   6   0   2   34.98    1.12
  -6   0  -2   32.98    1.16
  -6   0  -3    0.91    0.22
   6   0   3    0.22    0.11
  -6   0  -3    0.28    0.12
   6   0   3    0.22    0.13
   6   0   3    0.20    0.15
  -6   0  -4  176.77    2.71
   6   0   4  178.61    2.34
  -6   0  -4  178.74    2.30
   6   0   4  179.93    2.67
  -6   0  -5   -0.11    0.11
   6   0   5    0.10    0.10
  -6   0  -5   -0.04    0.09
   6   0   5   -0.03    0.08
  -6   0  -5   -0.09    0.12
   6   0   6  203.85    2.45
  -6   0  -6  201.83    2.52
  -6   0  -6  200.16    2.93
   6   0   6  204.05    2.95
  -6   0  -6  206.56    2.38
   6   0   7    0.59    0.14
  -6   0  -7    0.03    0.09
  -6   0  -7    0.03    0.09
  -6   0  -7    0.31    0.16
  -6   0  -8   38.95    1.05
  -6   0  -8   39.06    1.15
  -6   0  -9    0.08    0.10
  -6   0  -9    0.08    0.13
  -6   0 -10  322.85    3.42
  -6   0 -10  320.31    3.09
  -6   0 -11    0.00    0.11
  -6   0 -11    0.03    0.09
  -6   0 -12  248.56    3.11
  -6   0 -12  245.24    2.81
  -6   0 -13    0.21    0.15
  -6   0 -13    0.01    0.12
  -6   0 -14    9.01    0.62
  -6   0 -14    9.15    0.56
  -6   0 -15    0.07    0.12
  -6   0 -15   -0.05    0.10
  -6   0 -16   48.58    1.33
  -6   0 -17    0.26    0.14
  -6   0 -18   95.57    1.94
  -6   0 -19    0.36    0.24
  -6   0 -20  240.48    3.20
  -6   0 -21    0.64    0.30
  -6   0 -22  158.02    2.69
  -6   0 -23    0.01    0.13
  -6   0 -24   20.33    1.00
  -6   0 -25    0.18    0.19
  -6   0 -26   35.64    1.38
  -6   0 -27    0.03    0.13
  -6   0 -28    8.47    0.70
  -6   0 -29   -0.03    0.19
  -6   0 -30   22.80    1.20
  -6   0 -31    0.59    0.33
  -6   0 -32   10.49    0.85
  -6   0 -33   -0.04    0.18
  -6   0 -34    3.97    0.54
  -6   0 -35    0.47    0.30
  -6   0 -36   27.17    1.47
  -6   0 -37    0.12    0.29
  -6   0 -38   17.98    1.26
  -6   0 -39    0.31    0.26
  -6   0 -40    4.39    0.66
  -6   0 -41   -0.11    0.18
  -6   0 -42    0.37    0.32
  -6   0 -43    0.00    0.35
  -6   0 -43    0.11    0.24
  -6   0 -44    0.02    0.29
  -6   0 -44    0.36    0.27
  -6   0 -45    0.02    0.27
  -6   0 -45    0.39    0.30
  -6   0 -46    0.21    0.23
  -6   0 -47    0.27    0.26
  -6   0 -48    0.97    0.37
  -6   0 -49    0.87    0.47
   6   2 -51    1.02    0.52
   6   2 -50    1.53    0.61
   6   2 -49    0.05    0.30
   6   2 -48   -0.32    0.42
   6  -2 -48   -0.09    0.32
   6  -2 -47    3.56    0.84
   6   2 -47    1.91    0.57
   6  -2 -46    1.59    0.59
   6   2 -46    1.15    0.46
   6  -2 -45   -0.20    0.41
   6   2 -45    0.10    0.22
   6   2 -44    1.41    0.52
   6  -2 -44    0.95    0.49
   6  -2 -43    0.25    0.17
   6  -2 -43    0.13    0.27
   6   2 -43    0.67    0.38
   6  -2 -42    1.07    0.43
   6  -2 -42    1.10    0.38
   6   2 -42    1.00    0.46
   6   2 -41    1.60    0.53
   6  -2 -41    0.84    0.31
   6  -2 -41    1.10    0.45
   6  -2 -40    3.58    0.62
   6  -2 -40    3.13    0.73
   6   2 -40    3.66    0.71
   6  -2 -39    1.74    0.49
   6  -2 -39    2.29    0.63
   6   2 -39    3.31    0.70
   6  -2 -38    6.30    0.99
   6  -2 -38    7.19    0.87
   6   2 -38    8.41    1.03
   6  -2 -37   12.47    1.12
   6  -2 -37   11.73    1.31
   6   2 -37   14.17    1.30
   6  -2 -36   24.94    1.53
   6  -2 -36   24.73    1.86
   6   2 -36   28.05    1.77
   6  -2 -35   13.41    1.36
   6  -2 -35   13.79    1.13
   6   2 -35   15.52    1.29
   6  -2 -34    5.71    0.73
   6  -2 -34    6.25    0.90
   6   2 -34    5.93    0.82
   6   2 -33    0.83    0.19
   6  -2 -33    0.93    0.31
   6  -2 -33    1.30    0.42
   6   2 -33    1.14    0.38
   6  -2 -32   12.55    1.03
   6   2 -32   13.43    0.68
   6  -2 -32   13.30    1.28
   6   2 -32   15.30    1.21
   6  -2 -31    0.39    0.29
   6  -2 -31    1.37    0.39
   6   2 -31    0.58    0.16
   6   2 -31    2.12    0.50
   6   2 -30   30.14    0.94
   6  -2 -30   30.72    1.56
   6  -2 -30   30.11    1.85
   6   2 -30   29.81    1.60
   6  -2 -29    3.82    0.57
   6   2 -29    4.68    0.66
   6  -2 -29    3.65    0.68
   6   2 -28   26.58    1.45
   6  -2 -28   27.41    1.71
   6  -2 -28   27.66    1.45
   6   2 -27   31.26    1.54
   6  -2 -27   30.67    1.77
   6   2 -26   39.66    1.68
   6  -2 -26   41.82    2.05
   6  -2 -25    7.49    0.85
   6   2 -25    8.44    0.77
   6  -2 -24   19.12    1.35
   6   2 -24   17.10    1.05
   6   2 -23   12.28    0.87
   6  -2 -23   11.58    1.04
   6  -2 -22   69.25    2.47
   6   2 -22   73.39    2.07
   6   2 -21   13.20    0.86
   6  -2 -21   11.97    1.02
   6   2 -20   20.37    1.03
   6  -2 -20   17.67    1.24
   6   2 -19   10.06    0.70
   6  -2 -19    7.92    0.82
   6   2 -18   22.41    1.02
   6  -2 -18   21.48    1.32
  -6   2  17    2.26    0.33
   6  -2 -17    2.21    0.44
   6   2 -17    2.42    0.34
   6   2 -16   50.49    1.43
  -6   2  16   49.13    1.52
   6  -2 -16   50.75    1.97
   6   2 -15 1134.45    6.54
  -6   2  15 1154.37    7.37
   6  -2 -15 1126.91    9.08
   6  -2 -14  158.53    3.44
   6   2 -14  167.82    2.42
  -6   2  14  164.54    2.79
   6  -2 -13  213.96    3.93
  -6   2  13  211.88    3.16
   6   2 -13  211.62    2.64
  -6   2  13  216.49    3.49
  -6   2  12  368.20    4.14
   6  -2 -12  348.50    5.02
  -6   2  12  358.76    4.38
   6   2 -12  358.90    3.33
   6  -2 -11   10.67    0.88
   6   2 -11   10.60    0.56
  -6   2  11   11.04    0.76
  -6  -2  11   10.66    0.50
  -6   2  10   13.91    0.90
   6  -2 -10   12.62    0.94
  -6   2  10   14.02    0.85
   6  -2 -10   13.84    0.90
   6   2 -10   13.45    0.62
  -6  -2  10   13.43    0.53
  -6   2   9  391.49    4.45
  -6  -2   9  395.93    1.65
   6  -2  -9  406.23    4.79
   6   2  -9  392.14    3.20
   6  -2  -9  382.94    5.02
  -6  -2   9  397.88    2.74
  -6   2   9  400.60    4.76
   6   2  -8  116.35    1.67
   6  -2  -8  118.34    2.75
  -6   2   8  117.96    2.61
  -6  -2   8  114.89    0.98
  -6  -2   8  115.49    1.42
   6  -2  -8  120.71    2.58
  -6   2   8  113.17    2.37
   6   2  -7  143.05    1.79
   6  -2  -7  145.61    2.84
  -6   2   7  144.42    2.88
   6  -2  -7  141.41    2.99
  -6   2   7  145.41    2.67
  -6  -2   7  144.79    1.19
  -6  -2   7  144.88    1.53
   6  -2  -6   23.58    1.13
   6   2  -6   21.63    0.66
  -6  -2   6   22.80    0.50
   6  -2  -6   22.71    1.20
  -6  -2   6   22.43    0.61
  -6   2   6   21.80    1.12
  -6   2   6   22.47    1.05
   6  -2  -5    0.89    0.23
   6   2  -5    0.95    0.14
   6  -2  -5    1.12    0.30
  -6  -2   5    0.78    0.12
  -6  -2   5    1.19    0.13
  -6   2   5    1.17    0.27
  -6   2   5    0.57    0.17
   6  -2  -4   66.05    1.99
  -6   2   4   65.91    1.81
  -6  -2   4   65.99    0.95
   6   2  -4   64.66    0.96
  -6  -2   4   65.36    1.08
   6  -2  -4   66.98    1.90
  -6   2   4   64.66    1.94
   6   2  -4   66.55    1.05
   6  -2  -3   36.06    1.38
   6  -2  -3   35.88    1.46
  -6   2   3   36.39    1.47
  -6   2   3   37.18    1.36
  -6  -2   3   35.52    0.84
  -6   2   3   35.14    1.50
  -6  -2   3   37.79    0.76
   6   2  -3   36.91    0.76
   6   2  -3   37.19    0.77
   6  -2  -2   19.12    1.05
  -6  -2   2   18.49    0.62
  -6   2   2   19.71    0.99
  -6   2   2   18.83    1.06
  -6   2   2   18.50    1.08
  -6  -2   2   25.77    0.67
   6  -2  -2   18.90    1.00
   6   2  -2   18.19    0.55
   6  -2  -1  915.78    7.18
  -6   2   1  908.61    7.47
  -6  -2   1  888.60    3.99
   6  -2  -1  914.45    6.90
   6   2  -1  909.86    4.01
  -6   2   1  910.77    7.32
  -6  -2   1  899.56    4.42
  -6   2   1  891.76    6.67
  -6   2   0  258.29    3.89
  -6   2   0  259.12    3.98
   6  -2   0  259.72    3.69
   6   2   0  256.13    2.12
  -6  -2   0  267.72    2.26
   6   2   0  259.32    2.22
  -6   2   0  257.46    3.61
  -6  -2   0  257.52    2.41
   6  -2   0  261.47    3.81
  -6   2  -1  176.59    3.23
   6  -2   1  182.51    3.10
   6  -2   1  175.99    3.33
  -6   2  -1  173.26    3.26
   6   2   1  178.16    1.64
  -6  -2  -1  182.38    1.95
   6   2   1  178.35    1.90
  -6   2  -1  174.69    2.99
  -6  -2  -1  179.35    2.06
   6  -2   1  183.46    3.18
  -6   2  -2  483.57    5.34
  -6   2  -2  484.61    5.45
  -6   2  -2  474.00    4.93
   6  -2   2  482.96    5.02
  -6  -2  -2  480.82    3.27
   6  -2   2  468.97    5.47
   6   2   2  481.44    2.49
   6   2   2  475.88    3.21
  -6  -2  -2  483.67    3.46
   6  -2   2  492.49    5.17
  -6   2  -3   64.74    1.96
   6  -2   3   68.57    1.90
  -6  -2  -3   69.88    1.30
   6   2   3   66.76    0.86
   6   2   3   66.23    0.92
   6   2   3   68.10    1.25
  -6   2  -3   65.81    1.85
   6  -2   3   67.21    2.09
   6  -2   3   66.60    1.90
  -6   2  -3   69.67    2.06
   6  -2   4  223.16    3.43
  -6   2  -4  219.20    3.68
   6  -2   4  215.94    3.78
  -6   2  -4  217.24    3.39
  -6  -2  -4  216.05    2.31
   6   2   4  216.46    2.28
   6  -2   4  215.04    3.41
  -6   2  -4  214.41    3.56
   6  -2   5    7.41    0.63
  -6   2  -5    7.50    0.66
  -6  -2  -5   10.15    0.56
   6   2   5    9.60    0.55
   6  -2   5    7.69    0.67
   6  -2   5    6.82    0.71
  -6   2  -5    7.69    0.70
   6  -2   6 1289.98    8.18
   6  -2   6 1258.66    9.29
  -6  -2  -6 1239.06    5.89
  -6   2  -6 1277.06    8.38
   6   2   6 1228.70    5.75
   6  -2   6 1288.80    8.23
  -6   2  -6 1233.62    8.78
   6  -2   7  441.51    4.78
   6  -2   7  438.41    5.54
  -6  -2  -7  443.58    3.63
   6   2   7  448.49    3.52
  -6   2  -7  436.14    4.94
   6  -2   8   31.94    1.29
  -6  -2  -8   31.89    1.00
   6  -2   8   29.26    1.45
  -6   2  -8   31.20    1.35
  -6   2  -9  110.39    2.55
   6  -2   9  110.15    2.83
  -6  -2  -9  107.26    1.88
  -6  -2 -10   53.36    1.36
   6  -2  10   52.35    1.99
  -6   2 -10   50.23    1.76
  -6  -2 -11  932.17    3.59
  -6   2 -11  909.81    7.49
  -6  -2 -11  913.19    5.69
   6  -2  11  925.66    8.45
  -6  -2 -12  347.49    2.39
  -6   2 -12  348.06    4.71
  -6  -2 -12  359.60    3.65
  -6  -2 -13   27.55    0.72
  -6   2 -13   27.69    1.35
  -6  -2 -13   27.71    1.05
  -6   2 -14   42.01    1.66
  -6  -2 -14   40.33    1.29
  -6   2 -15   46.59    1.77
  -6  -2 -15   46.27    1.41
  -6   2 -16  120.90    2.85
  -6  -2 -16  117.48    2.29
  -6   2 -16  124.42    2.28
  -6   2 -17   55.45    1.96
  -6  -2 -17   51.79    1.56
  -6   2 -17   51.95    1.49
  -6   2 -18   27.43    1.41
  -6  -2 -18   29.73    1.21
  -6   2 -18   28.46    1.11
  -6  -2 -19  127.06    2.52
  -6   2 -19  122.94    3.00
  -6   2 -19  124.78    2.33
  -6   2 -20    2.55    0.48
  -6  -2 -20    3.48    0.45
  -6   2 -20    3.17    0.39
  -6   2 -21    2.77    0.50
  -6  -2 -21    2.93    0.42
  -6   2 -21    2.54    0.35
  -6  -2 -22   11.94    0.83
  -6   2 -22   11.82    0.74
  -6   2 -23    0.40    0.18
  -6  -2 -23   -0.08    0.15
  -6  -2 -24    0.63    0.22
  -6   2 -24    1.00    0.24
  -6   2 -25    1.22    0.25
  -6  -2 -25    1.51    0.31
  -6   2 -26    0.02    0.12
  -6  -2 -26   -0.05    0.18
  -6  -2 -27    0.26    0.22
  -6   2 -27    0.02    0.11
  -6  -2 -28   11.62    0.93
  -6   2 -28   10.92    0.77
  -6  -2 -29   29.58    1.49
  -6   2 -29   27.29    1.23
  -6  -2 -30   39.87    1.77
  -6   2 -30   42.35    1.55
  -6  -2 -31   28.94    1.53
  -6   2 -31   29.36    1.32
  -6  -2 -32   18.52    1.26
  -6   2 -32   18.67    1.07
  -6  -2 -33    5.17    0.70
  -6   2 -33    4.13    0.53
  -6   2 -34   10.27    0.83
  -6  -2 -34   10.45    1.00
  -6  -2 -34    9.59    1.13
  -6   2 -35   26.74    1.34
  -6  -2 -35   25.37    1.55
  -6  -2 -35   26.54    1.86
  -6  -2 -36    8.40    0.93
  -6   2 -36    7.24    0.72
  -6  -2 -36    8.14    1.08
  -6  -2 -37    6.72    0.99
  -6  -2 -37    5.49    0.79
  -6   2 -37    6.97    0.73
  -6  -2 -38    2.54    0.64
  -6  -2 -38    2.38    0.53
  -6   2 -38    2.10    0.42
  -6  -2 -39    0.21    0.34
  -6  -2 -39    0.77    0.33
  -6   2 -39    0.11    0.21
  -6  -2 -40    1.55    0.56
  -6  -2 -40    1.05    0.40
  -6   2 -40    1.10    0.36
  -6  -2 -41    1.33    0.54
  -6  -2 -41    1.23    0.38
  -6   2 -41    0.83    0.28
  -6  -2 -42    0.40    0.31
  -6  -2 -42    0.55    0.31
  -6   2 -42    0.75    0.27
  -6  -2 -43    0.83    0.44
  -6   2 -43    0.21    0.22
  -6  -2 -43    0.02    0.27
  -6  -2 -44    5.43    1.03
  -6   2 -44    4.84    0.69
  -6  -2 -44    4.80    0.81
  -6   2 -45    0.55    0.26
  -6  -2 -45    0.67    0.31
  -6  -2 -46    0.01    0.24
  -6  -2 -47    0.74    0.37
  -6  -2 -48   -0.17    0.23
   6   4 -51    0.39    0.37
   6   4 -50    1.16    0.52
   6   4 -49   -0.14    0.26
   6   4 -48    1.26    0.49
   6   4 -47    1.00    0.48
   6  -4 -46    7.99    1.35
   6   4 -46    7.40    1.09
   6  -4 -45    1.91    0.71
   6   4 -45    1.79    0.57
   6  -4 -44    1.65    0.64
   6   4 -44    1.70    0.56
   6  -4 -43    6.24    1.14
   6   4 -43    7.09    1.00
   6  -4 -42    5.48    1.03
   6   4 -42    6.12    0.93
   6  -4 -41    1.41    0.62
   6   4 -41    1.42    0.49
   6  -4 -40    1.02    0.53
   6   4 -40    0.66    0.37
   6  -4 -39    1.04    0.41
   6   4 -39    0.97    0.34
   6  -4 -38    0.43    0.42
   6   4 -38    0.93    0.38
   6  -4 -37    0.45    0.34
   6   4 -37    0.64    0.25
   6  -4 -36    0.99    0.50
   6   4 -36    1.65    0.43
   6  -4 -35    1.01    0.41
   6   4 -35    1.51    0.42
   6  -4 -34    0.58    0.38
   6   4 -34    0.34    0.25
   6  -4 -33    4.31    0.85
   6   4 -33    5.11    0.70
   6  -4 -32   15.20    1.49
   6   4 -32   16.51    1.20
   6  -4 -31   37.03    2.30
   6   4 -31   39.53    1.80
   6  -4 -30    6.70    0.99
   6   4 -30    7.63    0.80
   6  -4 -29   15.52    1.45
   6   4 -29   15.79    1.09
   6  -4 -28    2.61    0.61
   6   4 -28    2.61    0.47
   6  -4 -27    4.22    0.74
   6   4 -27    3.38    0.50
   6  -4 -26   36.88    2.14
   6   4 -26   40.97    1.61
   6  -4 -25   40.33    2.22
   6   4 -25   44.37    1.64
   6  -4 -24   62.54    2.71
   6   4 -24   63.68    1.90
   6  -4 -23   16.93    1.41
   6   4 -23   14.80    0.90
   6  -4 -22    8.61    0.99
   6   4 -22    8.41    0.66
   6  -4 -21   64.54    2.67
   6   4 -21   67.32    1.76
   6  -4 -20   75.10    2.88
   6   4 -20   79.81    1.85
   6  -4 -19  149.26    3.99
  -6   4  19  149.61    3.43
   6   4 -19  156.49    2.49
  -6   4  18   50.27    1.95
   6  -4 -18   45.39    2.20
   6   4 -18   48.50    1.33
   6  -4 -17    8.26    0.93
   6   4 -17    8.52    0.54
  -6   4  17    8.68    0.81
   6  -4 -16   15.13    1.23
  -6   4  16   14.52    1.03
   6   4 -16   15.32    0.68
  -6   4  15   67.80    2.21
   6  -4 -15   64.19    2.52
   6   4 -15   64.60    1.32
  -6   4  14   39.43    1.69
   6  -4 -14   41.63    2.01
   6   4 -14   39.55    0.97
  -6   4  13   49.72    1.87
   6   4 -13   50.31    0.59
   6   4 -13   49.11    1.00
   6  -4 -13   50.09    2.18
   6   4 -12    8.21    0.38
   6  -4 -12    8.08    0.88
   6   4 -12    8.14    0.27
  -6   4  12    7.82    0.75
   6  -4 -11   24.96    1.52
   6   4 -11   23.56    0.58
   6   4 -11   24.58    0.51
  -6   4  11   24.00    1.30
  -6   4  10   38.23    1.65
   6   4 -10   39.11    0.70
   6  -4 -10   39.88    1.90
  -6  -4   9  104.24    1.59
  -6   4   9  105.75    2.73
   6   4  -9  106.98    1.22
   6  -4  -9  105.60    3.07
   6  -4  -8   76.27    2.58
   6   4  -8   78.63    1.11
  -6   4   8   80.19    2.39
  -6  -4   8   78.63    1.43
   6  -4  -7   43.58    1.94
   6   4  -7   44.89    0.88
  -6   4   7   43.59    1.77
  -6  -4   7   43.94    1.11
   6  -4  -6   68.58    2.41
  -6  -4   6   67.61    1.40
   6   4  -6   69.39    1.13
  -6   4   6   70.77    2.26
   6  -4  -5    1.36    0.36
  -6  -4   5    1.82    0.25
   6   4  -5    2.09    0.21
  -6   4   5    1.56    0.37
  -6  -4   5    1.53    0.21
  -6   4   4   17.03    1.12
   6  -4  -4   16.52    1.16
  -6  -4   4   17.56    0.65
   6   4  -4   18.10    0.62
  -6  -4   4   16.81    0.74
   6  -4  -3   72.07    2.40
  -6  -4   3   72.09    1.21
   6   4  -3   73.47    1.29
  -6  -4   3   71.13    1.54
  -6   4   3   70.63    2.28
   6  -4  -2  124.47    3.12
  -6  -4   2  126.22    2.09
   6   4  -2  129.08    1.76
  -6   4   2  124.56    3.04
   6  -4  -1  166.62    3.58
   6   4  -1  169.58    2.08
  -6  -4   1  165.11    2.41
  -6   4   1  168.37    3.53
   6  -4   0  117.85    2.99
  -6  -4   0  118.68    2.08
  -6   4   0  117.92    2.97
   6   4   0  120.12    1.81
  -6  -4   0  117.78    1.24
  -6  -4  -1   16.09    0.78
   6   4   1   16.52    0.71
  -6   4  -1   16.49    1.13
  -6  -4  -1   17.18    0.53
   6  -4   1   16.28    1.10
   6  -4   2   83.71    2.77
   6   4   2   80.67    1.34
   6   4   2   76.95    1.53
  -6   4  -2   81.40    2.49
  -6  -4  -2   79.32    1.77
  -6  -4  -2   79.09    1.24
   6  -4   2   79.86    2.43
  -6   4  -3   26.02    1.43
   6   4   3   26.39    0.73
   6  -4   3   27.62    1.60
  -6  -4  -3   26.22    1.03
  -6  -4  -3   25.94    0.76
   6  -4   3   26.62    1.41
   6  -4   4   57.49    2.33
   6   4   4   53.92    0.89
   6   4   4   54.46    0.97
  -6   4  -4   56.76    2.11
  -6  -4  -4   55.35    1.19
   6  -4   4   55.68    2.01
  -6  -4  -4   52.44    1.49
  -6  -4  -5   67.51    1.72
   6  -4   5   69.03    2.57
  -6   4  -5   68.37    2.35
   6   4   5   66.30    0.93
  -6  -4  -5   65.62    1.37
   6  -4   5   68.94    2.23
   6  -4   6  174.21    4.10
  -6  -4  -6  167.50    2.30
   6  -4   6  169.01    3.48
  -6   4  -6  175.27    3.76
  -6  -4  -6  162.98    2.71
  -6   4  -7  272.39    4.73
   6  -4   7  277.23    5.21
  -6  -4  -7  276.06    3.58
   6  -4   7  275.91    4.41
  -6  -4  -7  270.70    3.07
   6  -4   8  305.97    5.51
  -6  -4  -8  298.66    3.81
  -6   4  -8  303.15    5.01
   6  -4   8  302.35    4.65
  -6  -4  -8  296.15    3.33
  -6   4  -9  129.62    3.31
   6  -4   9  132.12    3.64
  -6  -4  -9  122.75    2.48
   6  -4   9  127.94    3.03
  -6  -4  -9  123.51    2.26
  -6  -4 -10   52.69    1.66
  -6   4 -10   52.86    2.14
   6  -4  10   52.65    2.33
  -6  -4 -10   51.74    1.51
   6  -4  11   20.37    1.47
  -6  -4 -11   23.52    1.16
  -6   4 -11   18.67    1.32
  -6  -4 -11   20.32    1.00
  -6  -4 -12  342.68    4.34
   6  -4  12  342.38    6.00
  -6   4 -12  333.35    5.42
  -6  -4 -12  322.75    4.03
  -6  -4 -13  544.09    5.59
  -6   4 -13  541.99    6.96
   6  -4  13  543.07    7.63
  -6  -4 -13  530.18    5.28
   6  -4  14   78.94    2.96
  -6   4 -14   78.35    2.68
  -6  -4 -14   80.42    2.21
  -6  -4 -14   80.35    2.14
   6  -4  15    6.06    0.86
  -6  -4 -15    8.14    0.75
  -6   4 -15    7.67    0.86
  -6  -4 -15    8.87    0.75
  -6  -4 -16   47.09    1.73
  -6   4 -16   49.58    2.16
   6  -4  16   51.31    2.42
  -6  -4 -16   46.42    1.72
  -6  -4 -17   23.21    1.24
  -6   4 -17   26.53    1.60
  -6  -4 -17   22.22    0.59
  -6  -4 -17   23.19    1.25
   6  -4  17   23.23    1.68
   6  -4  18    9.24    1.08
  -6   4 -18    7.88    0.93
  -6  -4 -18    9.05    0.80
  -6  -4 -18    8.23    0.41
  -6  -4 -18    8.31    0.77
  -6  -4 -19   17.75    0.64
  -6   4 -19   16.81    1.31
   6  -4  19   18.95    1.54
  -6  -4 -19   20.21    1.23
  -6  -4 -19   17.75    1.12
  -6   4 -20   47.14    2.18
  -6  -4 -20   45.42    1.09
  -6  -4 -20   49.40    1.88
  -6  -4 -20   45.62    1.88
  -6   4 -21    8.68    0.98
  -6  -4 -21    7.99    0.49
  -6  -4 -21    8.98    0.84
  -6  -4 -21    9.69    0.89
  -6   4 -22    7.35    0.90
  -6  -4 -22    7.84    0.80
  -6  -4 -22    7.03    0.78
  -6   4 -23   20.84    1.07
  -6   4 -23   20.66    1.49
  -6  -4 -23   19.06    1.24
  -6  -4 -23   19.82    1.32
  -6  -4 -24    1.57    0.49
  -6   4 -24    1.44    0.31
  -6   4 -24    1.00    0.41
  -6  -4 -24    1.47    0.41
  -6   4 -25   21.49    1.54
  -6  -4 -25   23.81    1.43
  -6   4 -25   23.34    1.14
  -6  -4 -25   21.59    1.44
  -6   4 -26   30.00    1.85
  -6  -4 -26   29.79    1.63
  -6   4 -26   29.82    1.29
  -6  -4 -26   30.22    1.73
  -6  -4 -27    3.35    0.65
  -6   4 -27    2.19    0.57
  -6  -4 -27    2.45    0.51
  -6   4 -27    1.67    0.32
  -6   4 -28   11.76    1.19
  -6  -4 -28   10.08    0.98
  -6   4 -28   10.39    0.78
  -6  -4 -28   11.52    1.11
  -6  -4 -29    5.55    0.80
  -6   4 -29    5.50    0.85
  -6  -4 -29    5.18    0.72
  -6   4 -29    5.68    0.59
  -6  -4 -30    3.10    0.66
  -6   4 -30    2.88    0.63
  -6   4 -30    4.26    0.51
  -6  -4 -30    4.14    0.68
  -6   4 -31    8.92    1.08
  -6  -4 -31    8.44    0.95
  -6  -4 -31    9.89    1.09
  -6   4 -31    9.56    0.76
  -6  -4 -32    4.37    0.76
  -6   4 -32    5.24    0.86
  -6  -4 -32    3.49    0.63
  -6   4 -32    3.78    0.50
  -6  -4 -33    2.66    0.61
  -6   4 -33    2.67    0.66
  -6  -4 -33    2.40    0.53
  -6   4 -33    2.60    0.43
  -6  -4 -34    3.73    0.73
  -6   4 -34    3.83    0.77
  -6  -4 -34    2.75    0.59
  -6   4 -34    3.07    0.46
  -6  -4 -35    0.74    0.40
  -6   4 -35    0.61    0.39
  -6  -4 -35   -0.25    0.35
  -6   4 -35    0.29    0.19
  -6  -4 -36   -0.42    0.38
  -6  -4 -36   -0.32    0.36
  -6   4 -36    0.88    0.45
  -6   4 -36    0.05    0.13
  -6   4 -37    1.85    0.59
  -6  -4 -37    1.93    0.49
  -6   4 -37    2.32    0.42
  -6  -4 -37    1.59    0.53
  -6  -4 -38    0.35    0.31
  -6   4 -38    0.32    0.24
  -6   4 -38    0.66    0.39
  -6  -4 -38   -0.13    0.32
  -6   4 -39    1.01    0.49
  -6   4 -39    0.38    0.21
  -6  -4 -39    0.65    0.36
  -6  -4 -39    0.36    0.33
  -6   4 -40    1.95    0.64
  -6  -4 -40    1.88    0.55
  -6   4 -40    1.26    0.34
  -6  -4 -40    0.76    0.41
  -6  -4 -41    0.45    0.41
  -6   4 -41    0.34    0.21
  -6   4 -41    0.87    0.49
  -6  -4 -41    0.17    0.30
  -6   4 -42    1.66    0.62
  -6  -4 -42    0.94    0.48
  -6  -4 -42    1.16    0.50
  -6   4 -43    2.89    0.76
  -6  -4 -43    2.23    0.64
  -6  -4 -43    1.44    0.53
  -6   4 -44   -0.42    0.35
  -6  -4 -44    0.28    0.31
  -6  -4 -45    0.27    0.34
  -6   4 -45   -0.36    0.45
  -6   4 -46    0.33    0.41
   6  -6 -42    0.11    0.27
   6  -6 -41    0.90    0.53
   6  -6 -40    2.04    0.69
   6  -6 -39    0.69    0.54
   6  -6 -38    0.58    0.45
   6  -6 -37    2.64    0.75
   6  -6 -36    0.73    0.46
   6   6 -36    0.95    0.35
   6   6 -35    0.14    0.22
   6  -6 -35    0.36    0.37
   6  -6 -34    0.94    0.51
   6   6 -34    0.95    0.34
   6  -6 -33    3.16    0.86
   6   6 -33    1.81    0.43
   6   6 -32    5.61    0.69
   6  -6 -32    5.15    0.98
   6  -6 -31   12.17    1.47
   6   6 -31   12.04    0.97
   6  -6 -30    8.48    1.23
   6   6 -30    7.23    0.75
   6  -6 -29   20.84    1.89
   6   6 -29   19.46    1.16
   6  -6 -28   35.95    2.43
   6   6 -28   37.13    1.56
   6  -6 -27   58.35    3.05
   6   6 -27   58.40    1.90
   6  -6 -26   77.16    3.46
   6   6 -26   77.85    2.13
   6  -6 -25  158.03    4.90
   6   6 -25  157.01    2.91
   6  -6 -24   53.40    2.86
   6   6 -24   52.42    1.64
  -6   6  23   45.27    2.12
   6  -6 -23   41.04    2.46
   6   6 -23   44.22    1.45
   6   6 -22    0.39    0.20
  -6   6  22    0.76    0.38
   6  -6 -22    0.51    0.47
   6  -6 -21   11.20    1.28
   6   6 -21    9.71    0.63
  -6   6  21   10.46    1.02
   6  -6 -20    6.54    0.97
   6   6 -20    5.45    0.23
  -6   6  20    5.86    0.75
   6   6 -20    6.05    0.48
   6   6 -20    5.16    0.48
   6  -6 -19   15.48    1.45
  -6   6  19   16.15    1.22
   6   6 -19   14.99    0.44
   6   6 -19   16.26    0.74
   6   6 -19   13.79    0.77
  -6   6  18   34.59    1.82
   6   6 -18   22.87    0.59
   6  -6 -18   32.86    2.12
   6   6 -18   24.33    0.87
   6   6 -18   24.12    0.99
  -6   6  17   13.72    1.13
   6   6 -17   12.53    0.47
   6   6 -17   13.06    0.59
   6  -6 -17   10.67    1.18
   6   6 -17   12.19    0.66
  -6   6  16    4.13    0.63
   6  -6 -16    3.14    0.64
   6   6 -16    3.76    0.27
   6   6 -16    4.18    0.32
   6   6 -16    3.45    0.33
   6   6 -15    7.07    0.45
   6  -6 -15    9.85    1.22
   6   6 -15    5.40    0.34
   6   6 -15    5.80    0.35
  -6   6  15    9.72    0.99
   6   6 -14    5.93    0.36
   6  -6 -14    5.91    0.88
   6   6 -14    6.03    0.38
   6   6 -14    7.06    0.33
  -6   6  14    7.71    0.85
   6  -6 -13   20.65    1.58
   6   6 -13   19.65    0.54
   6   6 -13   20.30    0.71
  -6   6  13   21.46    1.39
   6   6 -13   21.06    0.48
  -6  -6  13   20.55    1.21
   6  -6 -12   25.26    1.76
  -6  -6  12   20.78    1.19
   6   6 -12   21.38    0.75
  -6   6  12   23.86    1.49
  -6   6  11   33.84    1.76
   6  -6 -11   32.32    1.95
  -6  -6  11   29.08    1.37
   6   6 -11   30.53    0.92
   6  -6 -10   14.27    1.29
  -6  -6  10   16.71    1.03
  -6   6  10   15.90    1.23
   6   6 -10   16.56    0.70
  -6  -6   9   78.57    2.19
  -6   6   9   94.62    3.03
   6  -6  -9   91.47    3.29
   6  -6  -8  107.04    3.46
   6   6  -8  108.41    1.86
  -6   6   8  112.96    3.28
  -6  -6   8  107.17    2.50
   6  -6  -7   52.26    2.40
  -6   6   7   53.50    2.27
   6   6  -7   50.95    1.30
  -6  -6   7   51.21    1.69
  -6   6   6   18.02    1.35
   6  -6  -6   17.37    1.41
  -6  -6   6   16.10    0.94
  -6  -6   6   13.88    0.87
  -6   6   5   83.77    2.86
   6  -6  -5   78.00    2.87
  -6  -6   5   86.65    2.07
  -6  -6   5   79.28    2.07
   6  -6  -4   71.62    2.73
   6   6  -4   72.66    2.06
  -6  -6   4   69.52    1.98
  -6   6   4   72.77    2.66
   6  -6  -3    6.62    0.84
  -6  -6   3    6.51    0.63
   6   6  -3    6.67    0.62
  -6   6   3    6.77    0.82
   6  -6  -2   17.30    1.32
   6   6  -2   18.87    1.02
  -6  -6   2   19.03    1.07
  -6   6   2   20.12    1.42
  -6  -6   1   11.32    0.41
   6  -6  -1   11.49    1.07
   6   6  -1   12.95    0.83
  -6  -6   1   11.58    0.85
  -6   6   1   12.05    1.12
  -6  -6   0   15.29    0.59
   6   6   0   16.08    0.92
  -6   6   0   19.05    1.41
  -6  -6   0   16.18    1.04
   6  -6   0   16.54    1.30
  -6   6  -1    5.56    0.77
   6  -6   1    5.01    0.70
   6   6   1    5.06    0.50
  -6  -6  -1    5.33    0.39
  -6  -6  -1    5.28    0.58
   6  -6   2    4.93    0.68
   6   6   2    6.00    0.53
  -6  -6  -2    5.68    0.43
  -6   6  -2    5.67    0.77
  -6  -6  -2    5.02    0.57
  -6  -6  -3   32.85    1.12
  -6  -6  -3   34.44    1.54
   6   6   3   34.72    1.26
  -6   6  -3   42.19    2.15
   6  -6   3   37.61    1.94
   6   6   4   12.99    0.68
   6  -6   4   12.27    1.27
  -6  -6  -4   12.81    0.71
  -6  -6  -4   12.83    0.93
   6   6   4   13.04    0.74
  -6   6  -4   13.04    1.17
   6  -6   4   13.51    1.11
   6   6   5   17.64    0.82
  -6  -6  -5   16.15    1.07
  -6  -6  -5   18.19    0.87
  -6   6  -5   17.63    1.38
   6   6   5   17.88    0.82
   6  -6   5   17.60    1.49
   6  -6   5   18.70    1.31
  -6  -6  -6   36.65    1.64
  -6   6  -6   39.53    2.09
  -6  -6  -6   36.61    1.29
   6  -6   6   38.28    2.21
   6   6   6   36.12    1.23
   6   6   6   35.90    1.12
   6  -6   6   38.83    1.88
   6   6   7   21.56    0.82
   6   6   7   20.92    0.96
   6  -6   7   21.96    1.68
  -6   6  -7   23.58    1.62
  -6  -6  -7   21.46    1.25
  -6  -6  -7   22.49    1.04
   6  -6   7   21.52    1.39
   6  -6   8   31.39    2.02
   6   6   8   31.74    1.22
   6   6   8   30.44    0.91
  -6   6  -8   33.52    1.93
   6  -6   8   30.63    1.65
  -6  -6  -8   30.15    1.52
  -6  -6  -8   31.97    1.26
  -6   6  -9   31.59    1.90
  -6  -6  -9   27.24    1.20
   6   6   9   27.73    0.80
   6  -6   9   31.35    2.04
  -6  -6  -9   30.84    1.55
   6  -6   9   29.82    1.64
   6   6  10    4.80    0.31
  -6  -6 -10    5.03    0.65
  -6   6 -10    5.13    0.77
   6  -6  10    3.79    0.73
  -6  -6 -10    4.54    0.50
   6  -6  10    5.17    0.69
   6   6  11    0.23    0.08
   6  -6  11    0.23    0.30
  -6   6 -11    0.15    0.20
  -6  -6 -11    0.45    0.23
  -6  -6 -11    0.52    0.30
  -6   6 -12   77.14    3.03
   6  -6  12   66.38    3.08
  -6  -6 -12   60.65    2.26
   6  -6  13   69.65    3.10
  -6  -6 -13   69.48    2.43
  -6  -6 -13   70.99    2.13
  -6   6 -13   70.71    2.93
   6  -6  14   43.46    2.47
  -6   6 -14   44.58    2.32
  -6  -6 -14   45.81    2.00
  -6  -6 -14   45.00    1.74
   6  -6  15  107.30    3.92
  -6   6 -15  122.88    3.92
  -6  -6 -15  103.19    3.07
  -6   6 -16   16.81    1.44
  -6  -6 -16   16.83    1.25
  -6  -6 -16   16.72    1.12
   6  -6  16   16.90    1.58
   6  -6  17    3.91    0.78
  -6   6 -17    3.35    0.66
  -6  -6 -17    3.84    0.63
  -6  -6 -17    3.74    0.56
  -6   6 -18    8.77    1.09
  -6  -6 -18    9.78    1.02
   6  -6  18    9.05    1.20
  -6  -6 -18    9.43    0.90
  -6   6 -19   84.91    3.28
  -6  -6 -19   89.74    2.76
  -6  -6 -19   88.15    2.95
   6  -6  19   89.67    3.70
   6  -6  20   43.72    2.63
  -6   6 -20   43.88    2.41
  -6  -6 -20   43.52    2.11
  -6  -6 -20   46.70    2.05
  -6   6 -21   23.53    1.78
   6  -6  21   22.33    1.93
  -6  -6 -21   22.24    1.58
  -6  -6 -21   19.24    1.36
  -6   6 -22   14.68    1.40
  -6  -6 -22   16.19    1.31
  -6  -6 -22   16.02    1.25
   6  -6  22   18.19    1.75
  -6   6 -23    7.08    1.01
  -6  -6 -23    7.12    0.92
  -6  -6 -23    7.13    0.85
   6  -6  23    6.68    1.06
  -6   6 -24   23.75    1.84
   6  -6  24   23.50    2.04
  -6  -6 -24   21.92    1.61
  -6  -6 -24   19.16    1.45
   6  -6  25   24.65    2.08
  -6   6 -25   23.06    1.81
  -6  -6 -25   26.85    1.76
  -6  -6 -25   24.26    1.62
  -6   6 -26   11.66    1.29
   6  -6  26   15.15    1.65
  -6  -6 -26   13.55    1.29
  -6  -6 -26   13.34    1.24
  -6   6 -27   20.32    1.72
  -6  -6 -27   20.54    1.59
  -6  -6 -27   20.17    1.53
   6  -6  27   20.06    1.93
  -6   6 -28    4.34    0.85
   6  -6  28    7.49    1.21
  -6  -6 -28    5.15    0.83
  -6   6 -28    5.01    0.60
  -6  -6 -28    5.64    0.84
  -6   6 -29    0.47    0.37
  -6  -6 -29    0.52    0.32
   6  -6  29    0.28    0.32
  -6   6 -29    0.78    0.27
  -6  -6 -29    0.54    0.35
  -6   6 -30    2.47    0.70
  -6  -6 -30    1.86    0.53
   6  -6  30    2.53    0.80
  -6   6 -30    2.09    0.41
  -6  -6 -30    2.23    0.59
  -6  -6 -31    1.32    0.47
   6  -6  31    1.87    0.73
  -6   6 -31    1.00    0.49
  -6   6 -31    1.12    0.32
  -6  -6 -31    0.98    0.39
   6  -6  32    1.02    0.48
  -6  -6 -32    1.07    0.49
  -6  -6 -32    0.86    0.39
  -6   6 -32    0.62    0.23
  -6   6 -32    0.95    0.48
  -6   6 -33    3.79    0.83
  -6   6 -33    1.82    0.37
  -6  -6 -33    3.62    0.79
  -6  -6 -33    2.25    0.59
   6  -6  33    4.32    1.02
  -6   6 -34   -0.32    0.40
   6  -6  34    0.69    0.43
  -6  -6 -34   -0.12    0.28
  -6   6 -34    0.15    0.17
  -6  -6 -34   -0.05    0.28
   6  -6  35    0.73    0.51
  -6   6 -35    0.00    0.29
  -6  -6 -35    0.70    0.36
  -6   6 -35    0.16    0.20
  -6  -6 -35    0.32    0.35
  -6  -6 -36    1.44    0.54
  -6   6 -36    1.11    0.30
   6  -6  36    1.92    0.66
  -6   6 -36    1.70    0.64
  -6  -6 -36    2.19    0.63
  -6  -6 -37    0.28    0.26
  -6  -6 -37    0.96    0.51
  -6   6 -37    2.60    0.72
   6  -6  37    2.25    0.82
  -6   6 -38   -0.26    0.29
  -6  -6 -38    0.42    0.37
   6  -6  38    1.05    0.68
  -6  -6 -38    0.38    0.34
  -6  -6 -39    1.08    0.47
  -6   6 -39    1.48    0.60
   6  -6  39    2.14    0.78
  -6  -6 -39    1.26    0.51
  -6   6 -40   -0.37    0.35
  -6  -6 -40    0.62    0.40
  -6  -6 -40    0.77    0.50
  -6  -6 -41    0.18    0.33
   6  -8 -38    0.52    0.45
   6  -8 -37    0.39    0.34
   6  -8 -36    1.53    0.72
   6  -8 -35    2.53    0.81
   6  -8 -34    8.24    1.39
   6  -8 -33   17.79    1.99
   6  -8 -32   24.57    2.31
   6  -8 -31   17.65    1.94
   6  -8 -30   22.65    2.16
   6  -8 -29    5.28    1.07
   6  -8 -28    2.18    0.67
   6  -8 -27    1.54    0.62
   6  -8 -26   11.08    1.45
  -6  -8  25    2.05    0.57
   6  -8 -25    2.68    0.74
  -6   8  25    3.08    0.65
   6  -8 -24    0.82    0.39
  -6   8  24    1.63    0.47
  -6  -8  24    0.64    0.36
   6  -8 -23   13.45    1.55
  -6  -8  23   15.32    1.43
  -6   8  23   15.49    1.33
  -6  -8  22    8.40    1.04
   6  -8 -22    7.31    1.15
  -6   8  22    9.02    1.01
  -6   8  21    0.39    0.30
   6  -8 -21    0.62    0.41
  -6  -8  21    0.18    0.26
  -6  -8  20    4.20    0.74
   6  -8 -20    5.05    0.96
  -6   8  20    3.80    0.69
  -6   8  19   28.14    1.79
  -6  -8  19   25.40    1.74
   6  -8 -19   25.69    2.07
  -6   8  18    9.30    1.04
  -6  -8  18   10.01    1.09
   6  -8 -18    8.93    1.23
  -6  -8  17    9.53    1.03
   6  -8 -17    8.54    1.19
  -6   8  17   11.32    1.14
  -6  -8  16    8.16    0.95
   6  -8 -16    7.82    1.13
  -6   8  16    9.28    1.05
  -6  -8  15    0.43    0.30
  -6   8  15    0.76    0.36
   6  -8 -15    0.40    0.27
  -6  -8  14   11.37    1.09
   6  -8 -14   11.04    1.34
  -6   8  14   11.76    1.17
   6   8 -13   11.05    1.10
   6  -8 -13   11.14    1.32
  -6   8  13   10.38    1.10
  -6  -8  13   10.11    1.01
   6   8 -12    0.55    0.33
   6  -8 -12    1.09    0.45
  -6   8  12    0.60    0.31
  -6  -8  12    0.13    0.20
   6   8 -11    7.94    0.92
   6  -8 -11    8.37    1.13
  -6  -8  11    7.77    0.84
  -6   8  11    8.31    1.00
   6   8 -10   13.23    1.16
   6  -8 -10   11.90    1.32
  -6   8  10   13.33    1.27
  -6  -8  10   12.20    1.04
   6  -8  -9    3.17    0.68
   6   8  -9    3.59    0.64
  -6  -8   9    3.56    0.57
  -6   8   9    3.87    0.72
   6  -8  -8   20.63    1.69
   6   8  -8   21.17    1.44
  -6   8   8   21.18    1.63
  -6  -8   8   21.45    1.33
   6   8  -7    5.51    0.75
  -6   8   7    5.12    0.81
   6  -8  -7    4.81    0.80
   6  -8  -6    9.27    1.12
   6   8  -6   11.54    1.05
  -6   8   6    9.66    1.13
  -6   8   5   49.50    2.49
   6  -8  -5   48.54    2.51
   6   8  -5   48.48    2.09
   6  -8  -4    8.76    1.08
   6   8  -4    8.80    0.90
  -6   8   4    9.81    1.14
   6  -8  -3    4.20    0.75
  -6   8   3    3.62    0.73
   6   8  -3    3.95    0.59
   6   8  -2   36.97    1.75
  -6   8   2   39.07    2.25
   6  -8  -2   37.69    2.15
  -6   8   1    4.99    0.81
   6  -8  -1    3.36    0.63
   6   8  -1    4.39    0.60
   6  -8   0    7.64    0.95
  -6   8   0    9.12    1.10
  -6  -8   0    7.59    0.84
   6   8   0    8.88    0.83
   6   8   1   21.35    1.27
  -6  -8  -1   19.17    1.34
  -6   8  -1   19.67    1.62
   6  -8   1   18.82    1.50
  -6  -8  -2   72.03    1.73
   6   8   2   74.08    2.31
  -6   8  -2   79.66    3.25
  -6  -8  -2   72.23    2.60
   6  -8   2   69.62    2.83
   6   8   3   82.56    2.37
  -6  -8  -3   82.25    1.98
  -6  -8  -3   82.06    2.81
  -6   8  -3   85.02    3.38
   6  -8   3   80.86    3.04
  -6  -8  -4   77.03    2.76
  -6  -8  -4   81.03    2.08
  -6   8  -4   85.99    3.43
   6   8   4   78.96    2.27
   6  -8   4   81.33    3.02
  -6  -8  -5   52.76    2.29
  -6   8  -5   55.37    2.78
   6   8   5   54.24    1.83
   6  -8   5   53.97    2.44
  -6  -8  -5   53.62    1.76
  -6  -8  -6   81.83    2.24
  -6  -8  -6   76.84    2.80
  -6   8  -6   85.63    3.48
   6  -8   6   85.49    3.05
   6   8   6   79.33    2.15
  -6  -8  -7   80.91    2.30
   6   8   7   78.43    2.07
  -6   8  -7   87.56    3.54
   6  -8   7   80.57    3.63
  -6  -8  -7   82.27    2.93
   6  -8   7   81.87    2.98
   6   8   8   46.45    1.54
  -6   8  -8   47.86    2.65
   6  -8   8   46.57    2.23
  -6  -8  -8   46.46    1.79
   6  -8   8   42.00    2.64
  -6  -8  -8   48.14    2.27
   6   8   9   23.20    1.04
  -6  -8  -9   24.20    1.33
   6  -8   9   22.94    1.96
  -6  -8  -9   23.32    1.60
  -6   8  -9   26.50    1.99
   6  -8   9   23.80    1.59
   6  -8  10   25.65    2.07
  -6  -8 -10   25.52    1.41
  -6  -8 -10   25.18    1.70
  -6   8 -10   23.84    1.90
   6   8  10   22.72    0.99
   6  -8  10   25.66    1.65
  -6  -8 -11    4.98    0.64
  -6  -8 -11    5.89    0.85
  -6   8 -11    4.79    0.91
   6  -8  11    6.04    1.02
  -6  -8 -12   68.31    2.80
  -6   8 -12   67.93    3.21
  -6  -8 -12   63.96    2.32
   6  -8  12   65.66    3.33
   6  -8  13   23.43    2.02
  -6   8 -13   22.77    1.87
  -6  -8 -13   23.32    1.43
  -6  -8 -13   25.57    1.73
   6  -8  14    3.27    0.80
  -6  -8 -14    3.23    0.66
  -6  -8 -14    2.29    0.48
  -6   8 -14    3.10    0.74
  -6   8 -15    7.69    1.08
   6  -8  15    8.85    1.27
  -6  -8 -15    8.35    1.02
  -6  -8 -15    7.36    0.84
  -6   8 -16   23.41    1.93
  -6  -8 -16   21.35    1.63
   6  -8  16   22.25    2.01
  -6  -8 -16   20.98    1.43
  -6  -8 -17    3.60    0.71
  -6   8 -17    2.52    0.69
  -6  -8 -17    2.87    0.56
   6  -8  17    3.12    0.77
  -6  -8 -18    1.38    0.41
  -6   8 -18    1.34    0.51
   6  -8  18    1.23    0.55
  -6  -8 -18    1.32    0.46
   6  -8  19    0.39    0.40
  -6  -8 -19    1.06    0.46
  -6   8 -19    0.79    0.49
  -6  -8 -19    0.60    0.24
  -6  -8 -20    1.00    0.41
  -6   8 -20    1.38    0.48
   6  -8  20    0.55    0.38
  -6  -8 -20    0.89    0.38
  -6  -8 -21    0.87    0.38
  -6   8 -21    1.03    0.48
   6  -8  21    1.61    0.67
  -6  -8 -21    1.15    0.39
   6  -8  22    2.11    0.76
  -6  -8 -22    1.75    0.53
  -6  -8 -22    1.70    0.50
  -6   8 -22    0.84    0.38
  -6  -8 -23    2.17    0.56
  -6   8 -23    1.35    0.56
  -6  -8 -23    2.51    0.59
   6  -8  23    1.84    0.66
  -6  -8 -24    2.69    0.65
   6  -8  24    3.48    0.83
  -6   8 -24    2.19    0.65
  -6  -8 -24    2.97    0.66
   6  -8  25    2.40    0.78
  -6   8 -25    1.43    0.47
  -6  -8 -25    1.41    0.50
  -6  -8 -25    1.52    0.51
  -6  -8 -26    0.34    0.33
  -6   8 -26    0.38    0.32
  -6  -8 -26    0.31    0.31
   6  -8  26    0.97    0.57
  -6  -8 -27    0.92    0.30
  -6   8 -27    1.40    0.53
  -6  -8 -27    1.35    0.47
   6  -8  27    1.27    0.59
   6  -8  28    0.01    0.56
  -6   8 -28    1.48    0.63
  -6  -8 -28    0.38    0.28
  -6  -8 -28    0.48    0.42
   6  -8  29    2.08    0.74
  -6   8 -29    2.00    0.75
  -6  -8 -29    1.17    0.44
  -6  -8 -29    2.78    0.70
   6  -8  30    0.85    0.52
  -6   8 -30   -0.09    0.42
  -6  -8 -30    0.65    0.46
  -6  -8 -30    1.09    0.49
   6  -8  31    0.30    0.39
  -6   8 -31    0.94    0.45
  -6  -8 -31   -0.03    0.29
  -6  -8 -31    0.85    0.46
  -6  -8 -32    0.72    0.40
  -6   8 -32    0.73    0.45
  -6  -8 -32   -0.05    0.25
   6  -8  32    0.14    0.46
   6  -8  33    2.69    0.91
  -6  -8 -33    1.44    0.51
  -6  -8 -33    1.43    0.51
  -6   8 -33    1.27    0.53
   6  -8  34    0.74    0.50
  -6   8 -34    1.44    0.64
  -6  -8 -34    0.74    0.45
  -6  -8 -34    0.08    0.26
  -6  -8 -35    0.29    0.31
  -6  -8 -36    0.62    0.44
  -6  -8 -37    0.13    0.26
  -6  -8 -38   -0.29    0.46
   6 -10 -32   -0.40    0.44
   6  10 -31    0.36    0.32
   6 -10 -31    1.15    0.57
   6  10 -30    0.93    0.45
   6 -10 -30    2.04    0.84
   6  10 -29   -0.23    0.31
   6 -10 -29    0.00    0.34
   6  10 -28    1.35    0.55
   6 -10 -28    2.60    0.92
   6  10 -27    0.75    0.39
   6 -10 -27    1.00    0.53
   6  10 -26    6.89    1.09
  -6  10  26    8.16    1.08
   6 -10 -26    7.95    1.33
   6  10 -25    0.43    0.37
   6 -10 -25    0.42    0.34
  -6  10  25    0.15    0.22
   6  10 -24    0.27    0.35
   6 -10 -24   -0.02    0.33
  -6  10  24    0.09    0.23
   6  10 -23    1.39    0.54
  -6  10  23    1.07    0.42
   6 -10 -23    1.78    0.66
  -6  10  22    0.65    0.33
   6 -10 -22    0.68    0.42
   6  10 -22    0.62    0.37
   6 -10 -21    0.01    0.33
   6  10 -21    0.10    0.32
  -6  10  21    0.09    0.26
   6 -10 -20    3.64    0.90
  -6  10  20    2.29    0.60
   6  10 -20    2.90    0.71
   6  10 -19    0.35    0.42
   6 -10 -19   -0.29    0.43
  -6  10  19   -0.55    0.38
   6 -10 -18   -0.22    0.40
  -6  10  18    0.69    0.41
   6  10 -18    0.30    0.28
  -6  10  17    0.29    0.34
   6  10 -17    0.16    0.25
   6 -10 -17   -0.10    0.36
   6 -10 -16    0.32    0.39
   6  10 -16    0.12    0.25
  -6  10  16    0.32    0.29
   6 -10 -15   -0.48    0.46
   6  10 -15    0.10    0.35
  -6  10  15    0.65    0.40
   6  10 -14    1.03    0.45
  -6  10  14    1.06    0.46
   6 -10 -14    0.44    0.36
  -6  10  13    0.87    0.42
   6  10 -13    0.49    0.31
   6 -10 -13    0.11    0.27
   6 -10 -12    0.11    0.29
  -6  10  12    0.08    0.32
   6  10 -12   -0.11    0.32
  -6  10  11    0.84    0.43
   6 -10 -11    0.88    0.46
   6  10 -11    0.91    0.38
   6 -10 -10    6.52    1.07
   6  10 -10    7.02    1.02
  -6  10  10    7.68    1.09
   6 -10  -9   10.87    1.36
  -6  10   9   12.06    1.35
   6  10  -9   11.27    1.24
   6 -10  -8    4.07    0.88
   6  10  -8    3.77    0.72
  -6  10   8    4.70    0.88
   6  10  -7    0.56    0.30
   6 -10  -7   -0.13    0.23
  -6  10   7    0.35    0.32
  -6  10   6    2.24    0.64
   6 -10  -6    1.08    0.45
   6  10  -6    1.54    0.43
[truncated: 505,148 more chars]
