# Supplementary material for: Synthesis and structure of (E)-N-(4-meth­oxy­phen­yl)-2-[4-(3-oxo-3-phenyl­prop-1-en-1-yl)phen­oxy]acetamide
Source: Acta Crystallogr E Crystallogr Commun. 2021 Jan 29;77(Pt 2):184–9. doi: 10.1107/S2056989021000864 (PMC7869538; doi:10.1107/S2056989021000864)
Supplement: Supplementary file 2 [file e-77-00184-Isup2.hkl]

data_I                                                                          
_shelx_title ' tr1029_a.res in Cc'                                              
_shelx_refln_list_code          4                                               
_shelx_F_calc_maximum      696.33                                               
_exptl_crystal_F_000      3264.00                                               
_reflns_d_resolution_high  0.8000                                               
                                                                                
loop_                                                                           
 _space_group_symop_operation_xyz                                               
 'x, y, z'                                                                      
 'x, -y, z+1/2'                                                                 
 'x+1/2, y+1/2, z'                                                              
 'x+1/2, -y+1/2, z+1/2'                                                         
                                                                                
_cell_length_a    20.3693                                                       
_cell_length_b    10.0956                                                       
_cell_length_c    39.1991                                                       
_cell_angle_alpha  90.000                                                       
_cell_angle_beta   98.443                                                       
_cell_angle_gamma  90.000                                                       
                                                                                
_shelx_F_squared_multiplier     1.000                                           
                                                                                
loop_                                                                           
 _refln_index_h                                                                 
 _refln_index_k                                                                 
 _refln_index_l                                                                 
 _refln_F_squared_calc                                                          
 _refln_F_squared_meas                                                          
 _refln_F_squared_sigma                                                         
 _refln_observed_status                                                         
   0   0 -48         24.68        149.76        34.91 o                         
   2   0 -48        133.12        203.04        41.34 o                         
   4   0 -48          8.07          3.22        10.57 o                         
   6   0 -48          5.20        370.25        56.50 o                         
   8   0 -48          1.99        218.20        45.48 o                         
   1   1 -48        189.26        193.34        29.43 o                         
   3   1 -48         60.78        129.57        25.10 o                         
   5   1 -48         84.67        152.43        25.98 o                         
   7   1 -48          1.82         -6.58        10.92 o                         
   2   2 -48          8.24         11.53        11.30 o                         
   4   2 -48         21.17         55.99        16.61 o                         
   6   2 -48          6.19         -8.70        11.69 o                         
  -3   1 -47         72.33         99.03        15.93 o                         
  -1   1 -47        159.34        155.39        20.76 o                         
   1   1 -47         23.68         45.51        40.20 o                         
   3   1 -47          1.45          8.46        25.50 o                         
   5   1 -47         65.03         71.93        20.53 o                         
   7   1 -47         24.48         11.24        11.25 o                         
   9   1 -47          8.22         14.87        12.35 o                         
  -2   2 -47         46.81         50.46        12.87 o                         
   0   2 -47         12.30         16.34         9.79 o                         
   2   2 -47        140.22        206.45        23.35 o                         
   4   2 -47          8.31         12.40        35.37 o                         
   6   2 -47        132.62        122.75        37.90 o                         
   8   2 -47         47.30         28.82        32.85 o                         
   1   3 -47          0.64         27.25        11.42 o                         
   3   3 -47         80.94         49.41        11.73 o                         
   5   3 -47        203.07        250.55        32.61 o                         
   7   3 -47         40.21         60.52        17.79 o                         
  -4   0 -46         35.87         39.25        13.79 o                         
  -2   0 -46        136.61        159.24        22.69 o                         
   0   0 -46        146.52        316.05        50.53 o                         
   2   0 -46         67.16         73.50        28.94 o                         
   4   0 -46        252.96        231.52        43.64 o                         
   6   0 -46         60.77         28.94        19.29 o                         
   8   0 -46        131.44        168.13        39.97 o                         
  10   0 -46         31.86         74.88        28.48 o                         
  12   0 -46        187.08        261.84        51.45 o                         
  -3   1 -46        141.67        175.65        21.29 o                         
  -1   1 -46        129.92        174.51        20.95 o                         
   1   1 -46          3.38         17.75         9.79 o                         
   3   1 -46         53.97         81.20        32.62 o                         
   5   1 -46        144.06        183.24        28.41 o                         
   7   1 -46          3.72         17.73        10.88 o                         
   9   1 -46         30.51         47.30        15.34 o                         
  11   1 -46         40.85         32.64        12.32 o                         
  -4   2 -46         28.92         29.19        11.73 o                         
  -2   2 -46        214.49        215.17        24.23 o                         
   0   2 -46         72.10         76.05        14.40 o                         
   2   2 -46          8.22         12.56        11.66 o                         
   4   2 -46         25.22         68.04        18.51 o                         
   6   2 -46         40.45         61.68        16.66 o                         
   8   2 -46          8.51         19.74        15.16 o                         
  10   2 -46          9.05         36.09        16.89 o                         
  -1   3 -46         73.03         84.73        15.40 o                         
   1   3 -46         22.62         24.90         8.83 o                         
   3   3 -46         48.25         50.62        13.11 o                         
   5   3 -46         23.85         52.02        15.24 o                         
   7   3 -46         38.91         53.34        15.23 o                         
   9   3 -46         16.86         18.97        51.91 o                         
   2   4 -46          4.28         -5.56        10.17 o                         
   4   4 -46          1.18          3.66        10.29 o                         
   6   4 -46        261.24        351.13        38.96 o                         
  -5   1 -45         16.00         25.44         7.98 o                         
  -3   1 -45         30.67         29.88         7.93 o                         
  -1   1 -45         94.02        108.20        15.79 o                         
   1   1 -45         36.09         45.79        10.69 o                         
   3   1 -45        124.20        132.87        23.09 o                         
   5   1 -45        196.40        201.33        28.73 o                         
   7   1 -45         14.62         11.20         9.05 o                         
   9   1 -45         27.88         29.51        13.68 o                         
  11   1 -45         24.62         38.88        17.92 o                         
  13   1 -45        125.43        204.28        55.81 o                         
  -4   2 -45         71.16         49.15        16.24 o                         
  -2   2 -45         10.45         20.15        10.08 o                         
   0   2 -45         22.22         15.76        12.74 o                         
   2   2 -45        148.16        149.50        19.17 o                         
   4   2 -45         68.38         53.60        12.22 o                         
   6   2 -45         23.03         -0.22         8.91 o                         
   8   2 -45         64.23         39.96        12.58 o                         
  10   2 -45          0.10          3.22         8.05 o                         
  12   2 -45          2.33         11.69        21.59 o                         
  -3   3 -45         31.05         29.44        26.41 o                         
  -1   3 -45         11.41         13.92         8.28 o                         
   1   3 -45        227.27        290.13        26.96 o                         
   3   3 -45         63.31        124.53        17.91 o                         
   5   3 -45        223.27        287.52        26.71 o                         
   7   3 -45         24.05         16.32        14.93 o                         
   9   3 -45        164.30        166.96        26.26 o                         
  11   3 -45         31.28         81.85        41.80 o                         
  -2   4 -45          4.67         18.55        13.13 o                         
   0   4 -45        107.22        119.93        18.90 o                         
   2   4 -45        289.26        363.38        30.47 o                         
   4   4 -45         74.45         59.20        14.22 o                         
   6   4 -45         59.81         84.62        20.42 o                         
   8   4 -45         47.86         22.62        11.64 o                         
  -6   0 -44          1.99          9.01         9.08 o                         
  -4   0 -44         19.57         13.35         9.22 o                         
  -2   0 -44         16.90          6.92         7.91 o                         
   0   0 -44        297.54        516.10        38.74 o                         
   2   0 -44        548.66        543.44        62.93 o                         
   4   0 -44         13.75          5.97        11.94 o                         
   6   0 -44         58.38         44.10        18.83 o                         
   8   0 -44         22.95         13.32        10.11 o                         
  10   0 -44        114.59        146.08        35.37 o                         
  12   0 -44        287.47        331.67        55.58 o                         
  14   0 -44         20.93        -18.37        21.59 o                         
  -7   1 -44         48.85         48.97         9.75 o                         
  -5   1 -44         37.37         32.58         9.64 o                         
  -3   1 -44         93.49         86.67        12.11 o                         
  -1   1 -44         73.51         67.77        10.48 o                         
   1   1 -44         35.18         36.56         9.56 o                         
   3   1 -44         10.25         42.65        12.50 o                         
   5   1 -44        362.19        332.05        35.84 o                         
   7   1 -44         70.74         91.21        19.81 o                         
   9   1 -44         24.73         15.54        13.78 o                         
  11   1 -44         17.37         12.07         8.97 o                         
  13   1 -44        107.55        142.80        27.12 o                         
  -6   2 -44        222.63        227.88        21.50 o                         
  -4   2 -44        355.49        347.57        25.91 o                         
  -2   2 -44         11.76         31.95        17.93 o                         
   0   2 -44        126.02        139.07        18.84 o                         
   2   2 -44        192.97        156.04        24.61 o                         
   4   2 -44         27.04         39.92        10.67 o                         
   6   2 -44         37.94         53.89        16.38 o                         
   8   2 -44         24.11         23.76        13.08 o                         
  10   2 -44         48.95         69.45        18.51 o                         
  12   2 -44          0.89         -8.57        10.79 o                         
  -5   3 -44         42.29         59.27        17.03 o                         
  -3   3 -44         36.83         34.92        33.53 o                         
  -1   3 -44         10.76         13.30         7.89 o                         
   1   3 -44         14.25         10.90         8.14 o                         
   3   3 -44        330.56        351.50        43.83 o                         
   5   3 -44          0.26         15.77         9.39 o                         
   7   3 -44        174.34        239.69        31.01 o                         
   9   3 -44         69.71         88.79        19.64 o                         
  11   3 -44          0.49         15.22        11.53 o                         
  -4   4 -44         12.26         47.64        17.53 o                         
  -2   4 -44         69.08         69.58        18.30 o                         
   0   4 -44          2.87          7.34        16.46 o                         
   2   4 -44        114.26        168.17        21.16 o                         
   4   4 -44        458.93        429.86        32.34 o                         
   6   4 -44         46.54         77.03        19.36 o                         
   8   4 -44        141.73        132.35        23.14 o                         
  10   4 -44        147.67        190.18        45.02 o                         
  -1   5 -44          8.63         17.37        12.47 o                         
   1   5 -44          1.18         -7.82         7.82 o                         
   3   5 -44        259.74        299.41        28.10 o                         
   5   5 -44          2.24          8.08        10.26 o                         
   7   5 -44         83.93         67.99        28.48 o                         
  -7   1 -43         35.20         55.30        11.00 o                         
  -5   1 -43         15.40         12.77         9.87 o                         
  -3   1 -43        292.40        335.27        22.31 o                         
  -1   1 -43         35.12         47.52         8.66 o                         
   1   1 -43        206.20        238.79        23.15 o                         
   3   1 -43         60.02         83.80        14.88 o                         
   5   1 -43         31.45         37.75        14.28 o                         
   7   1 -43         14.64          9.76        14.24 o                         
   9   1 -43         13.07         15.46        21.36 o                         
  11   1 -43          7.80          5.77        15.62 o                         
  13   1 -43         90.48        137.36        26.26 o                         
  15   1 -43         16.74         -8.05        11.74 o                         
  -8   2 -43         38.57         29.40         9.15 o                         
  -6   2 -43          5.34         12.73         9.50 o                         
  -4   2 -43        332.53        385.60        26.63 o                         
  -2   2 -43        340.58        370.29        29.35 o                         
   0   2 -43         88.02        162.22        20.43 o                         
   2   2 -43          8.36          3.06         7.24 o                         
   4   2 -43        274.32        310.75        25.69 o                         
   6   2 -43         19.42         13.97         6.43 o                         
   8   2 -43        124.65         73.21        25.27 o                         
  10   2 -43         48.41         60.48        19.75 o                         
  12   2 -43         57.77         67.01        19.12 o                         
  14   2 -43        132.66        199.66        31.65 o                         
  -7   3 -43         32.01         27.97         8.86 o                         
  -5   3 -43        205.31        183.92        31.01 o                         
  -3   3 -43         84.11        118.39        21.11 o                         
  -1   3 -43          8.12         14.43         7.31 o                         
   1   3 -43         46.92         27.75         8.75 o                         
   3   3 -43          6.24         22.95        13.11 o                         
   5   3 -43         49.09         54.57        11.97 o                         
   7   3 -43         15.89          7.73        14.93 o                         
   9   3 -43        253.08        282.91        33.24 o                         
  11   3 -43        174.02        205.59        37.90 o                         
  13   3 -43         65.40        169.51        46.40 o                         
  -4   4 -43         19.69         47.07        14.43 o                         
  -2   4 -43         51.53         56.46        16.31 o                         
   0   4 -43        187.45        199.70        22.27 o                         
   2   4 -43         25.21         51.11        13.22 o                         
   4   4 -43        277.74        279.87        27.20 o                         
   6   4 -43        280.56        309.93        34.53 o                         
   8   4 -43         22.38         24.25        14.25 o                         
  10   4 -43        233.90        303.65        56.04 o                         
  12   4 -43          5.18        -15.16        21.13 o                         
  -3   5 -43         41.09         28.48        19.06 o                         
  -1   5 -43         58.30         77.12        18.65 o                         
   1   5 -43        116.49        134.58        19.09 o                         
   3   5 -43          1.42         17.02         9.28 o                         
   5   5 -43         38.18         84.12        19.37 o                         
   7   5 -43        126.98        134.60        37.67 o                         
   9   5 -43        113.06        129.54        38.59 o                         
   2   6 -43         31.07         18.00         7.61 o                         
   4   6 -43         28.64         56.50        26.64 o                         
  -8   0 -42         12.46        -10.57        12.86 o                         
  -6   0 -42         45.90         17.00        14.70 o                         
  -4   0 -42        128.70        141.90        20.75 o                         
  -2   0 -42        196.78        218.41        30.78 o                         
   0   0 -42         36.55        238.19        26.04 o                         
   2   0 -42        409.89        411.48        32.74 o                         
   4   0 -42        682.47        693.65        69.37 o                         
   6   0 -42        429.26        399.20        52.83 o                         
   8   0 -42          2.89        -14.24        17.00 o                         
  10   0 -42        210.78        177.78        38.59 o                         
  12   0 -42         98.17        122.19        32.62 o                         
  14   0 -42        309.17       1432.78       115.30 o                         
  16   0 -42         80.43         80.39        32.16 o                         
  -9   1 -42          1.33         10.40         7.59 o                         
  -7   1 -42        187.53        224.52        27.53 o                         
  -5   1 -42         13.51          1.39         6.09 o                         
  -3   1 -42        213.59        240.83        18.50 o                         
  -1   1 -42        219.33        194.60        16.59 o                         
   1   1 -42        100.51        113.73        13.07 o                         
   3   1 -42        146.49        171.42        18.61 o                         
   5   1 -42        202.42        210.05        20.91 o                         
   7   1 -42         96.47         82.13        17.83 o                         
   9   1 -42         17.21          8.71         8.70 o                         
  11   1 -42         11.81         15.39        12.02 o                         
  13   1 -42         64.63         86.63        20.75 o                         
  15   1 -42          0.22         -1.31        21.82 o                         
  -8   2 -42         97.06        104.68        13.47 o                         
  -6   2 -42         41.02         26.43         7.82 o                         
  -4   2 -42         50.13         35.28         8.90 o                         
  -2   2 -42        701.42        728.70        31.54 o                         
   0   2 -42        575.42        636.46        36.87 o                         
   2   2 -42         74.07         94.89        14.89 o                         
   4   2 -42         12.53         25.22         8.65 o                         
   6   2 -42         50.18         48.68        11.12 o                         
   8   2 -42         20.58          5.50         9.15 o                         
  10   2 -42          3.96         12.78        13.78 o                         
  12   2 -42          2.75         -2.19         9.25 o                         
  14   2 -42         39.60         52.83        17.22 o                         
  -7   3 -42         76.37         80.18        12.87 o                         
  -5   3 -42        240.39        260.28        22.02 o                         
  -3   3 -42         91.92         82.99        17.68 o                         
  -1   3 -42        151.99        154.53        19.26 o                         
   1   3 -42         60.02         79.56        13.75 o                         
   3   3 -42         55.39         59.12        11.95 o                         
   5   3 -42        107.62        132.67        18.04 o                         
   7   3 -42         17.67         31.03        14.68 o                         
   9   3 -42         39.79         76.86        18.11 o                         
  11   3 -42        100.59        109.38        23.71 o                         
  13   3 -42         81.59        148.84        42.26 o                         
  -6   4 -42         51.56         56.09        13.89 o                         
  -4   4 -42          7.01         39.51        15.23 o                         
  -2   4 -42          2.99         17.30        17.46 o                         
   0   4 -42        171.71        193.58        22.08 o                         
   2   4 -42         71.68         51.18        11.56 o                         
   4   4 -42        191.49        233.22        23.54 o                         
   6   4 -42        238.08        268.73        31.71 o                         
   8   4 -42         40.97         39.00        14.44 o                         
  10   4 -42        115.97        140.57        39.05 o                         
  12   4 -42          7.03         56.04        27.56 o                         
  -5   5 -42         16.77         22.71         9.59 o                         
  -3   5 -42        163.70        239.04        60.18 o                         
  -1   5 -42          7.17         -6.29        17.23 o                         
   1   5 -42         22.78         26.42         9.95 o                         
   3   5 -42         15.10         36.69        11.33 o                         
   5   5 -42          1.53          9.35        19.52 o                         
   7   5 -42        226.91        273.24        32.12 o                         
   9   5 -42         47.99         60.18        28.94 o                         
  11   5 -42          4.53         33.99        28.94 o                         
   0   6 -42         12.98         98.59        22.76 o                         
   2   6 -42          3.72          7.33         8.43 o                         
   4   6 -42         47.39         39.51        25.72 o                         
   6   6 -42         22.30          5.05        12.40 o                         
   8   6 -42         43.06         21.13        22.51 o                         
  -9   1 -41         54.09         33.21         9.92 o                         
  -7   1 -41        223.64        222.62        20.41 o                         
  -5   1 -41         45.28         42.76        10.06 o                         
  -3   1 -41         65.42         40.82        11.01 o                         
  -1   1 -41        354.31        366.50        21.89 o                         
   1   1 -41        139.40        172.19        15.22 o                         
   3   1 -41        117.47        151.60        17.64 o                         
   5   1 -41        391.77        414.01        32.29 o                         
   7   1 -41        114.09         84.98        17.40 o                         
   9   1 -41         84.98         96.29        19.51 o                         
  11   1 -41         40.18         47.19        16.09 o                         
  13   1 -41          1.84          1.59        10.26 o                         
  15   1 -41          7.46         -6.72        12.48 o                         
 -10   2 -41         46.37         35.38        10.18 o                         
  -8   2 -41         12.91         16.14         7.89 o                         
  -6   2 -41         43.89         49.59         9.56 o                         
  -4   2 -41         87.66         77.52        12.37 o                         
  -2   2 -41         79.21         86.46        15.29 o                         
   0   2 -41         23.89         34.95        10.39 o                         
   2   2 -41        264.17        294.53        24.84 o                         
   4   2 -41         31.34         25.65         9.00 o                         
   6   2 -41         46.78         51.22        10.57 o                         
   8   2 -41         14.39          9.29        10.01 o                         
  10   2 -41         36.56         56.16        26.87 o                         
  12   2 -41          5.18         16.10        10.85 o                         
  14   2 -41        167.97        184.97        34.68 o                         
  16   2 -41          0.78         24.35        22.51 o                         
  -9   3 -41        108.94        109.79        13.82 o                         
  -7   3 -41          7.05          8.15         8.75 o                         
  -5   3 -41        404.31        417.31        26.84 o                         
  -3   3 -41         22.39         13.72         7.35 o                         
  -1   3 -41        174.43        224.92        27.73 o                         
   1   3 -41         65.55         55.49        11.88 o                         
   3   3 -41         13.50         11.18         6.82 o                         
   5   3 -41        543.76        592.93        35.60 o                         
   7   3 -41        163.16        162.59        25.10 o                         
   9   3 -41        176.24        151.61        24.50 o                         
  11   3 -41         27.18         15.95         9.71 o                         
  13   3 -41          5.82         14.24        17.92 o                         
  15   3 -41         20.45        -12.40        17.00 o                         
  -8   4 -41        230.01        241.68        19.56 o                         
  -6   4 -41         21.29         18.48         6.93 o                         
  -4   4 -41         27.35         53.29        16.20 o                         
  -2   4 -41         13.36         33.98        12.58 o                         
   0   4 -41         72.01         73.24        17.13 o                         
   2   4 -41        211.47        203.48        22.15 o                         
   4   4 -41         42.13         53.34        13.11 o                         
   6   4 -41         32.32         65.03        17.66 o                         
   8   4 -41         66.50         98.26        19.64 o                         
  10   4 -41        115.87        105.81        25.95 o                         
  12   4 -41         96.06        151.13        42.72 o                         
  14   4 -41         67.82         98.77        36.75 o                         
  -5   5 -41         13.18          2.55         8.38 o                         
  -3   5 -41        127.95        152.51        25.10 o                         
  -1   5 -41         85.65        102.72        21.38 o                         
   1   5 -41         13.35         12.26         9.89 o                         
   3   5 -41         65.70         78.08        23.39 o                         
   5   5 -41         21.81         47.58        15.45 o                         
   7   5 -41         71.04        155.78        25.72 o                         
   9   5 -41         14.25         36.29        23.43 o                         
  11   5 -41          1.64         11.94        21.13 o                         
  -2   6 -41         87.75        110.64        23.00 o                         
   0   6 -41         26.70         42.33        17.00 o                         
   2   6 -41          1.88         -1.47         7.67 o                         
   4   6 -41         54.57         51.20        12.56 o                         
   6   6 -41         39.48         41.34        24.35 o                         
   8   6 -41        190.80        240.25        50.99 o                         
 -10   0 -40         20.76         13.78        11.48 o                         
  -8   0 -40        104.43        120.36        24.81 o                         
  -6   0 -40        153.64        201.66        30.32 o                         
  -4   0 -40        313.73        293.13        27.70 o                         
  -2   0 -40        614.76        539.26        36.63 o                         
   0   0 -40        360.49        524.88        36.09 o                         
   2   0 -40        641.87        614.58        38.61 o                         
   4   0 -40         34.26         48.42        11.57 o                         
   6   0 -40        810.25        760.26        70.28 o                         
   8   0 -40        260.32        254.49        41.80 o                         
  10   0 -40         88.20        116.22        31.24 o                         
  12   0 -40        308.80        262.76        46.40 o                         
  14   0 -40         42.98          8.27        16.54 o                         
  16   0 -40         52.34        248.52        47.77 o                         
 -11   1 -40         45.34         31.70         9.10 o                         
  -9   1 -40         95.24         96.30        16.09 o                         
  -7   1 -40         56.16         56.00        30.32 o                         
  -5   1 -40        216.99        222.67        26.12 o                         
  -3   1 -40         24.78         30.66        16.00 o                         
  -1   1 -40        308.50        286.95        19.07 o                         
   1   1 -40         53.58         42.92        12.01 o                         
   3   1 -40         30.72         39.96         7.26 o                         
   5   1 -40         64.33         69.79        12.53 o                         
   7   1 -40         49.31         24.55        21.82 o                         
   9   1 -40        537.25        503.88        42.67 o                         
  11   1 -40         51.53         43.44        15.01 o                         
  13   1 -40         45.45         49.09        15.96 o                         
  15   1 -40         79.12         95.20        20.53 o                         
  17   1 -40         89.29         64.66        17.76 o                         
 -10   2 -40          0.83          1.86        15.39 o                         
  -8   2 -40         37.21         32.37        11.21 o                         
  -6   2 -40         40.78         54.91        11.09 o                         
  -4   2 -40         46.68         63.76        11.25 o                         
  -2   2 -40        225.84        292.46        22.99 o                         
   0   2 -40          5.79         13.05         5.77 o                         
   2   2 -40        604.61        658.14        36.00 o                         
   4   2 -40        575.01        604.25        34.44 o                         
   6   2 -40        166.94        160.24        18.07 o                         
   8   2 -40        261.36        191.63        26.27 o                         
  10   2 -40         25.75         37.32        15.43 o                         
  12   2 -40         96.83         79.58        18.10 o                         
  14   2 -40         39.45         33.57        13.56 o                         
  16   2 -40         29.21         39.51        27.56 o                         
  -9   3 -40         98.23        104.26        13.36 o                         
  -7   3 -40         15.23         25.92         7.10 o                         
  -5   3 -40        117.30        106.43        13.73 o                         
  -3   3 -40         19.96         21.47         7.54 o                         
  -1   3 -40         27.91         71.77        39.74 o                         
   1   3 -40          8.16          3.74        11.38 o                         
   3   3 -40        125.32        114.93        16.22 o                         
   5   3 -40        294.59        298.79        25.35 o                         
   7   3 -40        173.42        124.48        21.57 o                         
   9   3 -40         14.71         22.39        10.11 o                         
  11   3 -40         33.53         26.25        19.98 o                         
  13   3 -40          8.28         12.63        11.81 o                         
  15   3 -40         48.01         78.09        32.16 o                         
  -8   4 -40         21.19         28.79         8.31 o                         
  -6   4 -40         57.44         63.36        12.00 o                         
  -4   4 -40         56.34         91.50        19.98 o                         
  -2   4 -40         19.86         26.63        11.20 o                         
   0   4 -40          4.76         -4.40         8.90 o                         
   2   4 -40         67.46         60.28        13.17 o                         
   4   4 -40         58.86         44.63        10.83 o                         
   6   4 -40         12.13         37.12        13.94 o                         
   8   4 -40         32.92         29.77        11.36 o                         
  10   4 -40        247.86        195.99        27.33 o                         
  12   4 -40        260.56        410.68        66.15 o                         
  14   4 -40          1.48         33.53        24.35 o                         
  -7   5 -40         42.22         67.08        14.70 o                         
  -5   5 -40          1.31          1.49         8.66 o                         
  -3   5 -40         44.54         44.74        14.65 o                         
  -1   5 -40        121.93        148.52        23.62 o                         
   1   5 -40         10.18         22.64        14.47 o                         
   3   5 -40         57.58         53.84        13.34 o                         
   5   5 -40          1.06         45.00        14.68 o                         
   7   5 -40         14.54         19.89        10.49 o                         
   9   5 -40         67.08         24.35        13.78 o                         
  11   5 -40         25.00         15.16        18.37 o                         
  13   5 -40         76.87         84.52        37.67 o                         
  -4   6 -40         15.14          9.91         8.06 o                         
  -2   6 -40         13.72         24.66        12.80 o                         
   0   6 -40         24.21         43.25        17.00 o                         
   2   6 -40          0.17          3.47         6.89 o                         
   4   6 -40         12.49         22.07        11.16 o                         
   6   6 -40         68.27         93.71        31.70 o                         
   8   6 -40         44.82         56.04        27.10 o                         
  10   6 -40         23.68          9.65        15.62 o                         
  -1   7 -40          2.15          8.75        10.20 o                         
   1   7 -40        344.35        366.76        41.08 o                         
   3   7 -40          5.20        -18.37        18.37 o                         
   5   7 -40         32.70         89.12        35.37 o                         
   7   7 -40         18.01         34.45        21.13 o                         
 -11   1 -39         30.36         26.44        17.69 o                         
  -9   1 -39         13.56          9.25        12.40 o                         
  -7   1 -39         19.13         23.56         8.33 o                         
  -5   1 -39        137.71        126.90        14.77 o                         
  -3   1 -39          4.98          7.81         6.29 o                         
  -1   1 -39        273.88        283.83        18.60 o                         
   1   1 -39        456.49        457.37        23.14 o                         
   3   1 -39         85.06         98.82        11.10 o                         
   5   1 -39         17.76         28.89         8.73 o                         
   7   1 -39        461.46        410.78        36.98 o                         
   9   1 -39         60.28         58.08        15.43 o                         
  11   1 -39         61.18         20.15         9.10 o                         
  13   1 -39         49.19         29.54        12.98 o                         
  15   1 -39         42.81         74.61        20.08 o                         
  17   1 -39         16.51         32.59        14.24 o                         
 -10   2 -39         23.67         25.52        10.02 o                         
  -8   2 -39         29.77         33.21        14.94 o                         
  -6   2 -39         21.10         14.87         8.38 o                         
  -4   2 -39        451.10        447.37        26.34 o                         
  -2   2 -39         58.43         82.22        19.70 o                         
   0   2 -39         95.67        121.23        12.47 o                         
   2   2 -39         32.04         47.37        11.89 o                         
   4   2 -39        383.49        400.70        28.08 o                         
   6   2 -39        121.60        111.94        18.59 o                         
   8   2 -39       1514.10       1360.21        67.11 o                         
  10   2 -39        101.60        117.10        22.08 o                         
  12   2 -39        569.82        546.65        46.42 o                         
  14   2 -39         11.26         25.61        12.99 o                         
  16   2 -39         18.52         24.45        11.03 o                         
 -11   3 -39         51.37         70.07        11.41 o                         
  -9   3 -39        371.05        413.88        24.91 o                         
  -7   3 -39         40.13         33.13         8.18 o                         
  -5   3 -39         32.98         49.68        10.95 o                         
  -3   3 -39         47.91         62.49        10.89 o                         
  -1   3 -39         58.11         49.93         8.94 o                         
   1   3 -39        180.73        163.79        18.68 o                         
   3   3 -39        577.13        599.07        34.93 o                         
   5   3 -39        118.90        132.44        18.70 o                         
   7   3 -39         87.78         82.04        17.65 o                         
   9   3 -39        182.59        181.73        25.81 o                         
  11   3 -39         61.80         76.66        18.51 o                         
  13   3 -39        261.06        315.73        37.09 o                         
  15   3 -39         54.50        125.87        39.05 o                         
 -10   4 -39        383.22        379.87        24.76 o                         
  -8   4 -39         25.87         33.78        10.68 o                         
  -6   4 -39         16.98         24.65         6.95 o                         
  -4   4 -39         85.76         89.43        20.28 o                         
  -2   4 -39         37.04         12.14        12.17 o                         
   0   4 -39        135.95        123.59        21.45 o                         
   2   4 -39        439.23        383.95        28.78 o                         
   4   4 -39         57.24         62.45        12.63 o                         
   6   4 -39         43.11         46.02        12.02 o                         
   8   4 -39         65.00         91.32        21.82 o                         
  10   4 -39         69.27         76.88        18.63 o                         
  12   4 -39        254.58        261.38        52.83 o                         
  14   4 -39        188.49        181.91        44.10 o                         
  -7   5 -39        356.95        352.49        23.13 o                         
  -5   5 -39         94.91        115.18        17.98 o                         
  -3   5 -39         12.63         12.48         8.73 o                         
  -1   5 -39        194.36        192.19        27.12 o                         
   1   5 -39         97.53        124.29        29.86 o                         
   3   5 -39        120.48        148.07        21.08 o                         
   5   5 -39         57.52         54.41        18.83 o                         
   7   5 -39          8.65         19.47        10.55 o                         
   9   5 -39         10.47         23.43        19.75 o                         
  11   5 -39         38.20         46.86        28.94 o                         
  13   5 -39         79.83         96.47        36.29 o                         
  -6   6 -39         37.52         57.75        13.76 o                         
  -4   6 -39         29.18         14.61        11.61 o                         
  -2   6 -39         10.96         12.40        16.77 o                         
   0   6 -39         27.66         73.69        21.59 o                         
   2   6 -39         16.73         15.69         9.62 o                         
   4   6 -39         15.84         19.36         9.63 o                         
   6   6 -39          0.62         31.70        24.81 o                         
   8   6 -39          6.02         20.67        20.67 o                         
  10   6 -39          9.78         23.89        14.70 o                         
  12   6 -39         32.85         46.40        25.72 o                         
  -3   7 -39        121.60        133.21        20.33 o                         
  -1   7 -39         13.52          2.35        10.04 o                         
   1   7 -39         35.52         43.88        15.10 o                         
   3   7 -39         17.43         11.28        11.92 o                         
   5   7 -39         14.93         20.67        21.13 o                         
   7   7 -39         91.82        131.84        45.02 o                         
   9   7 -39         36.74         90.96        37.21 o                         
 -12   0 -38         18.70         25.27        13.78 o                         
 -10   0 -38        349.14        299.97        37.21 o                         
  -8   0 -38        104.30        102.44        22.05 o                         
  -6   0 -38        824.42        825.95        57.88 o                         
  -4   0 -38       1810.28       1761.70        81.31 o                         
  -2   0 -38         85.85         89.41        15.96 o                         
   0   0 -38      10485.81      10390.21       203.04 o                         
   2   0 -38       1533.29       1500.71        57.69 o                         
   4   0 -38        254.50        222.02        22.34 o                         
   6   0 -38        106.10         96.96        15.33 o                         
   8   0 -38        167.60        168.13        32.62 o                         
  10   0 -38         30.02          9.19        11.48 o                         
  12   0 -38       1419.84       1062.53        89.58 o                         
  14   0 -38         12.93         15.16        18.83 o                         
  16   0 -38        621.58        619.23        74.88 o                         
  18   0 -38          0.23         24.81        20.21 o                         
 -11   1 -38         65.04         59.56        31.24 o                         
  -9   1 -38         51.96         49.40        20.20 o                         
  -7   1 -38         30.58         22.65         8.43 o                         
  -5   1 -38        116.63        135.75        19.65 o                         
  -3   1 -38        514.51        523.91        27.73 o                         
  -1   1 -38        475.54        443.39        22.58 o                         
   1   1 -38        410.60        448.05        27.18 o                         
   3   1 -38        249.29        270.53        17.57 o                         
   5   1 -38        229.15        220.66        20.12 o                         
   7   1 -38        907.34        935.58        53.85 o                         
   9   1 -38         67.61         69.51        16.74 o                         
  11   1 -38          6.26         15.96        12.68 o                         
  13   1 -38        227.73        227.57        35.14 o                         
  15   1 -38        228.42        292.41        36.03 o                         
  17   1 -38          3.07          0.93        15.62 o                         
 -12   2 -38         12.67         36.44        12.10 o                         
 -10   2 -38        112.54        101.48        14.29 o                         
  -8   2 -38        319.81        331.93        21.23 o                         
  -6   2 -38        117.11        105.28        13.45 o                         
  -4   2 -38        411.98        420.05        25.09 o                         
  -2   2 -38        357.25        378.95        23.46 o                         
   0   2 -38        418.42        414.44        21.64 o                         
   2   2 -38        743.08        802.39        29.39 o                         
   4   2 -38        705.57        695.63        35.76 o                         
   6   2 -38        357.81        337.90        25.35 o                         
   8   2 -38       1485.11       1391.18        66.97 o                         
  10   2 -38        500.62        474.11        41.12 o                         
  12   2 -38         52.55         61.56        19.98 o                         
  14   2 -38         84.73         65.69        18.52 o                         
  16   2 -38          5.35         31.99        13.46 o                         
  18   2 -38        139.57        222.80        49.61 o                         
 -11   3 -38         14.97         16.72         6.88 o                         
  -9   3 -38        114.03        112.44        13.90 o                         
  -7   3 -38         18.02         27.10         7.50 o                         
  -5   3 -38        148.47        107.43        13.21 o                         
  -3   3 -38        131.46        127.41        20.75 o                         
  -1   3 -38         11.72         10.55         5.52 o                         
   1   3 -38        282.47        308.48        24.86 o                         
   3   3 -38       1281.60       1274.73        49.35 o                         
   5   3 -38        174.56        246.53        22.51 o                         
   7   3 -38         15.67         11.48         9.81 o                         
   9   3 -38         40.54         32.39        12.34 o                         
  11   3 -38         33.15         51.65        16.11 o                         
  13   3 -38        133.17        164.59        26.05 o                         
  15   3 -38         97.76        103.36        33.99 o                         
  17   3 -38          6.65         27.56        22.05 o                         
 -10   4 -38        142.33        145.04        15.67 o                         
  -8   4 -38        148.16        155.57        15.24 o                         
  -6   4 -38         13.52         13.16         6.92 o                         
  -4   4 -38          8.08          2.66         5.11 o                         
  -2   4 -38        101.64        122.02        20.78 o                         
   0   4 -38        213.29        230.11        27.26 o                         
   2   4 -38        132.77        141.83        18.33 o                         
   4   4 -38        135.50        135.33        17.21 o                         
   6   4 -38         22.49         31.81        12.94 o                         
   8   4 -38          6.58         10.13        13.55 o                         
  10   4 -38          7.44          3.36        11.02 o                         
  12   4 -38         48.84         67.07        28.94 o                         
  14   4 -38        103.21        110.71        34.91 o                         
  16   4 -38        100.31        101.98        37.21 o                         
  -9   5 -38         13.32          5.27         5.75 o                         
  -7   5 -38          4.39          7.83         6.23 o                         
  -5   5 -38         25.58         38.47        10.08 o                         
  -3   5 -38         47.81         67.83        16.73 o                         
  -1   5 -38         69.60         97.93        20.07 o                         
   1   5 -38         68.28         80.42        17.86 o                         
   3   5 -38         21.65         26.81         9.15 o                         
   5   5 -38          0.78          3.19         6.61 o                         
   7   5 -38         33.52         38.58        20.21 o                         
   9   5 -38        163.85        192.94        45.02 o                         
  11   5 -38         10.67          4.13        14.70 o                         
  13   5 -38        108.17        153.43        48.23 o                         
  15   5 -38        118.75        122.65        43.18 o                         
  -6   6 -38         11.83          6.85         9.86 o                         
  -4   6 -38         11.18         15.79         9.58 o                         
  -2   6 -38          3.66         -3.10        14.70 o                         
   0   6 -38          5.40         13.55        12.02 o                         
   2   6 -38         23.85         24.98        12.58 o                         
   4   6 -38         81.26         91.09        15.67 o                         
   6   6 -38          6.39         26.64        20.67 o                         
   8   6 -38         96.62         92.79        32.62 o                         
  10   6 -38         10.25         33.07        25.72 o                         
  12   6 -38         61.27         35.83        24.35 o                         
  -3   7 -38        196.83        225.87        25.28 o                         
  -1   7 -38          3.81          4.24        21.82 o                         
   1   7 -38          1.35         -6.14        10.15 o                         
   3   7 -38         13.05         10.12         9.03 o                         
   5   7 -38          3.57         17.46        13.78 o                         
   7   7 -38         16.21         28.48        28.48 o                         
   9   7 -38          4.36         -7.35        13.78 o                         
 -13   1 -37         19.01         17.68        11.48 o                         
 -11   1 -37          6.74         -2.62        16.54 o                         
  -9   1 -37         73.62         86.25        12.44 o                         
  -7   1 -37        120.04        125.95        16.53 o                         
  -5   1 -37        492.73        535.63        28.15 o                         
  -3   1 -37        305.09        373.09        23.36 o                         
  -1   1 -37        679.02        684.60        27.46 o                         
   1   1 -37        608.39        624.24        25.98 o                         
   3   1 -37       1493.60       1574.05        40.49 o                         
   5   1 -37        806.02        816.21        29.12 o                         
   7   1 -37        208.51        223.88        26.61 o                         
   9   1 -37        225.19        169.99        24.66 o                         
  11   1 -37         56.32         49.07        13.49 o                         
  13   1 -37        251.10        249.49        31.83 o                         
  15   1 -37        205.98        206.35        30.20 o                         
  17   1 -37         26.71         32.72        12.99 o                         
  19   1 -37         15.60         40.88        23.43 o                         
 -12   2 -37         33.32          9.98        10.57 o                         
 -10   2 -37         16.39         10.22         8.47 o                         
  -8   2 -37        404.89        391.27        25.08 o                         
  -6   2 -37        273.92        296.63        21.66 o                         
  -4   2 -37        263.14        252.62        19.16 o                         
  -2   2 -37         61.91         66.50        10.65 o                         
   0   2 -37         40.59         38.34        14.52 o                         
   2   2 -37        162.56        147.92        12.94 o                         
   4   2 -37        322.83        403.76        28.08 o                         
   6   2 -37        590.60        589.63        32.72 o                         
   8   2 -37        350.41        308.11        31.75 o                         
  10   2 -37        757.86        776.84        51.21 o                         
  12   2 -37        197.32        192.16        43.18 o                         
  14   2 -37         76.94         73.33        18.38 o                         
  16   2 -37         21.06         15.86        12.43 o                         
  18   2 -37         10.95        -21.59        21.59 o                         
 -11   3 -37         91.79        131.99        14.23 o                         
  -9   3 -37        715.64        784.89        35.94 o                         
  -7   3 -37         57.15         85.47        11.38 o                         
  -5   3 -37         14.47          9.56         5.77 o                         
  -3   3 -37        898.06        891.49        35.23 o                         
  -1   3 -37          7.19          4.21         4.42 o                         
   1   3 -37         91.86         94.78        10.39 o                         
   3   3 -37        365.73        373.16        26.87 o                         
   5   3 -37         46.99         34.17         8.93 o                         
   7   3 -37        228.67        219.84        26.29 o                         
   9   3 -37         17.38         20.90        19.52 o                         
  11   3 -37        107.57        113.09        21.51 o                         
  13   3 -37        118.51         81.70        18.60 o                         
  15   3 -37        120.12        147.00        41.34 o                         
  17   3 -37          7.94        -17.00        17.00 o                         
 -10   4 -37         38.66         46.24        15.05 o                         
  -8   4 -37        121.78        133.32        14.02 o                         
  -6   4 -37        113.43         92.63        11.39 o                         
  -4   4 -37         33.11         18.22         6.57 o                         
  -2   4 -37        165.18        175.10        15.91 o                         
   0   4 -37         21.78         36.12        13.41 o                         
   2   4 -37        395.16        390.70        28.21 o                         
   4   4 -37        107.24        143.58        17.68 o                         
   6   4 -37         33.43         25.70         9.25 o                         
   8   4 -37         10.21         18.86         9.68 o                         
  10   4 -37         74.19         59.44        15.55 o                         
  12   4 -37         26.03         26.64        18.37 o                         
  14   4 -37        107.06        105.20        33.99 o                         
  16   4 -37         53.68        140.57        42.72 o                         
  -9   5 -37          5.47          1.14         5.44 o                         
  -7   5 -37         38.66         54.02         9.72 o                         
  -5   5 -37        148.05        143.17        15.45 o                         
  -3   5 -37         61.43         74.21        16.73 o                         
  -1   5 -37         84.04         90.21        18.98 o                         
   1   5 -37         95.36         71.99        17.66 o                         
   3   5 -37         76.87         65.66        12.38 o                         
   5   5 -37         22.00         19.78        16.31 o                         
   7   5 -37         23.51         10.40         9.03 o                         
   9   5 -37         20.68         31.70        19.75 o                         
  11   5 -37         51.34         76.26        29.40 o                         
  13   5 -37         78.99         65.69        28.94 o                         
  15   5 -37          3.98          5.97        19.75 o                         
  -8   6 -37          5.89          5.51         9.68 o                         
  -6   6 -37         42.63         44.88        25.30 o                         
  -4   6 -37          0.43         -4.57         8.44 o                         
  -2   6 -37         12.12          1.28        16.77 o                         
   0   6 -37         43.95         64.26        17.07 o                         
   2   6 -37         10.76          9.12        21.13 o                         
   4   6 -37         63.74         74.27        13.68 o                         
   6   6 -37         98.51        121.27        34.45 o                         
   8   6 -37         27.06         68.91        27.10 o                         
  10   6 -37        123.60        125.87        39.05 o                         
  12   6 -37        131.60        128.17        39.51 o                         
  14   6 -37         79.55         78.55        33.53 o                         
  -5   7 -37         35.65         37.55        16.65 o                         
  -3   7 -37         15.30         29.23         9.98 o                         
  -1   7 -37         32.49         70.76        19.03 o                         
   1   7 -37         50.82         36.29        23.20 o                         
   3   7 -37         55.51         63.12        19.19 o                         
   5   7 -37         46.61         60.64        27.10 o                         
   7   7 -37         12.00         31.24        21.13 o                         
   9   7 -37          1.19         -6.89        16.54 o                         
  11   7 -37         12.36          5.97        13.78 o                         
   0   8 -37         28.98         48.15        14.18 o                         
   2   8 -37        113.45        150.21        40.42 o                         
   4   8 -37          4.87         -3.22        13.32 o                         
   6   8 -37          2.38         17.92        15.62 o                         
 -14   0 -36        196.34        198.45        33.07 o                         
 -12   0 -36         49.92         55.12        17.46 o                         
 -10   0 -36         16.65         10.57        10.57 o                         
  -8   0 -36        319.29        299.51        34.91 o                         
  -6   0 -36       1210.97       1248.12        67.53 o                         
  -4   0 -36       4037.73       4003.44       118.06 o                         
  -2   0 -36       2333.00       2357.09        70.39 o                         
   0   0 -36        959.55       1097.39        48.00 o                         
   2   0 -36        312.19        341.46        26.70 o                         
   4   0 -36       1491.86       1633.38        57.06 o                         
   6   0 -36       4122.56       4285.36        93.08 o                         
   8   0 -36       1754.44       1333.56        89.12 o                         
  10   0 -36        429.80        432.27        53.75 o                         
  12   0 -36        374.24       1320.24        98.31 o                         
  14   0 -36        109.72        178.24        39.05 o                         
  16   0 -36        181.51        174.10        39.97 o                         
  18   0 -36          5.65         12.86        14.24 o                         
 -13   1 -36          2.10          5.93        14.47 o                         
 -11   1 -36        128.78        146.48        18.66 o                         
  -9   1 -36         46.63         55.18        10.44 o                         
  -7   1 -36        117.49         87.47        13.69 o                         
  -5   1 -36       2131.48       2166.60        63.16 o                         
  -3   1 -36       1694.88       1792.19        53.77 o                         
  -1   1 -36       1892.56       1849.70        43.65 o                         
   1   1 -36       1335.91       1312.82        36.50 o                         
   3   1 -36        795.82        804.33        28.65 o                         
   5   1 -36        158.79        151.29        13.14 o                         
   7   1 -36          7.55         12.50         9.55 o                         
   9   1 -36        249.38        256.33        29.29 o                         
  11   1 -36        230.25        198.76        31.47 o                         
  13   1 -36        116.58        115.12        21.23 o                         
  15   1 -36         58.43         70.89        20.07 o                         
  17   1 -36          3.95         12.40        13.97 o                         
  19   1 -36          9.18          5.19        12.63 o                         
 -12   2 -36         23.94         33.06        14.47 o                         
 -10   2 -36         98.85        136.26        15.89 o                         
  -8   2 -36         41.55         54.45        10.88 o                         
  -6   2 -36        349.59        358.88        23.14 o                         
  -4   2 -36         18.34         38.05         7.74 o                         
  -2   2 -36          1.94         -5.85         5.85 o                         
   0   2 -36         75.52         88.85         9.92 o                         
   2   2 -36        146.40        152.30        12.65 o                         
   4   2 -36       5242.03       4878.90        68.44 o                         
   6   2 -36       1271.84       1190.91        46.61 o                         
   8   2 -36        308.93        243.25        60.18 o                         
  10   2 -36        458.30        498.29        40.34 o                         
  12   2 -36        422.11        369.50        58.57 o                         
  14   2 -36        113.37        118.08        23.41 o                         
  16   2 -36        158.22        123.64        25.11 o                         
  18   2 -36          6.86         14.24        21.13 o                         
 -13   3 -36          7.79         23.47         9.93 o                         
 -11   3 -36        122.37        139.54        16.42 o                         
  -9   3 -36        355.94        360.01        22.34 o                         
  -7   3 -36        191.83        201.18        16.47 o                         
  -5   3 -36        201.76        204.84        17.57 o                         
  -3   3 -36        159.87        228.29        21.01 o                         
  -1   3 -36        356.34        332.60        20.79 o                         
   1   3 -36          0.42         -3.31         3.31 o                         
   3   3 -36         59.68         65.97        12.51 o                         
   5   3 -36         11.57          6.47         6.01 o                         
   7   3 -36        161.96        200.45        25.38 o                         
   9   3 -36         74.73         55.10        12.43 o                         
  11   3 -36         30.98         23.29        11.20 o                         
  13   3 -36        108.41        112.20        21.50 o                         
  15   3 -36         23.31         17.00        13.78 o                         
  17   3 -36         18.67         93.71        34.45 o                         
 -12   4 -36         33.16         65.19        13.41 o                         
 -10   4 -36          4.42         13.18         7.69 o                         
  -8   4 -36         16.89         11.74         5.86 o                         
  -6   4 -36          8.41          1.04        11.07 o                         
  -4   4 -36         96.89         66.32        13.49 o                         
  -2   4 -36         48.41         61.30         9.72 o                         
   0   4 -36         14.47         24.89        11.03 o                         
   2   4 -36        169.23        158.53        18.41 o                         
   4   4 -36        490.24        460.30        29.72 o                         
   6   4 -36         58.67         63.61        15.16 o                         
   8   4 -36        118.14         92.21        17.27 o                         
  10   4 -36         48.31         27.08        10.26 o                         
  12   4 -36          3.39         -3.67        16.08 o                         
  14   4 -36        159.01        159.40        41.80 o                         
  16   4 -36        158.79        230.61        52.37 o                         
 -11   5 -36        114.34        103.20        13.35 o                         
  -9   5 -36          3.47          2.66         5.52 o                         
  -7   5 -36         49.01         82.27        11.59 o                         
  -5   5 -36         66.29         78.94        10.59 o                         
  -3   5 -36         29.38         39.26         9.58 o                         
  -1   5 -36        146.94        184.62        24.72 o                         
   1   5 -36        576.84        622.77        45.44 o                         
   3   5 -36        253.11        255.22        22.76 o                         
   5   5 -36         18.51         20.33        29.40 o                         
   7   5 -36          6.50         18.44         9.25 o                         
   9   5 -36         26.16         33.14        12.15 o                         
  11   5 -36         44.32          8.73        17.92 o                         
  13   5 -36         45.48         44.56        24.35 o                         
  15   5 -36         11.37         51.91        26.64 o                         
  -8   6 -36          3.33          4.71         5.80 o                         
  -6   6 -36         34.95         68.25        10.40 o                         
  -4   6 -36          9.65         12.47         6.99 o                         
  -2   6 -36         21.28         10.92        14.01 o                         
   0   6 -36          6.73         86.34        19.42 o                         
   2   6 -36         34.70         39.92        12.98 o                         
   4   6 -36         10.67          3.60         6.69 o                         
   6   6 -36         21.95         39.27        12.80 o                         
   8   6 -36         81.86         73.50        28.48 o                         
  10   6 -36        142.47        146.08        38.13 o                         
  12   6 -36         25.07         94.17        35.37 o                         
  14   6 -36         30.72          8.73        12.86 o                         
  -7   7 -36         18.32         16.58        10.82 o                         
  -5   7 -36         16.13         17.07         8.43 o                         
  -3   7 -36         37.00         51.04        12.76 o                         
  -1   7 -36         66.18        100.52        22.21 o                         
   1   7 -36         47.82         43.12        13.49 o                         
   3   7 -36         51.36         81.06        18.42 o                         
   5   7 -36          4.97         16.08        15.16 o                         
   7   7 -36         43.39         35.83        22.97 o                         
   9   7 -36         58.18        128.62        43.64 o                         
  11   7 -36         17.24         21.59        21.13 o                         
  -2   8 -36         33.49         32.88        12.53 o                         
   0   8 -36         69.05         65.86        14.86 o                         
   2   8 -36         33.02         14.24        17.92 o                         
   4   8 -36         16.31         17.00        17.92 o                         
   6   8 -36         27.08         70.28        33.07 o                         
   8   8 -36         19.39         27.56        22.05 o                         
 -13   1 -35         33.48         37.67        11.37 o                         
 -11   1 -35         77.55        106.72        35.14 o                         
  -9   1 -35        136.91        112.05        13.27 o                         
  -7   1 -35        275.82        209.73        20.07 o                         
  -5   1 -35       2952.16       2976.16        71.52 o                         
  -3   1 -35         36.28         69.18        14.34 o                         
  -1   1 -35       1222.43       1199.20        47.59 o                         
   1   1 -35        799.06        824.74        28.56 o                         
   3   1 -35        825.95        687.21        25.96 o                         
   5   1 -35        296.96        251.47        15.97 o                         
   7   1 -35        212.26        227.30        25.89 o                         
   9   1 -35        195.29        189.52        25.13 o                         
  11   1 -35        226.79        205.49        27.61 o                         
  13   1 -35        273.72        252.73        31.71 o                         
  15   1 -35        185.25        159.05        26.49 o                         
  17   1 -35          8.45         20.08        13.13 o                         
  19   1 -35          0.76          5.14         7.95 o                         
 -14   2 -35         31.51         29.40        10.39 o                         
 -12   2 -35         47.81         68.34        13.69 o                         
 -10   2 -35        232.49        205.63        18.62 o                         
  -8   2 -35        663.01        698.46        32.27 o                         
  -6   2 -35       1347.30       1206.17        40.89 o                         
  -4   2 -35        168.03        174.61        15.70 o                         
  -2   2 -35         29.24         12.16         5.51 o                         
   0   2 -35        816.79        848.47        32.01 o                         
   2   2 -35        140.99        126.25        11.20 o                         
   4   2 -35       1341.34       1469.85        37.30 o                         
   6   2 -35        642.35        655.93        33.11 o                         
   8   2 -35        622.59        618.24        45.48 o                         
  10   2 -35          3.64         -5.58        10.82 o                         
  12   2 -35         49.22         47.16        14.23 o                         
  14   2 -35       1027.12       1074.90        64.09 o                         
  16   2 -35        443.08        354.48        37.99 o                         
  18   2 -35        144.25        152.05        38.13 o                         
 -13   3 -35         48.64         57.12        11.76 o                         
 -11   3 -35        109.52        138.48        16.83 o                         
  -9   3 -35        155.20        156.16        15.05 o                         
  -7   3 -35        113.38        126.24        13.02 o                         
  -5   3 -35         44.33         36.00         8.63 o                         
  -3   3 -35        165.07        214.51        23.17 o                         
  -1   3 -35        162.87        174.80        15.33 o                         
   1   3 -35         72.46         79.40         9.90 o                         
   3   3 -35         15.73         22.02         7.81 o                         
   5   3 -35        196.86        219.02        24.17 o                         
   7   3 -35        309.40        312.72        30.45 o                         
   9   3 -35         62.55         36.07        22.97 o                         
  11   3 -35        223.51        207.39        26.37 o                         
  13   3 -35         83.57         85.37        19.98 o                         
  15   3 -35         11.38         34.91        19.75 o                         
  17   3 -35         59.40        100.60        34.91 o                         
  19   3 -35         49.06         25.27        22.05 o                         
 -12   4 -35          1.87         -1.76         5.63 o                         
 -10   4 -35         28.37         15.48         5.55 o                         
  -8   4 -35        212.10        199.73        16.63 o                         
  -6   4 -35         10.93         14.72         8.69 o                         
  -4   4 -35         55.71         60.04         9.53 o                         
  -2   4 -35         66.05         55.20         9.17 o                         
   0   4 -35         62.38         44.13         7.87 o                         
   2   4 -35         74.77         81.19        13.26 o                         
   4   4 -35        254.39        213.57        20.38 o                         
   6   4 -35         78.99         58.78        13.48 o                         
   8   4 -35        128.56        151.74        26.87 o                         
  10   4 -35         39.95         52.22        14.24 o                         
  12   4 -35         42.72         35.23        11.36 o                         
  14   4 -35        166.37        245.76        50.99 o                         
  16   4 -35        140.57        232.90        51.91 o                         
  18   4 -35        102.53        133.22        42.26 o                         
 -11   5 -35          2.62          3.21         5.80 o                         
  -9   5 -35        131.29        138.34        14.71 o                         
  -7   5 -35         86.30         85.19        11.43 o                         
  -5   5 -35         47.34         58.00         9.33 o                         
  -3   5 -35         10.86         15.61        10.40 o                         
  -1   5 -35          6.97         16.25         8.37 o                         
   1   5 -35         25.17         31.84        11.35 o                         
   3   5 -35        129.18        127.78        16.62 o                         
   5   5 -35         27.31         24.62        14.24 o                         
   7   5 -35        107.52         72.37        15.55 o                         
   9   5 -35        306.00        336.61        32.20 o                         
  11   5 -35         46.20         43.18        22.51 o                         
  13   5 -35          2.74         15.16        17.46 o                         
  15   5 -35          1.81         45.48        22.51 o                         
  17   5 -35         28.14         33.07        18.83 o                         
 -10   6 -35         16.65         16.37         7.98 o                         
  -8   6 -35         14.02         12.63         7.12 o                         
  -6   6 -35         13.20         11.93         6.32 o                         
  -4   6 -35         22.09         22.47         8.76 o                         
  -2   6 -35          2.48         11.02         9.40 o                         
   0   6 -35         72.56         65.65        17.72 o                         
   2   6 -35         34.33         26.29        12.03 o                         
   4   6 -35         53.01         34.19        10.06 o                         
   6   6 -35         14.25         10.20         8.69 o                         
   8   6 -35         16.61         46.86        24.81 o                         
  10   6 -35        127.74        169.51        41.34 o                         
  12   6 -35         12.81         -9.19        19.29 o                         
  14   6 -35         13.08         14.70        14.24 o                         
  -7   7 -35         20.19         66.58        14.32 o                         
  -5   7 -35          3.28          7.68         8.72 o                         
  -3   7 -35        135.56        112.16        17.99 o                         
  -1   7 -35          1.26          6.76        17.00 o                         
   1   7 -35          2.12          5.71        10.20 o                         
   3   7 -35          9.76         25.85        13.24 o                         
   5   7 -35        102.01        158.48        39.97 o                         
   7   7 -35          6.05         55.12        26.64 o                         
   9   7 -35        102.41        129.54        39.05 o                         
  11   7 -35         36.51         46.86        24.81 o                         
  13   7 -35         22.91         47.32        26.64 o                         
  -4   8 -35          6.86         19.88         8.93 o                         
  -2   8 -35         66.20         48.14        12.92 o                         
   0   8 -35          5.25         14.12        17.78 o                         
   2   8 -35         13.12         22.51        15.62 o                         
   4   8 -35          2.40         -3.67        17.46 o                         
   6   8 -35        160.78        116.22        37.21 o                         
   8   8 -35         15.17         41.34        19.29 o                         
  10   8 -35         61.78         71.66        33.99 o                         
 -14   0 -34        205.57        157.11        28.48 o                         
 -12   0 -34        119.03         67.07        17.92 o                         
 -10   0 -34        192.01        171.35        26.18 o                         
  -8   0 -34         71.58         87.74        18.83 o                         
  -6   0 -34        199.84        182.37        24.81 o                         
  -4   0 -34        339.73        329.37        33.07 o                         
  -2   0 -34       1137.22       1195.94        48.21 o                         
   0   0 -34        126.50        340.80        26.49 o                         
   2   0 -34        712.38        700.91        54.21 o                         
   4   0 -34       1585.27       1601.73        54.59 o                         
   6   0 -34        184.84        191.29        19.29 o                         
   8   0 -34         93.37         73.04        22.05 o                         
  10   0 -34       4283.41       4385.63       163.54 o                         
  12   0 -34        204.99        164.91        34.45 o                         
  14   0 -34         36.00         21.59        18.37 o                         
  16   0 -34         28.16         12.86        16.08 o                         
  18   0 -34        164.64        131.38        34.91 o                         
  20   0 -34         40.53         66.61        26.64 o                         
 -15   1 -34        155.50        130.64        20.01 o                         
 -13   1 -34        334.89        289.18        26.54 o                         
 -11   1 -34          9.99         21.23         7.40 o                         
  -9   1 -34         81.03         76.19        11.17 o                         
  -7   1 -34        233.19        241.96        21.45 o                         
  -5   1 -34       2712.22       2714.79        66.95 o                         
  -3   1 -34        689.65        767.23        30.70 o                         
  -1   1 -34       1983.84       2021.39        72.83 o                         
   1   1 -34        320.63        348.44        18.45 o                         
   3   1 -34       1033.22        983.69        30.31 o                         
   5   1 -34       1046.08       1099.17        31.83 o                         
   7   1 -34        875.93        740.93        44.70 o                         
   9   1 -34        813.21        823.52        57.42 o                         
  11   1 -34       1048.93        951.21        56.01 o                         
  13   1 -34        275.15        269.47        31.98 o                         
  15   1 -34        192.12        185.73        27.45 o                         
  17   1 -34        106.98        131.31        29.40 o                         
  19   1 -34         67.70         52.13        17.68 o                         
 -14   2 -34        169.28        142.24        44.10 o                         
 -12   2 -34        104.88         86.63        12.81 o                         
 -10   2 -34         51.21         61.58        11.45 o                         
  -8   2 -34       1066.84       1141.74        40.13 o                         
  -6   2 -34        447.22        467.27        25.54 o                         
  -4   2 -34        569.96        595.87        27.46 o                         
  -2   2 -34         86.17         94.01        11.34 o                         
   0   2 -34        907.39        893.70        32.22 o                         
   2   2 -34        146.30        139.86        11.58 o                         
   4   2 -34       3010.14       2757.56        49.31 o                         
   6   2 -34        307.51        272.60        21.42 o                         
   8   2 -34        532.16        624.71        42.10 o                         
  10   2 -34        609.20        518.83        40.34 o                         
  12   2 -34        539.51        525.47        42.37 o                         
  14   2 -34         68.08         64.43        16.77 o                         
  16   2 -34         28.48         22.14        11.12 o                         
  18   2 -34         49.51         46.40        24.35 o                         
  20   2 -34        130.91        144.24        43.18 o                         
 -13   3 -34        112.89        103.28        18.71 o                         
 -11   3 -34        171.68        187.89        18.28 o                         
  -9   3 -34       1073.71       1080.95        38.27 o                         
  -7   3 -34         55.58         69.33         9.97 o                         
  -5   3 -34        738.05        719.50        31.18 o                         
  -3   3 -34        477.06        500.94        25.04 o                         
  -1   3 -34          8.49          5.00         4.38 o                         
   1   3 -34        296.63        310.76        18.71 o                         
   3   3 -34        117.70        131.31        11.14 o                         
   5   3 -34       2511.14       2512.89        71.06 o                         
   7   3 -34        867.33        778.88        46.98 o                         
   9   3 -34         54.25         38.99        17.00 o                         
  11   3 -34        149.91        198.01        26.29 o                         
  13   3 -34          5.24          1.15         8.04 o                         
  15   3 -34          0.81         -5.05        17.00 o                         
  17   3 -34         45.44         45.48        24.35 o                         
  19   3 -34         10.02         11.02        14.24 o                         
 -12   4 -34         86.04         71.48        11.03 o                         
 -10   4 -34         25.08         30.75        11.21 o                         
  -8   4 -34        112.69         94.58        11.63 o                         
  -6   4 -34        164.81        149.99        13.75 o                         
  -4   4 -34        106.82         84.75        11.33 o                         
  -2   4 -34        137.74        160.46        14.42 o                         
   0   4 -34        295.03        223.40        16.20 o                         
   2   4 -34          7.10         13.32         9.10 o                         
   4   4 -34        231.84        208.60        19.62 o                         
   6   4 -34         42.67         19.99         9.59 o                         
   8   4 -34         14.26          7.93         9.38 o                         
  10   4 -34         47.23         65.16        23.43 o                         
  12   4 -34         46.63         37.27        23.89 o                         
  14   4 -34         25.55         23.43        15.16 o                         
  16   4 -34         91.98        111.17        37.21 o                         
  18   4 -34          8.98          5.05        15.62 o                         
 -11   5 -34         23.51          4.47         6.04 o                         
  -9   5 -34         30.93         22.13         7.82 o                         
  -7   5 -34         10.95         20.70         8.74 o                         
  -5   5 -34         36.60         47.45         8.49 o                         
  -3   5 -34         49.80         50.32         9.45 o                         
  -1   5 -34        195.66        226.09        16.86 o                         
   1   5 -34         54.34         72.37        18.03 o                         
   3   5 -34        719.23        788.24        38.24 o                         
   5   5 -34          2.04          1.50         8.04 o                         
   7   5 -34         23.47         32.14        11.62 o                         
   9   5 -34         43.05         35.40        11.50 o                         
  11   5 -34          5.91         23.89        17.92 o                         
  13   5 -34          2.16         20.21        17.92 o                         
  15   5 -34         17.50          0.00        18.83 o                         
  17   5 -34         32.65        -12.40        18.83 o                         
 -10   6 -34         23.66         23.66         8.62 o                         
  -8   6 -34          3.36         -2.82         5.94 o                         
  -6   6 -34          2.62         -1.55         5.64 o                         
  -4   6 -34         77.44         78.81        10.50 o                         
  -2   6 -34         59.68         43.53        22.74 o                         
   0   6 -34         50.65         59.66        16.56 o                         
   2   6 -34         43.71         88.79        19.29 o                         
   4   6 -34         67.35         88.89        13.59 o                         
   6   6 -34         32.44         43.46        13.00 o                         
   8   6 -34         10.02         20.67        15.62 o                         
  10   6 -34          7.29         24.35        24.81 o                         
  12   6 -34        154.22        146.54        40.88 o                         
  14   6 -34        133.57        175.94        46.40 o                         
  16   6 -34         11.18         20.21        21.13 o                         
  -7   7 -34         10.17         17.43         6.79 o                         
  -5   7 -34        104.65         97.37        16.08 o                         
  -3   7 -34         21.14         12.98        16.11 o                         
  -1   7 -34         29.09         30.43        13.08 o                         
   1   7 -34         13.57         29.33        13.60 o                         
   3   7 -34          0.36         -1.08        10.01 o                         
   5   7 -34         50.48         43.18        23.89 o                         
   7   7 -34        141.22        142.41        39.97 o                         
   9   7 -34         29.98         11.48        15.16 o                         
  11   7 -34         30.00         -7.35        19.29 o                         
  13   7 -34         30.54         40.42        26.64 o                         
  -6   8 -34         25.14         25.30        16.78 o                         
  -4   8 -34          2.38         -4.47         9.14 o                         
  -2   8 -34          3.12          5.12        11.17 o                         
   0   8 -34         26.53         21.77        12.09 o                         
   2   8 -34          4.50          8.27        16.08 o                         
   4   8 -34         53.44         57.42        26.18 o                         
   6   8 -34        423.47        378.52        63.85 o                         
   8   8 -34          3.85          5.97        18.83 o                         
  10   8 -34         28.25         18.83        23.89 o                         
   1   9 -34        308.31        381.36        41.92 o                         
   3   9 -34         21.84         32.02        24.35 o                         
   5   9 -34         26.19         27.56        20.21 o                         
 -15   1 -33         25.22         58.63        13.92 o                         
 -13   1 -33        290.41        277.87        25.46 o                         
 -11   1 -33        127.30         90.67        13.60 o                         
  -9   1 -33        167.05        168.18        15.33 o                         
  -7   1 -33         78.26         89.50        14.24 o                         
  -5   1 -33        595.15        657.08        32.70 o                         
  -3   1 -33       1144.73       1125.79        36.39 o                         
  -1   1 -33       4471.30       4469.66        70.64 o                         
   1   1 -33        935.10        893.01        28.31 o                         
   3   1 -33        203.30        255.18        15.48 o                         
   5   1 -33        760.18        767.95        26.28 o                         
   7   1 -33       1049.02        994.40        51.03 o                         
   9   1 -33        269.56        235.96        26.58 o                         
  11   1 -33         87.35         70.96        16.40 o                         
  13   1 -33        131.65        128.39        28.25 o                         
  15   1 -33         62.90         51.12        15.58 o                         
  17   1 -33        149.48        161.59        26.62 o                         
  19   1 -33         55.79         42.74        26.87 o                         
  21   1 -33          5.53        -20.67        21.13 o                         
 -14   2 -33         74.78         58.16        13.78 o                         
 -12   2 -33         83.57         78.71        13.00 o                         
 -10   2 -33        226.43        259.20        20.79 o                         
  -8   2 -33        243.67        237.92        18.83 o                         
  -6   2 -33        167.04        209.68        23.89 o                         
  -4   2 -33        318.32        323.55        23.10 o                         
  -2   2 -33       1258.56       1079.26        35.03 o                         
   0   2 -33        263.74        346.32        20.28 o                         
   2   2 -33        190.51        157.19        12.24 o                         
   4   2 -33       1017.97        944.28        28.64 o                         
   6   2 -33         32.99         44.72         6.45 o                         
   8   2 -33        359.50        360.33        31.67 o                         
  10   2 -33         25.36         17.04        27.10 o                         
  12   2 -33       1183.85       1074.90        59.31 o                         
  14   2 -33         48.45         44.26        14.90 o                         
  16   2 -33        475.22        476.27        47.09 o                         
  18   2 -33         10.83         41.34        24.35 o                         
  20   2 -33         99.06        134.60        39.51 o                         
 -15   3 -33         42.39         47.22        12.43 o                         
 -13   3 -33         79.40         85.24        16.83 o                         
 -11   3 -33        104.70         83.10        13.22 o                         
  -9   3 -33        262.60        254.79        20.49 o                         
  -7   3 -33         68.50         68.06         9.17 o                         
  -5   3 -33        627.07        665.81        29.32 o                         
  -3   3 -33        161.20        159.57        14.21 o                         
  -1   3 -33        118.52        129.95        12.68 o                         
   1   3 -33        389.08        370.11        21.69 o                         
   3   3 -33       1066.19        994.97        28.51 o                         
   5   3 -33       2255.12       2214.82        60.15 o                         
   7   3 -33       1091.67       1032.33        55.35 o                         
   9   3 -33         13.62         11.80         6.95 o                         
  11   3 -33         33.08         37.88        12.35 o                         
  13   3 -33         20.60         26.03        11.02 o                         
  15   3 -33        127.86        122.36        30.55 o                         
  17   3 -33        163.89        211.77        47.32 o                         
  19   3 -33         86.91         62.02        30.32 o                         
 -14   4 -33         33.46         34.25         9.59 o                         
 -12   4 -33         69.16         45.95        11.53 o                         
 -10   4 -33         93.52         83.87        13.73 o                         
  -8   4 -33        145.63        122.91        12.91 o                         
  -6   4 -33        116.32        118.35        12.30 o                         
  -4   4 -33         40.05         59.49         9.86 o                         
  -2   4 -33        472.28        474.83        23.80 o                         
   0   4 -33         19.78         15.04        10.42 o                         
   2   4 -33        408.81        358.52        18.82 o                         
   4   4 -33          6.79         21.97         8.97 o                         
   6   4 -33        214.97        221.37        24.82 o                         
   8   4 -33         88.82        101.98        17.36 o                         
  10   4 -33        146.25        165.30        22.95 o                         
  12   4 -33         35.26         21.03        11.12 o                         
  14   4 -33         76.93         55.12        24.81 o                         
  16   4 -33         19.51         63.39        32.62 o                         
  18   4 -33         15.38        -15.62        15.62 o                         
 -13   5 -33        174.13        171.42        16.99 o                         
 -11   5 -33         68.72         90.87        13.39 o                         
  -9   5 -33         35.12         30.75         7.56 o                         
  -7   5 -33         35.34         39.47         8.19 o                         
  -5   5 -33        118.07        121.05        12.38 o                         
  -3   5 -33        648.91        652.55        29.25 o                         
  -1   5 -33         20.20         14.92         5.79 o                         
   1   5 -33         28.88         17.70         9.49 o                         
   3   5 -33        120.87        147.97        23.09 o                         
   5   5 -33        482.47        414.07        33.46 o                         
   7   5 -33        166.92        197.15        44.10 o                         
   9   5 -33         45.83         46.93        13.07 o                         
  11   5 -33         40.93         93.71        31.24 o                         
  13   5 -33        258.56        272.87        52.83 o                         
  15   5 -33         46.28         36.29        21.59 o                         
  17   5 -33          0.50         23.89        20.21 o                         
 -10   6 -33         73.68         59.47        10.15 o                         
  -8   6 -33         56.22         70.39        11.23 o                         
  -6   6 -33         24.92        119.19        22.15 o                         
  -4   6 -33        232.49        180.37        14.87 o                         
  -2   6 -33         44.86         28.72        10.78 o                         
   0   6 -33         62.12        132.08        23.14 o                         
   2   6 -33        111.78         94.88        18.57 o                         
   4   6 -33        117.75        120.30        15.71 o                         
   6   6 -33          4.32        101.99        31.01 o                         
   8   6 -33          1.60         -3.22        15.62 o                         
  10   6 -33        180.03        137.81        38.13 o                         
  12   6 -33         63.42         74.88        29.40 o                         
  14   6 -33        113.36        106.57        33.07 o                         
  16   6 -33         38.55         36.29        22.97 o                         
  -9   7 -33         36.16         59.51        10.69 o                         
  -7   7 -33         32.54         26.19         8.35 o                         
  -5   7 -33         11.26         24.42         9.30 o                         
  -3   7 -33         81.06         42.58        12.16 o                         
  -1   7 -33         92.96         46.17        23.43 o                         
   1   7 -33         13.99         -3.30         8.38 o                         
   3   7 -33          6.49          4.08        10.34 o                         
   5   7 -33          2.91         17.92        21.13 o                         
   7   7 -33         10.34          2.30        16.54 o                         
   9   7 -33        135.70        143.32        40.88 o                         
  11   7 -33         29.04          5.51        19.29 o                         
  13   7 -33          7.35         33.99        27.56 o                         
  -6   8 -33         85.24         63.46        13.70 o                         
  -4   8 -33         14.47         -9.70         9.70 o                         
  -2   8 -33         29.55         35.00        11.46 o                         
   0   8 -33         18.60         -0.50        13.98 o                         
   2   8 -33         15.01         25.27        19.29 o                         
   4   8 -33         50.93         55.58        25.72 o                         
   6   8 -33        762.62        817.22        91.42 o                         
   8   8 -33         11.52         21.13        21.13 o                         
  10   8 -33         54.53         75.80        33.07 o                         
  12   8 -33          7.24         -4.13        18.37 o                         
  -1   9 -33         12.21         17.39         9.96 o                         
   1   9 -33         34.71         44.11        25.04 o                         
   3   9 -33         33.24         65.49        20.46 o                         
   5   9 -33         10.08        -16.54        23.43 o                         
   7   9 -33         75.40         79.01        31.70 o                         
 -16   0 -32         77.39        108.41        25.72 o                         
 -14   0 -32         46.13         55.12        18.83 o                         
 -12   0 -32         49.31         60.18        16.54 o                         
 -10   0 -32        110.64         91.25        20.44 o                         
  -8   0 -32         42.60         41.34        11.94 o                         
  -6   0 -32        528.88        481.88        39.05 o                         
  -4   0 -32      11678.03      11760.87       186.05 o                         
  -2   0 -32       3745.24       3561.52       100.14 o                         
   0   0 -32       1958.35       2247.42        62.25 o                         
   2   0 -32        227.17        197.12        31.93 o                         
   4   0 -32         92.65        106.58        27.10 o                         
   6   0 -32       2769.90       2801.68        69.89 o                         
   8   0 -32      13474.89      12949.27       259.09 o                         
  10   0 -32       1148.30       1026.70        77.17 o                         
  12   0 -32       5243.83       5025.54       179.16 o                         
  14   0 -32       1749.53       1592.65       105.66 o                         
  16   0 -32        329.17        293.08        48.69 o                         
  18   0 -32        143.75        116.22        32.16 o                         
  20   0 -32        754.06        944.47        93.25 o                         
 -15   1 -32         19.92         37.42        11.53 o                         
 -13   1 -32        298.84        325.69        27.09 o                         
 -11   1 -32        143.86        113.56        13.50 o                         
  -9   1 -32        385.40        356.58        22.01 o                         
  -7   1 -32        224.05        177.54        17.65 o                         
  -5   1 -32        308.61        296.12        37.67 o                         
  -3   1 -32        395.16        498.25        41.51 o                         
  -1   1 -32       1586.45       1638.00        42.31 o                         
   1   1 -32        773.03        789.92        25.99 o                         
   3   1 -32        616.59        689.99        24.24 o                         
   5   1 -32         45.29         49.65         7.52 o                         
   7   1 -32        833.58        833.47        45.91 o                         
   9   1 -32        111.02        128.15        19.43 o                         
  11   1 -32        356.72        363.17        33.29 o                         
  13   1 -32        167.60        135.45        22.73 o                         
  15   1 -32          3.56         10.11        10.59 o                         
  17   1 -32          6.06         14.74        10.43 o                         
  19   1 -32         17.35         41.01        15.53 o                         
  21   1 -32          4.67          7.81        13.32 o                         
 -16   2 -32          2.54          1.47         7.83 o                         
 -14   2 -32         59.66         60.43        13.48 o                         
 -12   2 -32        566.73        595.54        31.26 o                         
 -10   2 -32       2233.23       2256.11        57.57 o                         
  -8   2 -32        288.11        299.33        20.40 o                         
  -6   2 -32        863.93        854.78        37.47 o                         
  -4   2 -32        822.85        845.16        31.37 o                         
  -2   2 -32         30.12         36.97         7.85 o                         
   0   2 -32       4503.80       4520.07        68.81 o                         
   2   2 -32       1569.97       1499.00        35.01 o                         
   4   2 -32        211.53        176.30        12.71 o                         
   6   2 -32        659.50        623.18        21.90 o                         
   8   2 -32        491.01        401.02        32.66 o                         
  10   2 -32         42.26         62.77        19.06 o                         
  12   2 -32        380.18        311.62        32.26 o                         
  14   2 -32        525.52        487.25        41.66 o                         
  16   2 -32         74.28        118.43        22.63 o                         
  18   2 -32         57.92         70.28        28.48 o                         
  20   2 -32         59.11         51.45        23.43 o                         
 -15   3 -32         11.59          0.11         6.95 o                         
 -13   3 -32         56.22         24.16         7.97 o                         
 -11   3 -32         22.04         18.33         8.56 o                         
  -9   3 -32         76.76         75.35        11.60 o                         
  -7   3 -32         30.86         29.15         6.69 o                         
  -5   3 -32        192.74        213.54        16.91 o                         
  -3   3 -32         47.58         40.92         7.49 o                         
  -1   3 -32        513.01        528.24        23.99 o                         
   1   3 -32        267.00        237.65        24.83 o                         
   3   3 -32       1156.39       1185.74        30.26 o                         
   5   3 -32       1031.31        979.54        25.95 o                         
   7   3 -32        884.33        925.72        48.71 o                         
   9   3 -32         58.09         91.94        16.44 o                         
  11   3 -32        187.63        174.19        23.35 o                         
  13   3 -32         11.77          4.54         6.37 o                         
  15   3 -32          1.23          6.05        11.17 o                         
  17   3 -32        108.32         84.07        31.24 o                         
  19   3 -32          9.70         71.66        32.16 o                         
 -14   4 -32          4.09          1.69         7.60 o                         
 -12   4 -32         42.30         23.17         7.03 o                         
 -10   4 -32         24.45         35.83        13.33 o                         
  -8   4 -32         32.01         17.17         6.49 o                         
  -6   4 -32        177.62        188.24        15.52 o                         
  -4   4 -32         59.11         65.85         9.61 o                         
  -2   4 -32        262.21        254.87        17.39 o                         
   0   4 -32        187.99        188.61        14.49 o                         
   2   4 -32        276.63        284.53        16.54 o                         
   4   4 -32         27.28         32.50        11.99 o                         
   6   4 -32        742.25        735.93        42.93 o                         
   8   4 -32       1564.96       1381.86        60.00 o                         
  10   4 -32         57.88         42.32        11.59 o                         
  12   4 -32         46.93         54.47        14.33 o                         
  14   4 -32         73.25         70.28        24.35 o                         
  16   4 -32         48.98         10.57        19.75 o                         
  18   4 -32         73.35         50.07        24.81 o                         
 -13   5 -32          5.40         10.73         6.96 o                         
 -11   5 -32         86.19         97.65        12.82 o                         
  -9   5 -32          7.15          0.77         5.03 o                         
  -7   5 -32         85.46        109.57        12.10 o                         
  -5   5 -32        395.58        386.65        21.32 o                         
  -3   5 -32        637.06        626.37        28.52 o                         
  -1   5 -32         41.14         34.04         7.34 o                         
   1   5 -32         72.52         41.63        11.52 o                         
   3   5 -32        196.54        151.26        21.91 o                         
   5   5 -32         49.88         47.87        13.36 o                         
   7   5 -32       1012.73        915.02        48.35 o                         
   9   5 -32         46.48         26.14        11.48 o                         
  11   5 -32          0.59         -8.73        18.83 o                         
  13   5 -32          8.54         -3.22        15.16 o                         
  15   5 -32          9.43         40.42        24.81 o                         
  17   5 -32         31.43         20.21        21.13 o                         
 -12   6 -32         56.95         27.78         9.22 o                         
 -10   6 -32         37.79         40.83        11.80 o                         
  -8   6 -32          3.38          4.66         5.31 o                         
  -6   6 -32         33.14         37.73         7.88 o                         
  -4   6 -32         79.01         99.56        11.44 o                         
  -2   6 -32         18.08         22.20         7.18 o                         
   0   6 -32        382.78        356.87        34.83 o                         
   2   6 -32         94.73        100.10        19.23 o                         
   4   6 -32         94.60         84.52        13.14 o                         
   6   6 -32        251.58        251.10        25.92 o                         
   8   6 -32         48.75         17.92        17.00 o                         
  10   6 -32        487.61        469.02        67.07 o                         
  12   6 -32          9.30          9.65        16.54 o                         
  14   6 -32         19.56         -5.05        19.29 o                         
  16   6 -32         17.75         17.46        22.05 o                         
  -9   7 -32         51.98         70.69        11.87 o                         
  -7   7 -32          7.15         74.44        33.28 o                         
  -5   7 -32         20.63         49.15        13.86 o                         
  -3   7 -32          2.11          9.68         8.78 o                         
  -1   7 -32         24.48         16.72         9.42 o                         
   1   7 -32         10.76         16.91        11.85 o                         
   3   7 -32          2.43         -2.57         8.33 o                         
   5   7 -32        296.32        276.08        49.61 o                         
   7   7 -32        116.96        149.30        40.42 o                         
   9   7 -32         22.62         47.32        26.64 o                         
  11   7 -32        132.23        160.32        42.26 o                         
  13   7 -32         82.11         84.52        31.70 o                         
  15   7 -32          5.96         29.40        21.59 o                         
  -6   8 -32         15.31         16.97        12.24 o                         
  -4   8 -32         44.36         40.36        11.51 o                         
  -2   8 -32        177.62        188.53        22.66 o                         
   0   8 -32          1.36        214.05        33.14 o                         
   2   8 -32        101.34         58.80        22.05 o                         
   4   8 -32         11.75         32.62        25.72 o                         
   6   8 -32       1088.78       1128.68       106.12 o                         
   8   8 -32        282.06        308.70        56.50 o                         
  10   8 -32         35.69         80.85        37.67 o                         
  12   8 -32         72.08         46.40        28.02 o                         
  -3   9 -32         63.70         34.46        11.61 o                         
  -1   9 -32          4.14         13.73        11.71 o                         
   1   9 -32         39.41         37.57        18.83 o                         
   3   9 -32         13.35          4.40        10.80 o                         
   5   9 -32          3.33         11.48        14.24 o                         
   7   9 -32         28.56         20.21        20.67 o                         
 -17   1 -31         52.13         66.21        15.17 o                         
 -15   1 -31        131.48        122.99        18.11 o                         
 -13   1 -31         89.75        109.45        16.40 o                         
 -11   1 -31        115.84        113.50        13.15 o                         
  -9   1 -31        645.24        602.71        24.07 o                         
  -7   1 -31       1119.63       1191.44        43.47 o                         
  -5   1 -31        556.31        539.81        31.01 o                         
  -3   1 -31       3227.78       3131.18        57.52 o                         
  -1   1 -31       1160.94       1217.00        35.38 o                         
   1   1 -31         51.45         96.03         9.71 o                         
   3   1 -31        740.34        774.01        25.09 o                         
   5   1 -31        349.91        354.07        17.43 o                         
   7   1 -31         93.94        119.92        18.66 o                         
   9   1 -31        227.09        199.57        24.03 o                         
  11   1 -31         10.46          6.37         8.49 o                         
  13   1 -31         68.16         55.95        14.57 o                         
  15   1 -31         52.03         49.53        14.71 o                         
  17   1 -31        130.83        117.88        24.58 o                         
  19   1 -31         65.62         78.75        19.52 o                         
  21   1 -31          5.90         46.40        25.72 o                         
 -16   2 -31         13.96         22.57         9.81 o                         
 -14   2 -31         30.09         23.65         8.75 o                         
 -12   2 -31        168.58        170.87        17.30 o                         
 -10   2 -31         45.92         47.86        10.46 o                         
  -8   2 -31         64.57         40.95         8.39 o                         
  -6   2 -31       1477.40       1340.55        45.91 o                         
  -4   2 -31        711.92        803.01        29.86 o                         
  -2   2 -31       1161.74       1135.25        34.74 o                         
   0   2 -31       7164.99       7147.17        85.70 o                         
   2   2 -31         41.46         53.61         8.13 o                         
   4   2 -31       1168.15       1151.08        29.79 o                         
   6   2 -31         21.16         43.21        16.71 o                         
   8   2 -31        670.53        657.31        41.05 o                         
  10   2 -31        164.57        132.53        25.72 o                         
  12   2 -31        848.57        861.21        64.08 o                         
  14   2 -31        494.72        507.21        41.69 o                         
  16   2 -31        461.08        592.51        46.80 o                         
  18   2 -31         21.86         36.80        25.72 o                         
  20   2 -31        122.80        151.13        42.26 o                         
 -15   3 -31          3.51         -0.73         7.59 o                         
 -13   3 -31         85.66         81.21        12.53 o                         
 -11   3 -31         33.23         32.53         9.15 o                         
  -9   3 -31        149.57        138.57        14.97 o                         
  -7   3 -31        180.99        170.76        13.80 o                         
  -5   3 -31        917.35        920.57        33.37 o                         
  -3   3 -31        314.54        334.11        27.43 o                         
  -1   3 -31        646.52        583.77        24.68 o                         
   1   3 -31        146.42        163.17        12.85 o                         
   3   3 -31        709.29        760.82        23.72 o                         
   5   3 -31       1520.58       1473.25        34.81 o                         
   7   3 -31        238.75        243.22        25.15 o                         
   9   3 -31        321.16        305.74        28.31 o                         
  11   3 -31        526.65        454.02        36.51 o                         
  13   3 -31         66.94         45.97        24.81 o                         
  15   3 -31        248.58        250.34        29.49 o                         
  17   3 -31         62.58         90.04        34.45 o                         
  19   3 -31         33.05         68.91        28.48 o                         
 -14   4 -31          0.22         21.89         9.33 o                         
 -12   4 -31         18.82         27.19        11.39 o                         
 -10   4 -31         54.12         60.58         9.50 o                         
  -8   4 -31         11.56         10.71         6.33 o                         
  -6   4 -31        443.57        425.31        21.56 o                         
  -4   4 -31        350.86        379.73        21.62 o                         
  -2   4 -31        696.86        813.45        30.09 o                         
   0   4 -31        501.73        537.02        32.26 o                         
   2   4 -31        727.29        667.51        27.29 o                         
   4   4 -31        527.84        558.13        30.52 o                         
   6   4 -31       1810.13       1774.03        65.12 o                         
   8   4 -31       1363.20       1216.92        55.61 o                         
  10   4 -31         29.13         13.52         9.19 o                         
  12   4 -31         95.07         88.39        16.77 o                         
  14   4 -31         10.20         -6.43        13.32 o                         
  16   4 -31        109.11        143.32        39.51 o                         
  18   4 -31        207.22        189.72        45.94 o                         
  20   4 -31        112.87         46.86        23.43 o                         
 -13   5 -31          2.46          7.73         6.90 o                         
 -11   5 -31          2.87         26.04        17.79 o                         
  -9   5 -31          0.63          0.40         5.45 o                         
  -7   5 -31        228.65        155.48        14.19 o                         
  -5   5 -31        170.41        167.74        13.96 o                         
  -3   5 -31         72.72         77.19        10.77 o                         
  -1   5 -31        361.50        352.86        20.01 o                         
   1   5 -31        198.86        153.48        12.45 o                         
   3   5 -31        162.15        118.70        23.66 o                         
   5   5 -31        111.15        138.07        19.27 o                         
   7   5 -31        241.14        288.69        27.40 o                         
   9   5 -31        487.14        464.36        51.45 o                         
  11   5 -31        208.79        169.97        38.13 o                         
  13   5 -31         26.81         26.64        16.08 o                         
  15   5 -31        111.89        162.16        42.72 o                         
  17   5 -31         27.62         24.35        17.46 o                         
  19   5 -31          1.76        -23.89        23.89 o                         
 -12   6 -31         79.14         95.63        12.93 o                         
 -10   6 -31         35.78         28.70         7.16 o                         
  -8   6 -31         10.38         12.07         9.15 o                         
  -6   6 -31         62.93         50.66         9.18 o                         
  -4   6 -31        116.16        134.20        13.02 o                         
  -2   6 -31        183.31        164.02        15.12 o                         
   0   6 -31        245.45        193.33        27.79 o                         
   2   6 -31         69.64         27.19        12.86 o                         
   4   6 -31        215.58        228.94        20.60 o                         
   6   6 -31        598.36        554.91        37.19 o                         
   8   6 -31        125.19         96.01        28.48 o                         
  10   6 -31       1049.02       1009.70        96.47 o                         
  12   6 -31         26.39         -9.65        17.46 o                         
  14   6 -31          3.69          1.38        15.62 o                         
  16   6 -31          5.13        -19.29        21.59 o                         
 -11   7 -31         68.15         75.64        13.46 o                         
  -9   7 -31        249.93        286.70        21.38 o                         
  -7   7 -31         12.82         48.81        11.57 o                         
  -5   7 -31         22.18         16.24         6.51 o                         
  -3   7 -31         83.83         93.17        18.54 o                         
  -1   7 -31         91.52        114.57        16.35 o                         
   1   7 -31         61.45         34.09        12.48 o                         
   3   7 -31         63.30         46.60        13.67 o                         
   5   7 -31         37.86         55.58        26.18 o                         
   7   7 -31         15.25         -2.30        12.40 o                         
   9   7 -31          7.07         46.40        26.64 o                         
  11   7 -31         15.74         24.81        22.05 o                         
  13   7 -31         64.60         79.01        33.99 o                         
  15   7 -31         38.11         22.97        21.59 o                         
  -8   8 -31         19.17          4.47         7.43 o                         
  -6   8 -31          8.22         22.45        14.42 o                         
  -4   8 -31         28.95         30.64        14.37 o                         
  -2   8 -31         47.34         27.68        16.21 o                         
   0   8 -31         52.22         71.43        15.67 o                         
   2   8 -31        540.39        491.53        65.69 o                         
   4   8 -31         48.20         41.80        20.67 o                         
   6   8 -31        853.63        810.79        89.12 o                         
   8   8 -31        137.35        135.06        39.51 o                         
  10   8 -31         20.79         12.86        18.37 o                         
  12   8 -31         21.77         15.62        22.97 o                         
  -5   9 -31         50.03         79.24        17.64 o                         
  -3   9 -31         26.17         41.90        12.44 o                         
  -1   9 -31         53.36         30.23        11.96 o                         
   1   9 -31         72.60         52.84        16.40 o                         
   3   9 -31         33.48         48.72        19.29 o                         
   5   9 -31          1.45         13.78        17.46 o                         
   7   9 -31          2.00         11.48        17.00 o                         
   9   9 -31          6.97         25.27        25.27 o                         
 -16   0 -30          9.72        -15.16        15.16 o                         
 -14   0 -30        102.20        109.79        22.05 o                         
 -12   0 -30        575.24        604.99        49.61 o                         
 -10   0 -30         33.63         21.86         9.42 o                         
  -8   0 -30        519.81        536.18        46.17 o                         
  -6   0 -30       1067.79       1047.37        55.12 o                         
  -4   0 -30       7460.54       7063.32       137.35 o                         
  -2   0 -30        113.90        104.74        16.08 o                         
   0   0 -30        874.66       1222.18        44.00 o                         
   2   0 -30       1266.08       1126.92        41.69 o                         
   4   0 -30        320.08        259.21        20.37 o                         
   6   0 -30       4844.86       4730.92        87.00 o                         
   8   0 -30        269.42        363.82        42.26 o                         
  10   0 -30       7874.89       7270.50       197.99 o                         
  12   0 -30       5385.85       6194.65       193.86 o                         
  14   0 -30         44.06         46.86        19.29 o                         
  16   0 -30       1502.17       1538.44       106.57 o                         
  18   0 -30         26.17        123.57        33.53 o                         
  20   0 -30        456.78        553.54        69.37 o                         
  22   0 -30         40.71         49.61        26.64 o                         
 -17   1 -30        132.43        159.49        26.64 o                         
 -15   1 -30        202.50        195.77        21.70 o                         
 -13   1 -30         41.15         56.03        11.83 o                         
 -11   1 -30        243.72        282.14        19.99 o                         
  -9   1 -30        385.72        427.80        20.09 o                         
  -7   1 -30         52.92         72.02        12.01 o                         
  -5   1 -30       2306.56       2243.70        56.01 o                         
  -3   1 -30       3590.06       3484.16        67.36 o                         
  -1   1 -30       3296.96       3325.96        56.93 o                         
   1   1 -30        480.25        497.09        19.72 o                         
   3   1 -30        528.73        494.45        19.81 o                         
   5   1 -30       2012.03       1970.05        39.21 o                         
   7   1 -30       1249.56       1363.78        56.48 o                         
   9   1 -30        244.05        245.02        25.46 o                         
  11   1 -30        260.43        249.90        27.11 o                         
  13   1 -30        107.49        107.60        20.13 o                         
  15   1 -30        441.17        416.44        37.93 o                         
  17   1 -30         43.90         36.29        20.44 o                         
  19   1 -30         21.31         42.03        15.92 o                         
  21   1 -30         57.47         58.80        25.72 o                         
 -16   2 -30         92.41        111.82        18.21 o                         
 -14   2 -30        149.56        155.03        16.87 o                         
 -12   2 -30        129.68        117.19        13.92 o                         
 -10   2 -30         27.30         35.55         8.98 o                         
  -8   2 -30        803.82        786.48        31.46 o                         
  -6   2 -30       1919.35       1897.68        56.96 o                         
  -4   2 -30        410.00        406.97        21.22 o                         
  -2   2 -30       2360.45       2483.48        49.99 o                         
   0   2 -30       3126.33       2979.03       104.70 o                         
   2   2 -30        795.46        740.95        23.65 o                         
   4   2 -30        395.71        482.96        19.12 o                         
   6   2 -30       1319.04       1386.75        30.79 o                         
   8   2 -30         41.89         25.37        12.17 o                         
  10   2 -30       2469.00       2572.59        83.43 o                         
  12   2 -30        152.75        125.11        20.46 o                         
  14   2 -30        191.21        182.48        25.24 o                         
  16   2 -30        103.65         91.09        19.63 o                         
  18   2 -30         93.40         80.47        18.17 o                         
  20   2 -30          6.97         15.16        21.13 o                         
 -15   3 -30         28.57         11.10         9.55 o                         
 -13   3 -30         82.08         85.22        13.21 o                         
 -11   3 -30        117.55         94.66        12.81 o                         
  -9   3 -30         88.80         98.52        15.21 o                         
  -7   3 -30         71.03         78.96         9.79 o                         
  -5   3 -30       5581.76       5592.93        82.30 o                         
  -3   3 -30        202.58        225.48        15.79 o                         
  -1   3 -30       2665.45       2858.09        52.94 o                         
   1   3 -30        750.89        702.20        25.41 o                         
   3   3 -30       2721.25       2787.73        43.86 o                         
   5   3 -30        115.80        129.87         9.23 o                         
   7   3 -30        133.54        124.29        23.43 o                         
   9   3 -30        234.10        234.04        24.54 o                         
  11   3 -30         12.94         -4.05         9.15 o                         
  13   3 -30        727.23        690.93        46.98 o                         
  15   3 -30         61.56         95.49        19.64 o                         
  17   3 -30         59.02         56.96        26.18 o                         
  19   3 -30          3.09         16.08        19.75 o                         
  21   3 -30         16.07         37.67        24.81 o                         
 -14   4 -30        112.90        119.90        18.52 o                         
 -12   4 -30        147.98        193.69        18.83 o                         
 -10   4 -30        136.86        129.63        13.36 o                         
  -8   4 -30         10.59         20.00         5.44 o                         
  -6   4 -30        244.29        173.31        16.05 o                         
  -4   4 -30        215.21        222.45        16.79 o                         
  -2   4 -30         76.35         85.35        10.38 o                         
   0   4 -30        485.37        481.07        21.65 o                         
   2   4 -30        354.43        362.81        17.64 o                         
   4   4 -30       5420.02       5187.82        55.00 o                         
   6   4 -30        380.96        334.93        28.58 o                         
   8   4 -30       3177.36       3030.85        84.99 o                         
  10   4 -30         57.64         77.27        16.08 o                         
  12   4 -30        325.64        269.91        28.47 o                         
  14   4 -30         10.77         28.02        18.83 o                         
  16   4 -30        120.20        146.08        41.80 o                         
  18   4 -30         98.13        127.71        40.88 o                         
  20   4 -30         69.79         82.23        33.53 o                         
 -13   5 -30          9.38         13.52         5.89 o                         
 -11   5 -30         54.30         73.81        10.97 o                         
  -9   5 -30         20.00         14.67         5.72 o                         
  -7   5 -30        286.20        289.62        18.75 o                         
  -5   5 -30          0.22          5.01         4.71 o                         
  -3   5 -30          0.06         -0.02         5.13 o                         
  -1   5 -30        414.70        414.10        21.47 o                         
   1   5 -30          2.47          2.69         4.10 o                         
   3   5 -30        185.20        148.90        21.51 o                         
   5   5 -30        367.93        496.38        34.47 o                         
   7   5 -30         88.96         75.82        14.32 o                         
   9   5 -30        483.35        485.40        41.11 o                         
  11   5 -30        172.54        198.45        42.72 o                         
  13   5 -30         15.13         -1.84        14.70 o                         
  15   5 -30         73.11        100.14        33.53 o                         
  17   5 -30         10.27         15.62        17.00 o                         
  19   5 -30          7.71         52.37        31.24 o                         
 -12   6 -30         28.08         28.92         8.26 o                         
 -10   6 -30         79.84        108.29        13.37 o                         
  -8   6 -30          3.43          5.60        11.34 o                         
  -6   6 -30         65.08         97.95        12.10 o                         
  -4   6 -30        639.81        550.35        25.39 o                         
  -2   6 -30        167.78        168.47        15.05 o                         
   0   6 -30         58.19         63.78         9.34 o                         
   2   6 -30        372.08        321.51        32.48 o                         
   4   6 -30        509.98        493.15        34.42 o                         
   6   6 -30        332.44        349.56        29.42 o                         
   8   6 -30        296.57        316.97        53.29 o                         
  10   6 -30       1152.42       1051.05        97.85 o                         
  12   6 -30         97.07         95.09        32.16 o                         
  14   6 -30          9.97          8.27        16.54 o                         
  16   6 -30        116.51        148.84        42.26 o                         
  18   6 -30         35.44         22.05        24.81 o                         
 -11   7 -30         38.17         29.43         9.61 o                         
  -9   7 -30          3.20          4.43         5.88 o                         
  -7   7 -30         51.51         48.41         9.61 o                         
  -5   7 -30         91.94         72.75        10.39 o                         
  -3   7 -30         66.19         46.70         8.15 o                         
  -1   7 -30         64.25         38.45        11.45 o                         
   1   7 -30          0.41         -9.11         9.90 o                         
   3   7 -30         54.31         26.56        18.15 o                         
   5   7 -30         39.57        102.44        30.78 o                         
   7   7 -30         53.51         97.39        30.78 o                         
   9   7 -30         25.77         11.48        18.37 o                         
  11   7 -30        252.86        284.81        54.67 o                         
  13   7 -30          6.53          2.76        18.37 o                         
  15   7 -30         13.44         26.18        22.97 o                         
  -8   8 -30        156.81        150.26        20.30 o                         
  -6   8 -30         48.18         23.84        14.19 o                         
  -4   8 -30         49.77         61.90        13.43 o                         
  -2   8 -30          4.15         -1.03         7.43 o                         
   0   8 -30        162.67        157.17        20.29 o                         
   2   8 -30        900.80        890.26        86.36 o                         
   4   8 -30        351.43        341.77        56.96 o                         
   6   8 -30       1062.47       1040.48        99.22 o                         
   8   8 -30         50.13         26.64        19.29 o                         
  10   8 -30        121.15        153.43        42.72 o                         
  12   8 -30         59.59         88.66        35.83 o                         
  14   8 -30        125.15        148.84        46.86 o                         
  -5   9 -30         95.42        118.96        20.46 o                         
  -3   9 -30         62.65         87.24        16.92 o                         
  -1   9 -30          4.78         19.47        13.68 o                         
   1   9 -30          9.36         21.38        15.39 o                         
   3   9 -30         48.90         86.02        47.55 o                         
   5   9 -30          9.22          0.46        11.94 o                         
   7   9 -30          8.84          2.76        18.37 o                         
   9   9 -30         16.41         11.48        15.62 o                         
 -17   1 -29        136.86        163.60        21.27 o                         
 -15   1 -29        175.33        213.90        24.12 o                         
 -13   1 -29        115.81         90.23        15.87 o                         
 -11   1 -29        279.07        292.25        20.08 o                         
  -9   1 -29        308.54        324.09        17.32 o                         
  -7   1 -29         54.99         59.89        10.05 o                         
  -5   1 -29       1902.07       1866.69        50.19 o                         
  -3   1 -29       1154.40       1178.42        40.88 o                         
  -1   1 -29        709.34        720.77        26.27 o                         
   1   1 -29       1431.12       1390.30        31.86 o                         
   3   1 -29        196.10        172.71        11.77 o                         
   5   1 -29        742.45        756.94        24.02 o                         
   7   1 -29        721.21        738.47        41.16 o                         
   9   1 -29        312.49        279.78        26.96 o                         
  11   1 -29        600.00        533.60        39.30 o                         
  13   1 -29         96.51         89.15        19.98 o                         
  15   1 -29        138.44        115.55        20.93 o                         
  17   1 -29         13.38          5.68        17.23 o                         
  19   1 -29          1.26          5.26        10.35 o                         
  21   1 -29         20.32          1.84        12.86 o                         
 -16   2 -29        161.20        140.89        19.62 o                         
 -14   2 -29         79.22         92.41        13.30 o                         
 -12   2 -29         12.64         20.04         7.81 o                         
 -10   2 -29         29.43         27.67         7.77 o                         
  -8   2 -29         39.25         49.47         8.80 o                         
  -6   2 -29       1246.64       1298.32        52.60 o                         
  -4   2 -29       1351.97       1382.86        37.77 o                         
  -2   2 -29       3048.35       2963.76        53.37 o                         
   0   2 -29       3724.98       3627.80        57.18 o                         
   2   2 -29       1920.98       2060.55        38.11 o                         
   4   2 -29        894.25        968.23        26.18 o                         
   6   2 -29        185.96        187.42        16.73 o                         
   8   2 -29        299.15        337.46        28.64 o                         
  10   2 -29        323.73        372.43        31.57 o                         
  12   2 -29        402.55        465.40        37.11 o                         
  14   2 -29         69.82         61.30        15.75 o                         
  16   2 -29         43.80          4.71         9.32 o                         
  18   2 -29          5.16         -5.07         9.15 o                         
  20   2 -29        154.12        148.38        35.37 o                         
  22   2 -29         16.25          2.76        16.54 o                         
 -17   3 -29          0.62        -12.19        21.36 o                         
 -15   3 -29         25.06         28.93         8.45 o                         
 -13   3 -29         54.55         59.58        10.49 o                         
 -11   3 -29        240.92        227.67        20.61 o                         
  -9   3 -29       1779.40       1820.77        50.07 o                         
  -7   3 -29         26.11         35.02         7.05 o                         
  -5   3 -29        931.91        969.68        33.28 o                         
  -3   3 -29        110.73        116.52        17.69 o                         
  -1   3 -29       7238.65       7153.14        81.98 o                         
   1   3 -29       1933.84       1871.74        40.19 o                         
   3   3 -29       2770.83       2723.33        44.69 o                         
   5   3 -29        302.81        287.11        12.75 o                         
   7   3 -29        593.70        540.76        35.21 o                         
   9   3 -29         28.28         14.99         7.06 o                         
  11   3 -29         28.34         12.14         7.12 o                         
  13   3 -29        195.63        174.31        23.59 o                         
  15   3 -29         23.55         16.60        15.85 o                         
  17   3 -29         32.47         16.08        16.08 o                         
  19   3 -29         33.75          9.65        15.16 o                         
  21   3 -29          8.25        -22.97        22.97 o                         
 -16   4 -29          9.45         18.74         8.64 o                         
 -14   4 -29        139.94        148.34        17.39 o                         
 -12   4 -29        140.70        141.54        16.39 o                         
 -10   4 -29          6.14          8.36         6.24 o                         
  -8   4 -29         99.94         95.41        11.37 o                         
  -6   4 -29        220.11        252.84        16.50 o                         
  -4   4 -29        413.31        416.85        23.23 o                         
  -2   4 -29        408.30        479.14        22.50 o                         
   0   4 -29        103.69         95.23        10.20 o                         
   2   4 -29       1717.46       1737.15        45.85 o                         
   4   4 -29       4796.06       4709.74        66.05 o                         
   6   4 -29        737.66        720.92        40.02 o                         
   8   4 -29       1558.99       1452.94        82.46 o                         
  10   4 -29        146.90        171.85        24.81 o                         
  12   4 -29        272.05        282.10        28.58 o                         
  14   4 -29        145.54         87.28        31.24 o                         
  16   4 -29        540.20        521.85        71.20 o                         
  18   4 -29         60.17         27.10        17.92 o                         
  20   4 -29        104.90         90.04        35.37 o                         
 -15   5 -29          8.75          7.56        10.14 o                         
 -13   5 -29         38.69         52.96         9.62 o                         
 -11   5 -29          7.76          1.76         5.69 o                         
  -9   5 -29        172.66        157.78        15.91 o                         
  -7   5 -29        658.16        646.90        27.62 o                         
  -5   5 -29        704.89        673.48        27.04 o                         
  -3   5 -29        619.00        603.25        26.96 o                         
  -1   5 -29        953.65        931.83        32.86 o                         
   1   5 -29        322.02        258.94        19.13 o                         
   3   5 -29        203.22        200.38        11.93 o                         
   5   5 -29        124.17        161.30        19.87 o                         
   7   5 -29        295.07        279.86        25.80 o                         
   9   5 -29       2190.96       2109.56        70.29 o                         
  11   5 -29         63.34         86.36        29.40 o                         
  13   5 -29         44.88         40.88        22.51 o                         
  15   5 -29        123.52        139.65        39.51 o                         
  17   5 -29         97.81        144.24        42.26 o                         
  19   5 -29          6.29          0.92        20.21 o                         
 -14   6 -29          9.05         10.44         7.39 o                         
 -12   6 -29         14.19          4.10         8.02 o                         
 -10   6 -29         64.05         44.36         9.17 o                         
  -8   6 -29         10.69          7.08         6.17 o                         
  -6   6 -29         45.55         27.17         7.36 o                         
  -4   6 -29        234.42        252.80        17.60 o                         
  -2   6 -29         43.62         29.71         6.92 o                         
   0   6 -29        317.92        329.36        19.12 o                         
   2   6 -29        416.85        334.74        32.94 o                         
   4   6 -29        344.80        318.80        49.15 o                         
   6   6 -29        950.25        912.16        45.42 o                         
   8   6 -29        333.44        349.12        54.67 o                         
  10   6 -29       2283.56       2260.12       141.95 o                         
  12   6 -29        202.61        205.80        47.77 o                         
  14   6 -29          2.00        -16.54        18.83 o                         
  16   6 -29         97.67        107.49        38.13 o                         
  18   6 -29         80.14        109.79        35.37 o                         
 -11   7 -29        121.31        143.50        19.03 o                         
  -9   7 -29        146.34        185.02        17.14 o                         
  -7   7 -29        184.56        211.73        18.01 o                         
  -5   7 -29          5.67          9.62         5.85 o                         
  -3   7 -29         48.47         25.57         6.01 o                         
  -1   7 -29         13.55         14.87         8.51 o                         
   1   7 -29         73.42         57.67        15.26 o                         
   3   7 -29         49.53         17.46        15.62 o                         
   5   7 -29        892.86        876.02        84.98 o                         
   7   7 -29         49.92         74.88        29.40 o                         
   9   7 -29         84.80         82.69        27.56 o                         
  11   7 -29         53.74         37.21        21.59 o                         
  13   7 -29         19.09         17.92        20.21 o                         
  15   7 -29          0.62         28.94        25.27 o                         
 -10   8 -29         16.39         -5.76        10.59 o                         
  -8   8 -29          8.91         20.95        10.32 o                         
  -6   8 -29         64.44         88.44        18.24 o                         
  -4   8 -29         58.99         65.33        14.13 o                         
  -2   8 -29         44.41         48.87        14.79 o                         
   0   8 -29        179.03        215.82        23.60 o                         
   2   8 -29       1319.44       1348.72       104.74 o                         
   4   8 -29        491.90        566.41        71.66 o                         
   6   8 -29        239.63        242.55        49.15 o                         
   8   8 -29         58.68         31.24        19.29 o                         
  10   8 -29         49.41         60.64        28.48 o                         
  12   8 -29        102.44        141.95        40.42 o                         
  14   8 -29         49.27         93.25        38.59 o                         
  -7   9 -29          9.95          4.80        58.34 o                         
  -5   9 -29         20.00         21.02        10.05 o                         
  -3   9 -29        117.62        135.16        20.25 o                         
  -1   9 -29          8.58         11.31         9.32 o                         
   1   9 -29          6.07         -1.67        10.01 o                         
   3   9 -29         30.92         35.29        15.58 o                         
   5   9 -29          8.23         16.08        18.37 o                         
   7   9 -29          8.38         25.27        23.89 o                         
   9   9 -29          5.27         29.86        22.51 o                         
  11   9 -29          4.81         -1.38        19.29 o                         
   0  10 -29         15.76         27.73        13.69 o                         
   2  10 -29         35.81         42.13        17.05 o                         
   4  10 -29          6.83         -6.38        66.15 o                         
 -18   0 -28          0.72        -12.86        13.32 o                         
 -16   0 -28        160.86        146.08        27.10 o                         
 -14   0 -28        122.46        152.97        26.64 o                         
 -12   0 -28         73.75         80.34        13.21 o                         
 -10   0 -28          0.50         -0.11         4.93 o                         
  -8   0 -28       2417.11       2551.54        64.69 o                         
  -6   0 -28        417.52        389.09        32.16 o                         
  -4   0 -28       1453.70       1268.79        56.04 o                         
  -2   0 -28       2851.76       2739.24        79.93 o                         
   0   0 -28        168.08        535.40        28.25 o                         
   2   0 -28       3015.49       2968.38        64.51 o                         
   4   0 -28       5839.03       6357.59       121.04 o                         
   6   0 -28        394.21        373.12        23.92 o                         
   8   0 -28       2467.02       2502.66       106.57 o                         
  10   0 -28       2727.18       2978.57       123.11 o                         
  12   0 -28        112.95         87.28        23.43 o                         
  14   0 -28       4559.11       4039.73       159.40 o                         
  16   0 -28        618.27        627.04        66.15 o                         
  18   0 -28         99.42         78.55        23.43 o                         
  20   0 -28        251.71        276.54        49.15 o                         
  22   0 -28          6.54        -26.64        26.64 o                         
 -17   1 -28         67.86         95.09        16.48 o                         
 -15   1 -28         34.10         46.66        11.36 o                         
 -13   1 -28         55.38         32.22         7.70 o                         
 -11   1 -28        533.20        483.48        25.17 o                         
  -9   1 -28         15.91          9.53         3.83 o                         
  -7   1 -28         99.86         91.80        11.85 o                         
  -5   1 -28        714.40        765.15        41.80 o                         
  -3   1 -28        261.35        256.03        19.06 o                         
  -1   1 -28        280.95        321.06        17.06 o                         
   1   1 -28        356.98        383.03        16.66 o                         
   3   1 -28        157.43        165.41        11.04 o                         
   5   1 -28         94.45        102.59         9.28 o                         
   7   1 -28        402.38        366.81        28.71 o                         
   9   1 -28        337.90        306.82        27.59 o                         
  11   1 -28       1193.40       1092.79        79.93 o                         
  13   1 -28        299.15        303.48        30.92 o                         
  15   1 -28        201.49        169.56        24.01 o                         
  17   1 -28          1.59         14.01        22.74 o                         
  19   1 -28          7.39         12.89        15.39 o                         
  21   1 -28         35.34         60.14        17.50 o                         
 -18   2 -28          1.47         16.17        17.23 o                         
 -16   2 -28        170.32        157.03        20.28 o                         
 -14   2 -28        139.19        174.88        17.55 o                         
 -12   2 -28         55.43         49.46         9.71 o                         
 -10   2 -28         86.60         71.54        10.42 o                         
  -8   2 -28         50.03         48.21         8.85 o                         
  -6   2 -28        528.96        515.20        27.25 o                         
  -4   2 -28        397.86        375.62        19.72 o                         
  -2   2 -28        280.22        317.06        24.23 o                         
   0   2 -28       3692.80       3667.75        56.25 o                         
   2   2 -28        149.42        187.24        12.08 o                         
   4   2 -28        251.50        225.77        13.79 o                         
   6   2 -28       1388.59       1249.73        40.39 o                         
   8   2 -28        503.56        592.65        36.81 o                         
  10   2 -28        694.38        668.16        41.45 o                         
  12   2 -28        332.12        308.05        29.69 o                         
  14   2 -28       1007.69       1080.74        61.33 o                         
  16   2 -28        215.74        172.37        25.15 o                         
  18   2 -28         65.52         49.84        15.27 o                         
  20   2 -28         47.04         41.34        23.43 o                         
  22   2 -28         12.53         22.97        12.86 o                         
 -17   3 -28          7.30         -7.39         7.95 o                         
 -15   3 -28         32.67         23.78         7.54 o                         
 -13   3 -28        141.98        159.54        16.75 o                         
 -11   3 -28         74.45         73.82        11.33 o                         
  -9   3 -28       1091.43       1024.90        45.25 o                         
  -7   3 -28          3.20          3.87         5.89 o                         
  -5   3 -28       1207.32       1225.90        36.41 o                         
  -3   3 -28          5.61         -3.04         7.86 o                         
  -1   3 -28       6600.89       6360.72        75.99 o                         
   1   3 -28       3145.01       3179.14        51.82 o                         
   3   3 -28       1418.28       1409.37        29.54 o                         
   5   3 -28        563.04        533.71        16.65 o                         
   7   3 -28       1050.21       1120.45        49.33 o                         
   9   3 -28        284.34        244.58        24.35 o                         
  11   3 -28        206.25        170.02        21.65 o                         
  13   3 -28        110.20         79.08        16.77 o                         
  15   3 -28        235.92        190.57        25.95 o                         
  17   3 -28         25.77          5.51        22.05 o                         
  19   3 -28         51.30        110.25        34.45 o                         
  21   3 -28          1.11         -0.92        16.54 o                         
 -16   4 -28          3.19          4.78         8.81 o                         
 -14   4 -28         81.41        115.58        15.38 o                         
 -12   4 -28         25.61         49.93        10.60 o                         
 -10   4 -28        232.59        225.19        16.96 o                         
  -8   4 -28       1328.04       1269.97        37.43 o                         
  -6   4 -28        516.15        496.27        22.41 o                         
  -4   4 -28       3131.52       3159.64        59.21 o                         
  -2   4 -28        687.09        629.41        25.37 o                         
   0   4 -28        775.78        825.79        27.35 o                         
   2   4 -28        351.19        368.35        17.04 o                         
   4   4 -28       5314.41       5291.91        69.73 o                         
   6   4 -28        130.30        119.90        17.10 o                         
   8   4 -28        253.92        232.22        27.79 o                         
  10   4 -28        962.81       1013.29        69.59 o                         
  12   4 -28        599.15        609.29        40.89 o                         
  14   4 -28       1753.46       1725.41       122.65 o                         
  16   4 -28        247.72        252.20        49.61 o                         
  18   4 -28         75.27         45.02        24.81 o                         
  20   4 -28         19.96         -9.19        18.37 o                         
 -15   5 -28         11.78         10.37         6.26 o                         
 -13   5 -28         19.36         15.76         6.49 o                         
 -11   5 -28          5.97          2.03         8.16 o                         
  -9   5 -28         35.71         36.07         7.87 o                         
  -7   5 -28        100.81         96.91        12.93 o                         
  -5   5 -28        755.93        664.28        26.81 o                         
  -3   5 -28       1113.61       1080.07        35.60 o                         
  -1   5 -28       1919.86       2026.31        45.90 o                         
   1   5 -28         96.83        108.06        10.18 o                         
   3   5 -28        158.20        132.06         9.91 o                         
   5   5 -28       1605.59       1622.33        58.92 o                         
   7   5 -28         88.13        105.17        17.10 o                         
   9   5 -28        150.16        149.08        19.26 o                         
  11   5 -28       1202.78       1236.17       100.60 o                         
  13   5 -28         27.52         30.32        21.59 o                         
  15   5 -28        188.51        220.50        48.69 o                         
  17   5 -28         45.82         68.91        29.86 o                         
  19   5 -28         29.24         27.10        20.67 o                         
 -14   6 -28         30.95         17.32         7.32 o                         
 -12   6 -28         54.31         65.38        10.79 o                         
 -10   6 -28          7.01          4.77         8.62 o                         
  -8   6 -28          7.81         16.85         6.56 o                         
  -6   6 -28        287.05        232.82        17.32 o                         
  -4   6 -28        108.18         85.26        19.63 o                         
  -2   6 -28        142.06        131.18        13.10 o                         
   0   6 -28        945.72        944.90        31.97 o                         
   2   6 -28         81.78         68.10        15.37 o                         
   4   6 -28        133.08        200.75        38.59 o                         
   6   6 -28       1723.84       1690.19        60.30 o                         
   8   6 -28        398.49        438.84        47.55 o                         
  10   6 -28       2386.46       2384.15       143.78 o                         
  12   6 -28        372.80        364.74        59.72 o                         
  14   6 -28        136.12        137.81        39.05 o                         
  16   6 -28         52.71         61.56        31.24 o                         
  18   6 -28        104.54        109.79        39.05 o                         
 -13   7 -28          9.50         22.61         9.65 o                         
 -11   7 -28         35.92         52.82        10.42 o                         
  -9   7 -28         63.37         87.27        26.42 o                         
  -7   7 -28        240.29        797.01        80.02 o                         
  -5   7 -28          9.50         -0.85         6.17 o                         
  -3   7 -28         49.32         49.85        10.51 o                         
  -1   7 -28        237.68        262.47        24.39 o                         
   1   7 -28         21.71         19.32        16.77 o                         
   3   7 -28         78.04         83.61        29.86 o                         
   5   7 -28         65.06         54.38        15.85 o                         
   7   7 -28         61.18        174.56        42.72 o                         
   9   7 -28        256.78        276.54        52.37 o                         
  11   7 -28         27.18         25.27        17.92 o                         
  13   7 -28        290.79        315.59        58.80 o                         
  15   7 -28         52.55        113.92        39.51 o                         
  17   7 -28          1.09         50.53        34.91 o                         
 -10   8 -28         91.51         72.39        27.79 o                         
  -8   8 -28        135.21        357.28        35.27 o                         
  -6   8 -28         10.82         29.54        13.68 o                         
  -4   8 -28        113.14        142.52        19.60 o                         
  -2   8 -28        217.43        232.35        24.21 o                         
   0   8 -28        185.73       1076.42       112.04 o                         
   2   8 -28       1085.55       1236.17       100.14 o                         
   4   8 -28        537.14        537.47        67.99 o                         
   6   8 -28        100.34        100.14        30.78 o                         
   8   8 -28         21.45         76.26        30.78 o                         
  10   8 -28          4.72         16.08        16.08 o                         
  12   8 -28         16.94         25.72        21.59 o                         
  14   8 -28          5.83          8.27        15.62 o                         
  -7   9 -28         10.98          9.60        29.40 o                         
  -5   9 -28         10.72          9.34         8.71 o                         
  -3   9 -28          8.33         27.84        11.08 o                         
  -1   9 -28          7.99         14.87         8.53 o                         
   1   9 -28         52.86         69.22        20.01 o                         
   3   9 -28         52.42         39.72        16.34 o                         
   5   9 -28         37.01         21.13        15.62 o                         
   7   9 -28         66.28         57.42        25.27 o                         
   9   9 -28         45.05         36.75        19.75 o                         
  11   9 -28         33.04         56.96        30.78 o                         
  -2  10 -28         29.08        -13.87        13.87 o                         
   0  10 -28         20.22         15.25        15.39 o                         
   2  10 -28         71.15         85.17        22.28 o                         
   4  10 -28         67.19         21.34        10.26 o                         
   6  10 -28         80.44         83.50        28.71 o                         
 -17   1 -27         46.32         57.73        26.87 o                         
 -15   1 -27         47.99         47.76        14.70 o                         
 -13   1 -27         28.76         25.63         9.77 o                         
 -11   1 -27        177.48        202.46        16.17 o                         
  -9   1 -27        203.51        192.03        13.14 o                         
  -7   1 -27        342.15        312.49        20.78 o                         
  -5   1 -27       1656.81       1708.17        46.23 o                         
  -3   1 -27        669.22        656.68        27.33 o                         
  -1   1 -27        144.34        167.60        12.13 o                         
   1   1 -27        462.82        440.37        17.32 o                         
   3   1 -27        124.26         97.04         8.40 o                         
   5   1 -27       1128.19       1008.95        27.85 o                         
   7   1 -27        682.92        716.62        38.79 o                         
   9   1 -27        268.32        263.23        25.33 o                         
  11   1 -27        330.01        300.52        28.73 o                         
  13   1 -27          5.35         15.58        10.70 o                         
  15   1 -27        422.90        384.58        35.89 o                         
  17   1 -27          3.15          5.11         9.19 o                         
  19   1 -27         20.64         14.56        17.23 o                         
  21   1 -27          2.12          7.05        10.99 o                         
 -18   2 -27         32.47         41.69        13.55 o                         
 -16   2 -27         25.98         39.88        10.99 o                         
 -14   2 -27        564.56        551.99        29.56 o                         
 -12   2 -27          9.67         12.57         5.51 o                         
 -10   2 -27         73.71         94.09        11.46 o                         
  -8   2 -27        424.48        409.85        21.85 o                         
  -6   2 -27          0.81          4.59         5.51 o                         
  -4   2 -27        792.98        822.83        28.00 o                         
  -2   2 -27       2912.62       2747.75        48.97 o                         
   0   2 -27        581.73        606.76        56.65 o                         
   2   2 -27       1402.73       1175.44        30.40 o                         
   4   2 -27         43.26         27.78         4.99 o                         
   6   2 -27       1392.46       1424.45        53.37 o                         
   8   2 -27       1071.41       1049.97        48.00 o                         
  10   2 -27       1799.66       1789.59        66.23 o                         
  12   2 -27        331.79        307.71        29.75 o                         
  14   2 -27         20.52         45.28        15.43 o                         
  16   2 -27        239.17        149.45        26.64 o                         
  18   2 -27        179.93        154.93        24.78 o                         
  20   2 -27         89.34         92.33        32.16 o                         
  22   2 -27         23.71          5.51        19.29 o                         
 -17   3 -27         33.74         37.91        11.50 o                         
 -15   3 -27         46.70         63.14        11.67 o                         
 -13   3 -27       1075.75       1047.45        41.08 o                         
 -11   3 -27         81.44         80.50        20.27 o                         
  -9   3 -27         80.02         90.70        11.90 o                         
  -7   3 -27         85.61         76.25        10.01 o                         
  -5   3 -27       1970.97       1952.28        45.21 o                         
  -3   3 -27        219.12        246.71        15.83 o                         
  -1   3 -27       2691.44       2635.94        48.07 o                         
   1   3 -27       1152.17       1180.04        33.22 o                         
   3   3 -27        744.29        801.97        21.83 o                         
   5   3 -27        116.97        122.31         7.82 o                         
   7   3 -27        294.46        283.92        44.33 o                         
   9   3 -27       1023.79        976.31        47.33 o                         
  11   3 -27         63.73         70.72        15.23 o                         
  13   3 -27        118.24        109.88        18.83 o                         
  15   3 -27         31.10         22.16        14.93 o                         
  17   3 -27          0.52         -6.43        17.46 o                         
  19   3 -27         75.25         68.91        29.86 o                         
  21   3 -27          0.91        -21.13        21.13 o                         
 -16   4 -27         19.86         13.69        10.42 o                         
 -14   4 -27         75.28         68.27        11.66 o                         
 -12   4 -27        361.93        324.46        23.63 o                         
 -10   4 -27        124.39        134.16        14.98 o                         
  -8   4 -27       2020.13       1873.39        44.86 o                         
  -6   4 -27         81.20        104.20        12.86 o                         
  -4   4 -27       3424.40       3299.63        59.83 o                         
  -2   4 -27        188.45        229.71        19.92 o                         
   0   4 -27       3918.54       4027.52        58.77 o                         
   2   4 -27       2078.47       2156.11        68.28 o                         
   4   4 -27       4133.38       4021.02        62.72 o                         
   6   4 -27        190.24        169.28        19.29 o                         
   8   4 -27        370.58        399.35        29.38 o                         
  10   4 -27       4633.66       4565.46       103.50 o                         
  12   4 -27        686.70        668.05        42.24 o                         
  14   4 -27       2610.91       2608.78       148.84 o                         
  16   4 -27        420.38        315.59        56.96 o                         
  18   4 -27         18.40         -3.67        12.86 o                         
  20   4 -27         10.83          1.38        13.32 o                         
 -15   5 -27         28.53         51.08        10.21 o                         
 -13   5 -27          0.14          4.35         5.17 o                         
 -11   5 -27         19.44         10.23         5.35 o                         
  -9   5 -27        248.57        208.03        16.21 o                         
  -7   5 -27        328.19        363.56        20.51 o                         
  -5   5 -27        774.38        630.41        27.05 o                         
  -3   5 -27        736.13        706.94        28.81 o                         
  -1   5 -27        158.53        153.71        18.13 o                         
   1   5 -27        612.51        633.18        23.50 o                         
   3   5 -27       1858.12       1929.87        35.46 o                         
   5   5 -27       1749.38       1758.40        60.06 o                         
   7   5 -27       2277.82       2173.60       167.67 o                         
   9   5 -27       2039.47       1927.86        64.34 o                         
  11   5 -27         98.69         83.80        15.48 o                         
  13   5 -27         54.87         82.69        30.32 o                         
  15   5 -27         15.20         31.24        23.43 o                         
  17   5 -27         28.35         20.67        19.29 o                         
  19   5 -27         56.87         84.98        31.24 o                         
 -14   6 -27         29.67         39.99         9.61 o                         
 -12   6 -27         70.79        129.59        14.44 o                         
 -10   6 -27          7.36          2.06         5.28 o                         
  -8   6 -27         11.21         19.20         9.24 o                         
  -6   6 -27        745.43        934.41        42.64 o                         
  -4   6 -27        425.30        300.39        18.43 o                         
  -2   6 -27        455.34        465.35        24.07 o                         
   0   6 -27        543.48        555.81        24.87 o                         
   2   6 -27        506.03        463.83        20.34 o                         
   4   6 -27         97.12        107.95        28.02 o                         
   6   6 -27       2610.05       2682.10        74.08 o                         
   8   6 -27        586.08        640.83        35.81 o                         
  10   6 -27       2487.25       2318.92       140.57 o                         
  12   6 -27       1293.50       1187.94       105.20 o                         
  14   6 -27         66.33        108.41        35.37 o                         
  16   6 -27        106.10        180.07        45.48 o                         
  18   6 -27        168.79        338.10        63.85 o                         
 -13   7 -27         45.72         52.67        10.91 o                         
 -11   7 -27        114.64         98.07        17.05 o                         
  -9   7 -27        232.73        213.30        22.54 o                         
  -7   7 -27          2.46          8.95        13.37 o                         
  -5   7 -27          6.31          3.86         6.89 o                         
  -3   7 -27         84.03         69.72        12.48 o                         
  -1   7 -27        249.48        274.29        24.69 o                         
   1   7 -27         31.36         39.31        19.52 o                         
   3   7 -27         61.90         82.23        25.72 o                         
   5   7 -27        131.48        119.90        37.21 o                         
   7   7 -27         85.48         75.34        28.48 o                         
   9   7 -27       1017.30        980.30        93.25 o                         
  11   7 -27        225.35        212.69        46.86 o                         
  13   7 -27        282.27        294.92        56.50 o                         
  15   7 -27         99.16         55.12        27.10 o                         
  17   7 -27          8.90         21.59        21.59 o                         
 -10   8 -27        203.47        183.26        28.52 o                         
  -8   8 -27        143.45        119.85        17.54 o                         
  -6   8 -27         56.75         53.53        10.48 o                         
  -4   8 -27         80.13         64.64        13.20 o                         
  -2   8 -27        116.41         94.84        16.26 o                         
   0   8 -27        343.09        273.16        25.81 o                         
   2   8 -27        655.78        754.75        76.72 o                         
   4   8 -27        316.66        322.02        52.83 o                         
   6   8 -27         39.73         70.74        28.48 o                         
   8   8 -27         36.84         25.72        20.21 o                         
  10   8 -27         12.21         -1.38        14.70 o                         
  12   8 -27         59.98         41.80        22.05 o                         
  14   8 -27        159.45        163.54        45.94 o                         
  -7   9 -27          7.21          5.30        11.57 o                         
  -5   9 -27         24.14         25.37        10.80 o                         
  -3   9 -27          7.76         11.75         8.82 o                         
  -1   9 -27         89.43         90.09        17.33 o                         
   1   9 -27         16.07         22.36        12.43 o                         
   3   9 -27         56.67        124.57        22.96 o                         
   5   9 -27          1.81         12.86        13.78 o                         
   7   9 -27         52.02         22.51        19.75 o                         
   9   9 -27         80.72        148.84        39.97 o                         
  11   9 -27         13.69         29.40        22.05 o                         
  -4  10 -27         36.56         62.82        18.76 o                         
  -2  10 -27          5.42         17.30        10.57 o                         
   0  10 -27        371.35        372.27        41.25 o                         
   2  10 -27          4.80         -3.53        10.20 o                         
   4  10 -27        178.41        165.03        28.68 o                         
   6  10 -27         24.65         39.32        14.43 o                         
   8  10 -27          0.79          2.04        14.24 o                         
 -18   0 -26         75.21         73.96        21.59 o                         
 -16   0 -26         39.11         38.13        15.16 o                         
 -14   0 -26         11.82          3.67         7.35 o                         
 -12   0 -26        478.99        462.75        35.60 o                         
 -10   0 -26         61.56         53.85        10.38 o                         
  -8   0 -26         74.33         68.29        11.20 o                         
  -6   0 -26       1732.68       1637.21        63.39 o                         
  -4   0 -26      14212.02      14316.36       177.78 o                         
  -2   0 -26       1048.73        973.87        45.48 o                         
   0   0 -26        294.71        650.70        29.96 o                         
   2   0 -26       3598.70       4087.17        71.86 o                         
   4   0 -26        941.04        933.09        36.52 o                         
   6   0 -26       2021.45       1999.45        52.25 o                         
   8   0 -26        826.50        866.84        61.10 o                         
  10   0 -26         81.08         83.15        20.67 o                         
  12   0 -26        226.76        285.27        40.88 o                         
  14   0 -26        300.64        326.61        44.56 o                         
  16   0 -26        306.10        313.29        47.32 o                         
  18   0 -26        116.65         95.55        28.48 o                         
  20   0 -26         21.57         17.92        16.54 o                         
  22   0 -26         56.79         57.88        25.27 o                         
 -19   1 -26          3.70         -6.29         9.19 o                         
 -17   1 -26         30.20         27.93         9.27 o                         
 -15   1 -26         18.93         17.31         8.57 o                         
 -13   1 -26         35.13         41.17         8.69 o                         
 -11   1 -26        140.31        135.59        11.51 o                         
  -9   1 -26        276.03        285.22        15.45 o                         
  -7   1 -26        394.42        370.20        22.38 o                         
  -5   1 -26        177.22        165.28        14.77 o                         
  -3   1 -26        226.28        229.52        16.02 o                         
  -1   1 -26         60.00         65.50         7.86 o                         
   1   1 -26       1037.43       1010.53        27.86 o                         
   3   1 -26        141.28        125.59         9.13 o                         
   5   1 -26        848.64        836.98        23.60 o                         
   7   1 -26        784.62        869.07        41.60 o                         
   9   1 -26        570.71        518.08        34.46 o                         
  11   1 -26        926.53        928.35        49.22 o                         
  13   1 -26        179.09        171.64        22.68 o                         
  15   1 -26        565.71        522.91        57.19 o                         
  17   1 -26         59.74         40.78        12.83 o                         
  19   1 -26          5.03         -6.21         9.01 o                         
  21   1 -26          6.20         17.76        12.86 o                         
  23   1 -26          0.92        -11.94        16.08 o                         
 -18   2 -26         54.29         42.99        11.81 o                         
 -16   2 -26          9.07          6.87        13.09 o                         
 -14   2 -26        148.51        157.91        16.36 o                         
 -12   2 -26        167.85        150.49        14.80 o                         
 -10   2 -26        216.45        212.44        16.42 o                         
  -8   2 -26        273.28        267.61        17.48 o                         
  -6   2 -26          1.30         -0.37         4.59 o                         
  -4   2 -26        935.12        873.35        36.06 o                         
  -2   2 -26        176.57        179.53        17.67 o                         
   0   2 -26        549.47        551.90        20.87 o                         
   2   2 -26        760.22        683.02        22.72 o                         
   4   2 -26          9.64          4.67         3.09 o                         
   6   2 -26       1844.06       1863.01        59.69 o                         
   8   2 -26       3785.61       3814.09        89.42 o                         
  10   2 -26       2783.66       2608.59       127.94 o                         
  12   2 -26        607.89        547.41        39.05 o                         
  14   2 -26       3996.28       3637.50       104.05 o                         
  16   2 -26        287.50        287.60        31.59 o                         
  18   2 -26        599.05        568.66        45.34 o                         
  20   2 -26          6.95         -5.05        15.62 o                         
  22   2 -26         11.89         15.16        19.29 o                         
 -17   3 -26         36.36         29.91        12.17 o                         
 -15   3 -26          5.99         43.08        11.24 o                         
 -13   3 -26        841.46        764.37        48.19 o                         
 -11   3 -26         55.58         66.56        10.41 o                         
  -9   3 -26         50.06         54.40         9.65 o                         
  -7   3 -26        450.68        385.92        21.21 o                         
  -5   3 -26        565.65        543.03        23.86 o                         
  -3   3 -26        103.78        115.66        14.59 o                         
  -1   3 -26        630.94        569.29        23.57 o                         
   1   3 -26        575.29        605.12        21.38 o                         
   3   3 -26        952.33        925.52        24.86 o                         
   5   3 -26       1854.35       1847.17        37.26 o                         
   7   3 -26        554.63        517.92        64.77 o                         
   9   3 -26        693.85        612.41        36.72 o                         
  11   3 -26        315.83        270.47        26.84 o                         
  13   3 -26        884.88        936.71        50.85 o                         
  15   3 -26         28.12         36.77        13.01 o                         
  17   3 -26          3.13         49.61        29.40 o                         
  19   3 -26         22.55         22.05        16.08 o                         
  21   3 -26         20.96         15.62        17.46 o                         
 -16   4 -26         31.10         39.17         9.59 o                         
 -14   4 -26         52.41         20.61         7.02 o                         
 -12   4 -26        316.64        309.17        23.05 o                         
 -10   4 -26        336.49        342.28        28.57 o                         
  -8   4 -26        952.84        840.15        29.88 o                         
  -6   4 -26       1426.83       1374.90        36.28 o                         
  -4   4 -26        225.77        228.40        30.08 o                         
  -2   4 -26       2083.15       2095.02        50.31 o                         
   0   4 -26       7463.48       7368.76        78.11 o                         
   2   4 -26       1350.12       1231.75        29.38 o                         
   4   4 -26        595.21        578.86        18.43 o                         
   6   4 -26       1783.29       1818.63        93.94 o                         
   8   4 -26        600.45        638.17        36.20 o                         
  10   4 -26       4739.48       4549.59       101.30 o                         
  12   4 -26        545.81        514.63        36.12 o                         
  14   4 -26       2053.93       2010.59        73.73 o                         
  16   4 -26        158.18        206.26        45.02 o                         
  18   4 -26         84.41         71.20        27.10 o                         
  20   4 -26         31.03          6.43        16.54 o                         
 -15   5 -26         30.15         31.42         9.40 o                         
 -13   5 -26         10.93          4.17         5.70 o                         
 -11   5 -26         61.44         65.72         9.76 o                         
  -9   5 -26         82.30         67.60         9.75 o                         
  -7   5 -26        228.60        210.10        15.71 o                         
  -5   5 -26         58.20         61.25         8.59 o                         
  -3   5 -26       1101.17       1203.62        37.27 o                         
  -1   5 -26        301.72        287.55        17.30 o                         
   1   5 -26        243.02        216.40        13.93 o                         
   3   5 -26       2400.99       2489.52        63.38 o                         
   5   5 -26        124.07        128.62        18.61 o                         
   7   5 -26       3449.90       3454.48        82.21 o                         
   9   5 -26         93.56        100.74        31.93 o                         
  11   5 -26        183.24        154.46        19.25 o                         
  13   5 -26        185.88        183.75        41.80 o                         
  15   5 -26         48.55         56.04        26.64 o                         
  17   5 -26         56.78         45.48        22.97 o                         
  19   5 -26         14.12         -1.38        13.78 o                         
 -14   6 -26         14.39         14.68         7.07 o                         
 -12   6 -26         98.00         81.28        11.69 o                         
 -10   6 -26         19.54         22.36        10.75 o                         
  -8   6 -26         97.94         78.72        12.51 o                         
  -6   6 -26        603.79        593.40        33.75 o                         
  -4   6 -26        645.41        574.81        32.64 o                         
  -2   6 -26       1423.41       1435.08        62.20 o                         
   0   6 -26       1426.59       1514.68        40.25 o                         
   2   6 -26        618.25        598.05        25.67 o                         
   4   6 -26        267.00        350.50        48.69 o                         
   6   6 -26       3478.45       3567.56        83.32 o                         
   8   6 -26       1639.90       1559.40        54.32 o                         
  10   6 -26        581.10        594.89        71.66 o                         
  12   6 -26       1177.13       1117.65       101.52 o                         
  14   6 -26         85.07        107.03        32.16 o                         
  16   6 -26         60.62         26.64        17.46 o                         
  18   6 -26        250.83        312.37        59.72 o                         
 -13   7 -26         24.82         59.85        17.43 o                         
 -11   7 -26         20.92         41.19        11.34 o                         
  -9   7 -26         23.43         31.66         9.77 o                         
  -7   7 -26         13.91         15.11         8.09 o                         
  -5   7 -26        139.12        115.74        16.01 o                         
  -3   7 -26         29.92         17.62         8.84 o                         
  -1   7 -26        671.98        563.28        34.21 o                         
   1   7 -26        495.10        449.69        37.94 o                         
   3   7 -26         92.01        119.44        32.62 o                         
   5   7 -26        307.40        239.39        22.69 o                         
   7   7 -26         67.69         60.18        26.64 o                         
   9   7 -26        570.54        571.92        71.20 o                         
  11   7 -26         51.54         79.01        28.48 o                         
  13   7 -26        176.48        161.24        41.80 o                         
  15   7 -26         56.15         69.37        28.02 o                         
  17   7 -26         44.84         70.74        31.70 o                         
 -12   8 -26        326.54        329.91        38.94 o                         
 -10   8 -26        220.42        209.20        29.66 o                         
  -8   8 -26         14.65          4.57         9.09 o                         
  -6   8 -26          7.89         15.76         8.48 o                         
  -4   8 -26         99.58        109.17        22.16 o                         
  -2   8 -26         99.88        103.38        17.00 o                         
   0   8 -26        160.60        137.52        18.18 o                         
   2   8 -26         44.57         69.82        28.48 o                         
   4   8 -26        274.54        285.73        49.15 o                         
   6   8 -26        456.52        508.99        66.61 o                         
   8   8 -26         26.98         23.89        18.37 o                         
  10   8 -26        187.61        124.03        36.29 o                         
  12   8 -26        151.15        142.41        42.26 o                         
  14   8 -26        127.64        149.30        43.64 o                         
  16   8 -26         73.46         62.02        34.91 o                         
  -9   9 -26         20.78         24.53        18.83 o                         
  -7   9 -26         16.87         17.78        13.63 o                         
  -5   9 -26          8.28          1.55         8.10 o                         
  -3   9 -26        132.39        141.83        19.05 o                         
  -1   9 -26         26.13         40.42        12.00 o                         
   1   9 -26         11.02         15.53        12.02 o                         
   3   9 -26        175.05        186.64        28.35 o                         
   5   9 -26         15.28        -16.54        22.51 o                         
   7   9 -26         41.24         44.56        26.64 o                         
   9   9 -26         43.00         59.72        24.81 o                         
  11   9 -26         21.55         36.29        24.35 o                         
  13   9 -26         10.10         30.32        23.89 o                         
  -4  10 -26         67.38         74.33        20.90 o                         
  -2  10 -26         31.09         31.76        11.00 o                         
   0  10 -26         79.59         79.63        19.31 o                         
   2  10 -26         65.38         70.57        20.43 o                         
   4  10 -26         12.06         38.09        15.88 o                         
   6  10 -26        288.87        337.77        38.73 o                         
   8  10 -26         88.61         83.72        22.05 o                         
 -19   1 -25         16.48         12.49        18.60 o                         
 -17   1 -25         34.96         28.58        27.33 o                         
 -15   1 -25         12.27          2.06        11.48 o                         
 -13   1 -25        153.58        120.93        12.98 o                         
 -11   1 -25        137.19        117.52        13.99 o                         
  -9   1 -25        463.87        511.96        20.24 o                         
  -7   1 -25        276.50        295.44        19.60 o                         
  -5   1 -25        136.70        143.26        13.15 o                         
  -3   1 -25        670.34        625.37        25.56 o                         
  -1   1 -25        675.12        698.66        23.10 o                         
   1   1 -25        614.63        540.77        20.13 o                         
   3   1 -25        111.34        114.57         8.60 o                         
   5   1 -25        256.46        265.08        13.07 o                         
   7   1 -25        203.60        207.53        22.28 o                         
   9   1 -25        371.80        363.95        30.78 o                         
  11   1 -25       1700.27       1539.06        62.35 o                         
  13   1 -25         50.10         36.29        12.02 o                         
  15   1 -25        300.49        275.48        29.51 o                         
  17   1 -25         76.46         58.13        35.37 o                         
  19   1 -25          0.37          5.60         9.60 o                         
  21   1 -25          2.83          4.00        10.26 o                         
  23   1 -25         17.40         36.75        22.05 o                         
 -18   2 -25          2.84          1.97         7.81 o                         
 -16   2 -25         64.15         70.61        11.62 o                         
 -14   2 -25         15.06         22.80         7.13 o                         
 -12   2 -25        108.02         77.77        13.46 o                         
 -10   2 -25        225.04        293.45        15.69 o                         
  -8   2 -25        104.07         98.04         8.79 o                         
  -6   2 -25         76.17         61.98         8.94 o                         
  -4   2 -25         78.61        107.56        11.69 o                         
  -2   2 -25        440.20        358.24        17.09 o                         
   0   2 -25        163.23        170.09        11.70 o                         
   2   2 -25         18.81         34.34        10.64 o                         
   4   2 -25         63.66        106.45         8.15 o                         
   6   2 -25        290.82        369.32        26.21 o                         
   8   2 -25       6005.20       5995.89       110.09 o                         
  10   2 -25       5121.98       5007.22       107.19 o                         
  12   2 -25       3927.16       3682.54        97.95 o                         
  14   2 -25       1919.43       1989.77        76.04 o                         
  16   2 -25        303.49        319.30        32.21 o                         
  18   2 -25        221.11        151.08        24.05 o                         
  20   2 -25         14.74         29.86        17.46 o                         
  22   2 -25         69.35         77.63        31.24 o                         
 -17   3 -25          3.56         20.72        13.74 o                         
 -15   3 -25         31.35         41.88         9.51 o                         
 -13   3 -25       1497.89       1450.15        47.31 o                         
 -11   3 -25        363.38        340.03        21.85 o                         
  -9   3 -25        209.35        204.90        16.39 o                         
  -7   3 -25        383.39        378.98        20.80 o                         
  -5   3 -25        623.46        572.63        19.89 o                         
  -3   3 -25        336.96        331.36        17.37 o                         
  -1   3 -25        186.70        187.55        15.62 o                         
   1   3 -25       1739.33       1745.64        35.28 o                         
   3   3 -25         61.28         46.12         5.89 o                         
   5   3 -25        365.97        409.26        12.35 o                         
   7   3 -25       1461.73       1388.41        51.64 o                         
   9   3 -25        181.18        172.15        19.84 o                         
  11   3 -25        326.12        294.24        27.26 o                         
  13   3 -25        703.31        674.96        43.05 o                         
  15   3 -25         82.39         96.65        18.60 o                         
  17   3 -25         23.02         29.71        15.62 o                         
  19   3 -25         37.39         33.07        19.75 o                         
  21   3 -25         22.89         33.99        24.35 o                         
 -18   4 -25          7.03          1.41        14.30 o                         
 -16   4 -25         36.64         14.60        10.85 o                         
 -14   4 -25         56.55         49.17         9.96 o                         
 -12   4 -25        175.05        136.49        16.01 o                         
 -10   4 -25        705.91        672.94        31.55 o                         
  -8   4 -25         11.69         33.05        12.86 o                         
  -6   4 -25       1021.96       1044.55        31.24 o                         
  -4   4 -25       2904.92       2987.57        55.50 o                         
  -2   4 -25       4326.21       4301.31        66.76 o                         
   0   4 -25       4488.51       4464.64        59.99 o                         
   2   4 -25        543.46        523.70        18.85 o                         
   4   4 -25        630.64        562.87        14.92 o                         
   6   4 -25       1860.74       1976.70        92.79 o                         
   8   4 -25        463.20        470.03        30.25 o                         
  10   4 -25       4878.89       4779.08       101.70 o                         
  12   4 -25       2092.42       2119.71        71.54 o                         
  14   4 -25        368.82        328.38        29.83 o                         
  16   4 -25        217.10        162.16        40.88 o                         
  18   4 -25        266.22        248.52        49.61 o                         
  20   4 -25        115.50        183.75        47.77 o                         
  22   4 -25         84.05         68.91        29.40 o                         
 -17   5 -25         17.36         16.81         7.40 o                         
 -15   5 -25        184.03        179.05        20.81 o                         
 -13   5 -25         50.00         34.46         6.98 o                         
 -11   5 -25         97.85        100.70        11.88 o                         
  -9   5 -25         65.71         38.89         9.59 o                         
  -7   5 -25       1057.64       1024.43        33.31 o                         
  -5   5 -25        206.05        244.10        15.99 o                         
  -3   5 -25       7341.67       6965.94        90.63 o                         
  -1   5 -25        127.42        117.75        11.01 o                         
   1   5 -25       1778.46       1739.80        38.06 o                         
   3   5 -25       3636.51       3693.12        72.38 o                         
   5   5 -25       5645.54       5536.04       101.35 o                         
   7   5 -25        316.69        313.16        25.50 o                         
   9   5 -25         87.16         67.24        12.73 o                         
  11   5 -25        138.02        111.29        27.79 o                         
  13   5 -25         92.68         98.31        32.62 o                         
  15   5 -25         30.86         40.42        24.81 o                         
  17   5 -25         50.85         30.32        21.13 o                         
  19   5 -25         21.27         61.10        30.32 o                         
  21   5 -25          2.56         13.32        20.21 o                         
 -16   6 -25        140.07        131.18        17.61 o                         
 -14   6 -25          7.79         30.65         8.76 o                         
 -12   6 -25        113.07         91.60        15.18 o                         
 -10   6 -25         32.92         35.38        11.04 o                         
  -8   6 -25        167.75        134.56        17.10 o                         
  -6   6 -25       1215.39       1140.22        47.11 o                         
  -4   6 -25        837.37        701.94        35.50 o                         
  -2   6 -25        666.00        687.49        34.91 o                         
   0   6 -25        594.66        623.38        41.74 o                         
   2   6 -25        501.78        549.40        22.06 o                         
   4   6 -25       2225.32       2426.81        39.63 o                         
   6   6 -25       7293.81       7224.89       114.94 o                         
   8   6 -25       3133.28       3196.21       141.03 o                         
  10   6 -25        620.50        629.34        73.04 o                         
  12   6 -25        388.72        324.78        55.12 o                         
  14   6 -25         21.71         27.56        18.37 o                         
  16   6 -25        138.64         95.09        32.16 o                         
  18   6 -25        460.60        648.18        85.90 o                         
 -13   7 -25          7.86         36.49        14.61 o                         
 -11   7 -25        117.09        121.31        17.12 o                         
  -9   7 -25        121.28        141.98        18.72 o                         
  -7   7 -25          6.81        145.93        41.94 o                         
  -5   7 -25         74.99         47.64        15.08 o                         
  -3   7 -25        385.69        351.82        26.63 o                         
  -1   7 -25        407.91        317.34        26.16 o                         
   1   7 -25        579.66        545.36        41.25 o                         
   3   7 -25        235.08        232.90        39.51 o                         
   5   7 -25         70.13         93.03        14.05 o                         
   7   7 -25        425.26        400.11        57.88 o                         
   9   7 -25         48.46         62.02        26.64 o                         
  11   7 -25        210.66        218.20        45.48 o                         
  13   7 -25        348.09        314.21        56.96 o                         
  15   7 -25         30.50         13.78        13.78 o                         
  17   7 -25          4.34         10.57        17.46 o                         
 -12   8 -25        197.50        158.42        43.64 o                         
 -10   8 -25         98.21        115.36        23.43 o                         
  -8   8 -25          3.37         -6.00         9.86 o                         
  -6   8 -25         76.64         66.71        13.06 o                         
  -4   8 -25         64.44         51.88        11.96 o                         
  -2   8 -25        431.63        379.76        29.50 o                         
   0   8 -25        150.09        119.88        17.37 o                         
   2   8 -25          0.68          6.29        10.57 o                         
   4   8 -25        928.92        891.64        84.52 o                         
   6   8 -25        100.12        123.11        33.99 o                         
   8   8 -25         96.92         87.28        26.64 o                         
  10   8 -25         13.34        -11.02        23.89 o                         
  12   8 -25        218.65        224.63        51.91 o                         
  14   8 -25        465.65        557.68        80.85 o                         
  16   8 -25         99.25         80.39        34.45 o                         
  -9   9 -25        191.31        339.30        39.23 o                         
  -7   9 -25          9.79         25.05        14.02 o                         
  -5   9 -25         50.85         43.41        11.19 o                         
  -3   9 -25         16.92         15.66         9.89 o                         
  -1   9 -25        248.59        212.64        23.18 o                         
   1   9 -25          0.32          9.25        11.02 o                         
   3   9 -25         56.41         56.85        17.76 o                         
   5   9 -25         66.73         15.62        12.40 o                         
   7   9 -25        178.41        213.15        44.10 o                         
   9   9 -25         21.59         32.62        22.51 o                         
  11   9 -25         13.69         20.67        18.37 o                         
  13   9 -25        167.95         78.55        33.99 o                         
  -6  10 -25         25.89         23.93        15.67 o                         
  -4  10 -25         62.13         74.79        20.21 o                         
  -2  10 -25         15.02          2.13        12.74 o                         
   0  10 -25         18.50         36.84        15.45 o                         
   2  10 -25         21.03         -4.21        10.09 o                         
   4  10 -25         61.68         58.14        17.85 o                         
   6  10 -25         22.34         19.51        11.50 o                         
   8  10 -25        240.48        210.19        30.45 o                         
  10  10 -25         28.71         24.81        22.51 o                         
 -20   0 -24        122.11        184.21        33.07 o                         
 -18   0 -24        314.59        350.96        41.80 o                         
 -16   0 -24         47.42        286.19        35.37 o                         
 -14   0 -24         23.50         53.29        15.16 o                         
 -12   0 -24        144.06        156.89        17.36 o                         
 -10   0 -24        233.56        221.45        19.49 o                         
  -8   0 -24       1247.49       1351.22        48.00 o                         
  -6   0 -24        744.35        933.91        45.94 o                         
  -4   0 -24        514.93        555.84        33.99 o                         
  -2   0 -24      13009.57      12861.99       155.27 o                         
   0   0 -24      20428.90      20726.91       192.48 o                         
   2   0 -24         44.84         37.06         7.39 o                         
   4   0 -24      17429.35      17325.50       144.19 o                         
   6   0 -24        916.54        879.70        56.50 o                         
  10   0 -24          8.86          8.73         7.81 o                         
  12   0 -24       2850.99       2786.10       119.44 o                         
  14   0 -24       2397.57       2409.87       118.06 o                         
  16   0 -24       2007.55       3971.74       161.24 o                         
  18   0 -24        153.62        454.32        57.88 o                         
  20   0 -24        332.53        273.79        45.94 o                         
  22   0 -24         23.92         -5.97        17.92 o                         
 -19   1 -24         75.44         68.89        14.28 o                         
 -17   1 -24        186.65        193.30        26.87 o                         
 -15   1 -24         12.06         12.48         5.91 o                         
 -13   1 -24        177.07        177.59        16.50 o                         
 -11   1 -24         77.68         98.63         9.60 o                         
  -9   1 -24        106.05         88.66         8.65 o                         
  -7   1 -24         66.30         78.30         9.21 o                         
  -5   1 -24        795.28        772.73        29.19 o                         
  -3   1 -24        768.68        722.17        26.95 o                         
  -1   1 -24        383.55        400.54        17.20 o                         
   1   1 -24        138.37        138.25        10.17 o                         
   3   1 -24         74.25         71.06         6.90 o                         
   5   1 -24        199.09        202.61        11.17 o                         
   7   1 -24        107.38         83.43        13.01 o                         
   9   1 -24        274.69        251.64        23.47 o                         
  11   1 -24       1029.77        913.63        47.52 o                         
  13   1 -24          9.79          9.06         9.25 o                         
  15   1 -24        100.58         83.70        17.10 o                         
  17   1 -24         13.34         45.47        14.13 o                         
  19   1 -24          1.81         -5.21        15.39 o                         
  21   1 -24        100.77        100.69        20.20 o                         
  23   1 -24          2.12         -5.05        13.32 o                         
 -18   2 -24         38.33         29.03         9.48 o                         
 -16   2 -24        171.73        172.69        21.00 o                         
 -14   2 -24        525.37        507.19        27.51 o                         
 -12   2 -24         59.16         44.33         8.44 o                         
 -10   2 -24       1219.34       1151.71        30.21 o                         
  -8   2 -24        186.62        165.52        11.05 o                         
  -6   2 -24         40.59         38.46         8.50 o                         
  -4   2 -24       1179.76       1253.82        36.96 o                         
  -2   2 -24        228.73        175.08        11.87 o                         
   0   2 -24        218.98        216.03        12.55 o                         
   2   2 -24        166.40        184.37        11.44 o                         
   4   2 -24       2616.37       2536.09        49.93 o                         
   6   2 -24        767.30        822.97        46.40 o                         
   8   2 -24        237.32        214.49        21.28 o                         
  10   2 -24       5441.86       5189.04       143.32 o                         
  12   2 -24       2486.88       2429.77        81.08 o                         
  14   2 -24       6827.80       6624.68       136.40 o                         
  16   2 -24        256.56        244.96        43.87 o                         
  18   2 -24          2.80         29.08        19.52 o                         
  20   2 -24        787.69        752.45        82.69 o                         
  22   2 -24         24.50         17.00        18.37 o                         
 -19   3 -24          5.99         21.33         9.81 o                         
 -17   3 -24         19.81          8.08         7.41 o                         
 -15   3 -24         85.59        131.59        15.60 o                         
 -13   3 -24         54.82         77.35        15.23 o                         
 -11   3 -24        143.51        108.44        12.61 o                         
  -9   3 -24         94.64         92.99        11.23 o                         
  -7   3 -24         32.68         41.75         7.81 o                         
  -5   3 -24         55.23         62.91         6.71 o                         
  -3   3 -24        407.00        417.62        19.20 o                         
  -1   3 -24        313.85        284.08        15.07 o                         
   1   3 -24       3099.52       3037.69        78.64 o                         
   3   3 -24        820.40        786.11        21.14 o                         
   5   3 -24        220.08        197.11        15.28 o                         
   7   3 -24       2166.23       2094.79        61.94 o                         
   9   3 -24        111.86        122.51        16.39 o                         
  11   3 -24        361.73        297.62        26.82 o                         
  13   3 -24       1092.19       1036.14        51.64 o                         
  15   3 -24        439.24        366.36        33.10 o                         
  17   3 -24         26.22         35.38        13.06 o                         
  19   3 -24         41.61         17.46        18.37 o                         
  21   3 -24         61.37         33.99        21.59 o                         
 -18   4 -24          5.00          8.00         8.27 o                         
 -16   4 -24         18.59          0.13         7.66 o                         
 -14   4 -24         52.37         36.64         8.69 o                         
 -12   4 -24        287.21        326.51        23.25 o                         
 -10   4 -24       1306.88       1208.47        41.72 o                         
  -8   4 -24       1436.16       1484.65        38.61 o                         
  -6   4 -24         48.55         63.57         8.93 o                         
  -4   4 -24       2144.56       2156.60        58.92 o                         
  -2   4 -24       2289.41       2362.59        46.36 o                         
   0   4 -24       2348.49       2504.58        88.80 o                         
   2   4 -24         22.94         24.64         6.13 o                         
   4   4 -24        708.78        697.53        15.93 o                         
   6   4 -24       2928.33       2908.24        71.47 o                         
   8   4 -24        513.05        593.91        46.63 o                         
  10   4 -24       2512.81       2281.67        68.76 o                         
  12   4 -24       1474.50       1402.40        56.99 o                         
  14   4 -24        488.14        485.55        35.35 o                         
  16   4 -24        329.67        306.86        52.83 o                         
  18   4 -24        235.58        222.80        46.40 o                         
  20   4 -24         83.01        124.03        39.51 o                         
  22   4 -24        187.09        286.65        57.88 o                         
 -17   5 -24          5.78          7.22         9.93 o                         
 -15   5 -24         10.09         16.22         7.79 o                         
 -13   5 -24        167.60        158.30        14.81 o                         
 -11   5 -24         28.83         24.45         7.05 o                         
  -9   5 -24        673.09        558.39        31.15 o                         
  -7   5 -24        738.45        732.55        34.81 o                         
  -5   5 -24       1893.23       1703.69        51.39 o                         
  -3   5 -24         21.20        111.83        20.47 o                         
  -1   5 -24        434.32        388.10        19.40 o                         
   1   5 -24       1320.78       1277.14        32.65 o                         
   3   5 -24        437.15        448.40        16.76 o                         
   5   5 -24        948.00        959.83        41.80 o                         
   7   5 -24       1492.97       1551.41        52.28 o                         
   9   5 -24        351.81        372.58        26.92 o                         
  11   5 -24         42.37         33.88        27.79 o                         
  13   5 -24        159.23        174.10        39.51 o                         
  15   5 -24        102.14        143.78        40.42 o                         
  17   5 -24          1.50         -0.92        16.08 o                         
  19   5 -24          2.85         25.27        22.05 o                         
  21   5 -24          1.74          3.67        17.46 o                         
 -16   6 -24         57.99         43.72        12.32 o                         
 -14   6 -24        101.65         98.73        15.00 o                         
 -12   6 -24          7.70        204.82        43.54 o                         
 -10   6 -24         86.47         54.17        12.13 o                         
  -8   6 -24        101.51        119.97        16.12 o                         
  -6   6 -24        409.48        983.94        55.12 o                         
  -4   6 -24         60.34         98.00        14.38 o                         
  -2   6 -24        378.65        448.06        28.25 o                         
   0   6 -24         40.50        495.48        38.12 o                         
   2   6 -24       1463.37       1490.19        63.98 o                         
   4   6 -24       3296.12       3398.12        96.70 o                         
   6   6 -24       2184.59       2419.33        65.35 o                         
   8   6 -24       3256.89       3285.17       191.10 o                         
  10   6 -24         49.83         63.85        24.81 o                         
  12   6 -24         55.20        104.28        33.99 o                         
  14   6 -24         57.50          9.65        15.16 o                         
  16   6 -24         89.94         71.66        29.40 o                         
  18   6 -24        179.29        285.73        58.34 o                         
  20   6 -24         60.82        113.01        37.21 o                         
 -15   7 -24          6.71         -2.09         9.25 o                         
 -13   7 -24        100.90        130.07        23.35 o                         
 -11   7 -24        152.57        139.19        18.21 o                         
  -9   7 -24         26.51         35.79        10.71 o                         
  -7   7 -24         86.82        148.61        22.36 o                         
  -5   7 -24         67.01         39.31         9.57 o                         
  -3   7 -24       1278.30       1191.56        47.99 o                         
  -1   7 -24        235.82        176.35        19.24 o                         
   1   7 -24        697.14        698.69        45.96 o                         
   3   7 -24        170.24        146.08        33.07 o                         
   5   7 -24        227.36        148.38        34.45 o                         
   7   7 -24        413.67        371.63        54.21 o                         
   9   7 -24        232.93        255.41        47.32 o                         
  11   7 -24        222.42        199.37        43.64 o                         
  13   7 -24         97.32         81.31        31.24 o                         
  15   7 -24        177.85        180.07        44.56 o                         
  17   7 -24         26.15         26.18        20.67 o                         
 -12   8 -24         81.39         88.94        37.21 o                         
 -10   8 -24         59.34         41.53        16.33 o                         
  -8   8 -24         58.93         48.48        11.31 o                         
  -6   8 -24        143.23        121.86        17.33 o                         
  -4   8 -24         76.44         65.64        12.05 o                         
  -2   8 -24        223.56        197.56        21.52 o                         
   2   8 -24        327.46        278.45        31.00 o                         
   4   8 -24        162.37        166.29        38.59 o                         
   6   8 -24         64.63         37.67        17.92 o                         
   8   8 -24        283.09        630.72        77.17 o                         
  10   8 -24        145.74        161.24        42.26 o                         
  12   8 -24        371.56        357.85        61.56 o                         
  14   8 -24         27.66         28.48        20.21 o                         
  16   8 -24         33.71         47.77        28.94 o                         
  -9   9 -24        272.09        330.98        38.37 o                         
  -7   9 -24        116.81        121.21        24.13 o                         
  -5   9 -24         32.06         46.15        13.15 o                         
  -3   9 -24         22.14         37.42        12.03 o                         
  -1   9 -24         43.00         61.50        14.50 o                         
   1   9 -24         83.70         88.24        20.13 o                         
   3   9 -24         38.82         50.30        14.62 o                         
   5   9 -24        124.27        104.36        21.38 o                         
   7   9 -24        177.95        149.76        39.51 o                         
   9   9 -24         28.79          8.73        15.62 o                         
  11   9 -24         50.33         14.24        23.43 o                         
  13   9 -24        154.57        186.96        45.48 o                         
  -6  10 -24         38.30         42.14        18.11 o                         
  -4  10 -24         59.28         71.47        19.28 o                         
  -2  10 -24         78.03         73.21        15.00 o                         
   0  10 -24         68.60        113.85        22.95 o                         
   2  10 -24         52.68         40.48        15.30 o                         
   4  10 -24         84.13         86.98        20.47 o                         
   6  10 -24          2.02          5.55        11.03 o                         
   8  10 -24          7.97          3.78         9.32 o                         
  10  10 -24        300.40        356.47        63.85 o                         
 -19   1 -23         45.07         39.67        43.64 o                         
 -17   1 -23        134.34         67.63        21.36 o                         
 -15   1 -23          6.24          9.85        10.12 o                         
 -13   1 -23         32.04         29.08         7.13 o                         
 -11   1 -23        109.80         94.45         9.09 o                         
  -9   1 -23         26.36         38.60         6.18 o                         
  -7   1 -23        480.66        489.65        20.93 o                         
  -5   1 -23        732.99        655.64        26.40 o                         
  -3   1 -23       2692.62       2602.46        49.90 o                         
  -1   1 -23       1180.17       1223.80        28.96 o                         
   1   1 -23         56.46         74.91         7.68 o                         
   3   1 -23        911.34        892.73        22.03 o                         
   5   1 -23        404.76        412.78        15.40 o                         
   7   1 -23        377.26        377.13        26.10 o                         
   9   1 -23         36.58         35.35         9.90 o                         
  11   1 -23        141.11        156.56        20.13 o                         
  13   1 -23        330.42        322.44        29.94 o                         
  15   1 -23        890.85        845.72        50.59 o                         
  17   1 -23        277.45        240.56        29.04 o                         
  19   1 -23         67.65         63.67        16.02 o                         
  21   1 -23         27.92         23.45        11.69 o                         
  23   1 -23         19.44         -1.84        16.54 o                         
 -20   2 -23         22.86         51.15        14.25 o                         
 -18   2 -23         26.48         23.92        10.01 o                         
 -16   2 -23         20.75         35.28         9.55 o                         
 -14   2 -23         19.08         22.33         7.95 o                         
 -12   2 -23        125.51        120.33        13.29 o                         
 -10   2 -23       1366.32       1258.89        31.12 o                         
  -8   2 -23        339.47        332.51        15.28 o                         
  -6   2 -23          8.93          6.35        11.02 o                         
  -4   2 -23         77.10         91.97        10.45 o                         
  -2   2 -23       1699.05       1641.40        34.55 o                         
   0   2 -23         24.19         17.19         4.27 o                         
   2   2 -23       4874.72       4332.51        51.90 o                         
   4   2 -23       1540.23       1520.50        27.40 o                         
   6   2 -23        516.80        551.33        30.65 o                         
   8   2 -23         44.27         42.61        10.04 o                         
  10   2 -23        369.61        416.42        30.46 o                         
  12   2 -23       4178.95       4138.78       139.88 o                         
  14   2 -23       8173.03       8223.29       150.34 o                         
  16   2 -23       5613.28       5550.84       165.83 o                         
  18   2 -23        401.95        373.89        35.29 o                         
  20   2 -23         48.34         59.26        25.72 o                         
  22   2 -23         28.02         23.89        16.54 o                         
 -19   3 -23          8.94         25.03        10.37 o                         
 -17   3 -23         54.18         58.26        11.44 o                         
 -15   3 -23        195.75        264.03        21.02 o                         
 -13   3 -23        110.02        105.62        12.74 o                         
 -11   3 -23         35.45         30.83         7.68 o                         
  -9   3 -23         80.25         90.79        11.01 o                         
  -7   3 -23         15.61         15.75         6.90 o                         
  -5   3 -23        435.88        390.78        15.76 o                         
  -3   3 -23        107.94        118.07         8.80 o                         
  -1   3 -23        308.19        311.39        15.43 o                         
   1   3 -23        684.75        722.33        21.74 o                         
   3   3 -23        799.46        816.60        20.95 o                         
   5   3 -23         95.43        111.81        13.38 o                         
   7   3 -23        249.73        206.83        21.36 o                         
   9   3 -23       2680.75       2501.07        69.89 o                         
  11   3 -23          0.58          4.86         7.72 o                         
  13   3 -23       1066.99       1016.93        50.77 o                         
  15   3 -23         47.36         53.43        12.80 o                         
  17   3 -23         64.96         61.10        14.75 o                         
  19   3 -23          7.15          9.65        13.78 o                         
  21   3 -23         37.65         71.20        31.24 o                         
  23   3 -23         11.09         23.89        25.27 o                         
 -18   4 -23         10.81         10.08         6.35 o                         
 -16   4 -23          2.31         -2.83         8.00 o                         
 -14   4 -23         63.12         53.41        15.13 o                         
 -12   4 -23        571.80        551.85        29.31 o                         
 -10   4 -23        387.99        389.35        23.81 o                         
  -8   4 -23        492.21        469.38        21.80 o                         
  -6   4 -23        947.33        925.67        28.78 o                         
  -4   4 -23        433.39        505.97        40.46 o                         
  -2   4 -23       3790.12       3651.49        59.57 o                         
   0   4 -23        534.35        520.42        20.24 o                         
   2   4 -23        655.53        658.92        30.79 o                         
   4   4 -23       2230.88       2123.23        28.03 o                         
   6   4 -23        768.90        710.98        48.92 o                         
   8   4 -23         37.09         32.94         8.28 o                         
  10   4 -23       3321.82       3237.20        80.16 o                         
  12   4 -23       1576.83       1606.91        59.57 o                         
  14   4 -23       1546.87       1415.58       101.98 o                         
  16   4 -23        369.99        444.67        63.39 o                         
  18   4 -23         37.99         83.15        33.07 o                         
  20   4 -23         19.84         21.59        19.75 o                         
  22   4 -23         80.66         80.85        31.70 o                         
 -17   5 -23         41.57         43.99        10.04 o                         
 -15   5 -23         48.53         47.49        10.42 o                         
 -13   5 -23          7.20         21.53        11.06 o                         
 -11   5 -23        338.52        300.63        25.18 o                         
  -9   5 -23       1243.52       1187.96        44.71 o                         
  -7   5 -23        540.95        480.27        27.98 o                         
  -5   5 -23       1337.96       1291.62        50.81 o                         
  -3   5 -23       1256.90       1334.38        53.60 o                         
  -1   5 -23        201.77        216.67        22.41 o                         
   1   5 -23       3234.93       3164.75        51.04 o                         
   3   5 -23         74.32         77.33        11.41 o                         
   5   5 -23        491.28        515.49        29.73 o                         
   7   5 -23         39.72         29.17         8.73 o                         
   9   5 -23        873.35        814.00        39.51 o                         
  11   5 -23          5.22          0.94        11.71 o                         
  13   5 -23         44.40         11.48        13.78 o                         
  15   5 -23         11.04        -18.83        22.97 o                         
  17   5 -23         82.21         70.28        28.94 o                         
  19   5 -23         11.74          9.65        16.54 o                         
  21   5 -23          7.60         59.72        29.40 o                         
 -16   6 -23         22.59         45.10        15.55 o                         
 -14   6 -23         84.82         69.47        16.81 o                         
 -12   6 -23        206.69        234.52        21.86 o                         
 -10   6 -23        157.71        115.76        15.44 o                         
  -8   6 -23        179.85        180.76        18.56 o                         
  -6   6 -23        329.28        326.75        24.40 o                         
  -4   6 -23         69.81        104.09        14.90 o                         
  -2   6 -23       1843.56       1782.79        54.36 o                         
   0   6 -23         21.54         33.71        12.98 o                         
   2   6 -23       1747.51       1750.16        68.20 o                         
   4   6 -23       2683.33       2652.42       127.71 o                         
   6   6 -23       1823.31       1995.73        73.04 o                         
   8   6 -23       2868.47       2955.75        69.59 o                         
  10   6 -23        519.44        537.01        66.15 o                         
  12   6 -23        373.08        348.66        56.04 o                         
  14   6 -23         77.46         57.42        22.97 o                         
  16   6 -23          2.81          0.92        16.08 o                         
  18   6 -23         95.87         96.93        32.62 o                         
  20   6 -23        185.74        221.42        51.91 o                         
 -15   7 -23         46.25         40.29        14.46 o                         
 -13   7 -23        145.83        137.07        33.07 o                         
 -11   7 -23         52.44         82.90        13.86 o                         
  -9   7 -23         26.90         37.32         9.42 o                         
  -7   7 -23         18.40         36.01        10.19 o                         
  -5   7 -23        311.91        304.68        24.32 o                         
  -3   7 -23        666.41        608.79        34.43 o                         
  -1   7 -23        742.03        662.97        35.89 o                         
   1   7 -23        390.10        407.22        35.01 o                         
   3   7 -23        121.60         79.93        25.72 o                         
   5   7 -23          5.64          1.38        12.40 o                         
   7   7 -23        117.42         86.82        29.40 o                         
   9   7 -23        668.49        693.65        77.17 o                         
  11   7 -23        251.28        252.20        48.69 o                         
  13   7 -23        190.54        174.10        44.10 o                         
  15   7 -23         30.85         18.37        18.37 o                         
  17   7 -23        115.85         79.47        27.10 o                         
  19   7 -23         19.94         33.07        26.64 o                         
 -12   8 -23         32.66         26.59        26.87 o                         
 -10   8 -23        100.31         89.23        19.97 o                         
  -8   8 -23        116.36        124.47        17.44 o                         
  -6   8 -23         94.93         95.11        15.10 o                         
  -4   8 -23         64.26         58.53        12.08 o                         
  -2   8 -23        162.90        161.01        19.36 o                         
   0   8 -23        347.38        331.35        27.10 o                         
   2   8 -23        180.64        198.79        26.26 o                         
   4   8 -23         39.88         66.15        23.89 o                         
   6   8 -23        672.25        617.86        71.20 o                         
   8   8 -23        994.17        950.90        91.42 o                         
  10   8 -23         66.80         85.44        31.24 o                         
  12   8 -23        260.00        333.50        60.18 o                         
  14   8 -23        112.01         53.29        30.78 o                         
  16   8 -23        171.87        209.93        52.37 o                         
 -11   9 -23         22.51          9.85        12.80 o                         
  -9   9 -23        109.67        180.12        31.13 o                         
  -7   9 -23        113.74        125.12        27.56 o                         
  -5   9 -23         74.74         51.43        12.96 o                         
  -3   9 -23         17.73         19.80         9.30 o                         
  -1   9 -23         86.74        103.43        16.80 o                         
   1   9 -23        263.99        252.93        30.63 o                         
   3   9 -23        352.13        356.99        54.67 o                         
   5   9 -23        233.06        291.24        33.65 o                         
   7   9 -23         68.63        101.52        31.24 o                         
   9   9 -23          8.26         -0.46        15.62 o                         
  11   9 -23         63.59         57.42        25.27 o                         
  13   9 -23        133.19        164.46        46.86 o                         
  -8  10 -23         50.09         80.85        31.24 o                         
  -6  10 -23         80.64         96.91        22.23 o                         
  -4  10 -23         13.33         14.45        31.47 o                         
  -2  10 -23         36.47         42.75        15.10 o                         
   0  10 -23        240.26        247.55        32.46 o                         
   2  10 -23         18.34         46.42        15.45 o                         
   4  10 -23         85.96         86.05        21.05 o                         
   6  10 -23         54.21         71.91        19.20 o                         
   8  10 -23         10.08         18.11        12.58 o                         
  10  10 -23         70.97        102.90        35.83 o                         
  -1  11 -23          0.62         -2.30        17.00 o                         
   1  11 -23          4.43         19.52        10.85 o                         
   3  11 -23          7.96         24.92        13.00 o                         
   5  11 -23         14.44         25.37        13.07 o                         
 -20   0 -22         88.73         84.98        21.59 o                         
 -18   0 -22        287.05        299.97        38.13 o                         
 -16   0 -22          1.58         13.32        10.11 o                         
 -14   0 -22         25.18         23.02         8.57 o                         
 -12   0 -22        192.27        134.04        22.74 o                         
 -10   0 -22       1247.52       1490.41        47.75 o                         
  -8   0 -22        358.68        356.29        22.30 o                         
  -6   0 -22       7191.23       7259.01       123.57 o                         
  -4   0 -22       3260.38       3304.73        78.09 o                         
  -2   0 -22       1106.73       1052.42        42.26 o                         
   0   0 -22      15023.71      16130.43       160.78 o                         
   2   0 -22       8712.86       8385.93        92.67 o                         
   4   0 -22       4584.26       5308.14        75.87 o                         
   6   0 -22        332.45        307.32        31.70 o                         
   8   0 -22       5064.00       5304.38       139.65 o                         
  10   0 -22       4848.38       4990.17       146.08 o                         
  12   0 -22       4151.20       3816.93       136.43 o                         
  14   0 -22         49.02         62.02        20.21 o                         
  16   0 -22        166.56        161.70        33.53 o                         
  18   0 -22       7609.79       7594.36       226.01 o                         
  20   0 -22       1695.14       1562.33       107.03 o                         
  22   0 -22        531.58        892.10        84.52 o                         
  24   0 -22        221.28        210.85        43.18 o                         
 -19   1 -22         21.80         24.22        17.92 o                         
 -17   1 -22        114.90        129.71        17.92 o                         
 -15   1 -22         26.81         21.57         7.12 o                         
 -13   1 -22        116.09        110.20        12.11 o                         
 -11   1 -22        186.89        190.43        12.65 o                         
  -9   1 -22        623.22        605.60        20.78 o                         
  -7   1 -22        924.29        821.20        26.65 o                         
  -5   1 -22        161.22        156.59        20.67 o                         
  -3   1 -22       1738.59       1660.00        39.05 o                         
  -1   1 -22         52.16         45.67         7.62 o                         
   1   1 -22       2542.99       2639.32        40.46 o                         
   3   1 -22       1210.31       1204.43        24.82 o                         
   5   1 -22        989.83       1060.35        23.90 o                         
   7   1 -22         28.66         35.39        14.93 o                         
   9   1 -22          7.50         20.29        10.80 o                         
  11   1 -22        666.03        664.85        39.39 o                         
  13   1 -22         48.80         57.66        21.13 o                         
  15   1 -22        313.19        315.64        31.24 o                         
  17   1 -22        289.13        270.18        38.82 o                         
  19   1 -22         83.54         83.65        18.10 o                         
  21   1 -22         33.54         30.43        13.60 o                         
  23   1 -22         23.83         25.72        23.89 o                         
 -20   2 -22         11.71         38.88        13.27 o                         
 -18   2 -22         23.20         26.76        28.71 o                         
 -16   2 -22         84.82        104.49        13.94 o                         
 -14   2 -22        722.32        670.86        35.12 o                         
 -12   2 -22        344.07        382.12        22.05 o                         
 -10   2 -22         34.32         53.65         7.15 o                         
  -8   2 -22        163.99        169.80        10.90 o                         
  -6   2 -22        579.89        545.43        25.37 o                         
  -4   2 -22         13.13         13.15         6.43 o                         
  -2   2 -22       2084.21       2115.73        38.63 o                         
   0   2 -22        507.38        535.66        18.53 o                         
   2   2 -22       9703.86      10449.49        77.79 o                         
   4   2 -22        377.67        450.26        21.22 o                         
   6   2 -22       3239.75       3295.54        95.09 o                         
   8   2 -22        714.40        575.85        46.63 o                         
  10   2 -22        798.27        773.64        40.38 o                         
  12   2 -22        876.84        806.62        44.04 o                         
  14   2 -22        607.05        580.00        43.18 o                         
  16   2 -22       1255.14       1096.93        57.78 o                         
  18   2 -22        510.29        444.72        38.13 o                         
  20   2 -22         69.46         28.08        12.10 o                         
  22   2 -22        127.98        141.95        38.59 o                         
 -19   3 -22         26.28         15.65         8.16 o                         
 -17   3 -22         40.63         44.03        10.10 o                         
 -15   3 -22          6.16          5.87         9.01 o                         
 -13   3 -22        716.20        729.73        32.57 o                         
 -11   3 -22         90.41        110.17        12.39 o                         
  -9   3 -22         58.89         59.11         6.58 o                         
  -7   3 -22        284.18        282.44        13.32 o                         
  -5   3 -22        432.16        439.37        16.51 o                         
  -3   3 -22         42.73         47.23         5.69 o                         
  -1   3 -22        986.52        943.75        26.26 o                         
   1   3 -22       2271.15       2379.09        41.25 o                         
   3   3 -22        207.06        222.81        23.82 o                         
   5   3 -22       1388.57       1312.87        37.47 o                         
   7   3 -22        369.90        418.58        40.65 o                         
   9   3 -22        402.27        414.29        28.52 o                         
  11   3 -22       1240.89       1157.29        50.34 o                         
  13   3 -22        410.54        429.81        33.11 o                         
  15   3 -22        136.44        124.63        18.71 o                         
  17   3 -22        287.86        257.79        27.90 o                         
  19   3 -22         72.62         67.07        28.94 o                         
  21   3 -22         11.99         -5.97        17.00 o                         
  23   3 -22          2.08         11.94        15.16 o                         
 -18   4 -22         12.02          8.73         6.56 o                         
 -16   4 -22        106.89        112.19        18.71 o                         
 -14   4 -22        248.34        235.49        20.04 o                         
 -12   4 -22        127.16        120.01        14.05 o                         
 -10   4 -22         36.20         51.18         9.58 o                         
  -8   4 -22        106.53        108.73        12.95 o                         
  -6   4 -22        399.14        340.86        21.80 o                         
  -4   4 -22       1113.65       1020.58        38.73 o                         
  -2   4 -22       1012.39       1067.25        26.38 o                         
   0   4 -22         38.25         39.84         6.47 o                         
   2   4 -22        465.34        390.50        15.43 o                         
   4   4 -22       1454.86       1462.00        38.83 o                         
   6   4 -22        356.59        389.21        25.23 o                         
   8   4 -22       1017.66       1051.36        42.22 o                         
  10   4 -22       2537.21       2496.99        82.69 o                         
  12   4 -22       1359.95       1274.00        52.17 o                         
  14   4 -22       2064.31       2053.48        68.91 o                         
  16   4 -22        320.17        222.80        42.72 o                         
  18   4 -22         46.60        107.49        35.37 o                         
  20   4 -22         49.02         56.04        27.10 o                         
  22   4 -22         90.18         80.85        29.40 o                         
 -17   5 -22          8.78         16.10         9.11 o                         
 -15   5 -22        104.94         94.37        14.00 o                         
 -13   5 -22         39.37         55.76        14.56 o                         
 -11   5 -22        261.81        251.96        21.71 o                         
  -9   5 -22       2083.43       1938.68        55.89 o                         
  -7   5 -22       3410.83       3273.10        70.44 o                         
  -5   5 -22         52.21         79.05        12.88 o                         
  -3   5 -22       1073.23        961.11        38.29 o                         
  -1   5 -22        901.12        915.65        44.01 o                         
   1   5 -22       1762.70       1752.85        62.52 o                         
   3   5 -22         37.09         42.67         5.53 o                         
   5   5 -22         27.89         46.13         9.15 o                         
   7   5 -22          6.08          2.82         5.09 o                         
   9   5 -22        527.30        587.75        32.07 o                         
  11   5 -22        795.38        831.67        38.09 o                         
  13   5 -22        440.77        458.45        61.10 o                         
  15   5 -22         75.76         71.20        25.72 o                         
  17   5 -22         12.12          0.00        16.54 o                         
  19   5 -22         63.40         74.88        31.70 o                         
  21   5 -22          2.61         33.07        26.18 o                         
 -16   6 -22         24.35         39.80        22.05 o                         
 -14   6 -22          0.06         -4.67         7.38 o                         
 -12   6 -22        267.83        205.43        20.23 o                         
 -10   6 -22        442.73        430.71        28.23 o                         
  -8   6 -22        555.17        563.37        31.96 o                         
  -6   6 -22        708.70        721.66        34.90 o                         
  -4   6 -22       1026.69        975.30        40.15 o                         
  -2   6 -22        227.56        231.82        19.70 o                         
   0   6 -22        344.67        321.26        33.53 o                         
   2   6 -22        639.32        717.79        43.51 o                         
   4   6 -22        681.31        624.75        62.47 o                         
   6   6 -22          8.27         19.56         8.45 o                         
   8   6 -22       2448.34       2461.81        93.71 o                         
  10   6 -22       1179.87        985.36        87.74 o                         
  12   6 -22        945.75       1015.67        93.71 o                         
  14   6 -22         45.63         48.23        20.67 o                         
  16   6 -22         90.29         58.34        26.64 o                         
  18   6 -22          8.47        -21.13        21.13 o                         
  20   6 -22         48.28         32.16        25.72 o                         
 -15   7 -22         13.39         -1.76         8.05 o                         
 -13   7 -22         83.55         63.39        17.21 o                         
 -11   7 -22         71.01         72.11        13.97 o                         
  -9   7 -22        127.69         94.83        14.12 o                         
  -7   7 -22         46.54         45.19        10.08 o                         
  -5   7 -22        813.92        741.11        37.45 o                         
  -3   7 -22         33.48         16.75         7.53 o                         
  -1   7 -22        206.06        163.58        18.30 o                         
   1   7 -22        164.62        204.33        24.98 o                         
   3   7 -22        163.44        145.16        30.78 o                         
   5   7 -22       1338.16       1373.53        97.85 o                         
   7   7 -22        274.95        322.94        49.15 o                         
   9   7 -22       1349.04       1365.26       106.57 o                         
  11   7 -22         95.94        110.25        33.07 o                         
  13   7 -22         38.79         29.40        22.51 o                         
  15   7 -22          9.30         30.32        27.10 o                         
  17   7 -22         23.78          9.65        14.24 o                         
  19   7 -22          5.76          6.89        17.92 o                         
 -14   8 -22          5.86         -6.80        10.82 o                         
 -12   8 -22         19.69         71.46        19.51 o                         
 -10   8 -22        136.63        122.26        23.18 o                         
  -8   8 -22         38.90         20.27         8.97 o                         
  -6   8 -22         69.75         63.87        13.21 o                         
  -4   8 -22         29.21         27.51        14.50 o                         
  -2   8 -22        145.42        137.41        18.19 o                         
   0   8 -22        422.20        365.16        28.69 o                         
   2   8 -22        200.36        157.15        23.67 o                         
   4   8 -22        122.20        104.74        28.48 o                         
   6   8 -22        360.14        335.80        52.83 o                         
   8   8 -22       1012.72        979.38        92.33 o                         
  10   8 -22        128.27         95.55        34.45 o                         
  12   8 -22        433.17        486.48        71.20 o                         
  14   8 -22        409.46        333.50        61.10 o                         
  16   8 -22        100.07        130.92        39.05 o                         
 -11   9 -22         45.88         50.72        21.82 o                         
  -9   9 -22          6.12         19.06        17.00 o                         
  -7   9 -22         13.30          8.32        24.58 o                         
  -5   9 -22          7.49          7.92         6.19 o                         
  -3   9 -22         21.47         26.23        10.41 o                         
  -1   9 -22          2.31         -4.47         8.50 o                         
   1   9 -22        731.48        766.51        52.87 o                         
   3   9 -22        121.33         93.34        32.85 o                         
   5   9 -22         95.81         96.81        21.17 o                         
   7   9 -22        125.93         83.15        28.48 o                         
   9   9 -22        212.61        147.46        39.97 o                         
  11   9 -22         45.13         82.23        35.37 o                         
  13   9 -22        304.34        244.39        55.12 o                         
  15   9 -22         40.00         37.67        22.97 o                         
  -8  10 -22        184.45        189.17        30.45 o                         
  -6  10 -22         64.02         55.03        16.56 o                         
  -4  10 -22         80.38         90.81        21.11 o                         
  -2  10 -22         63.09         77.38        19.48 o                         
   0  10 -22          6.68          3.67         9.74 o                         
   2  10 -22         74.67         81.41        18.25 o                         
   4  10 -22        279.06        257.18        33.42 o                         
   6  10 -22         15.08         29.77        12.75 o                         
   8  10 -22        166.72        168.07        28.25 o                         
  10  10 -22         47.12         34.92        14.87 o                         
  12  10 -22        147.18        162.62        45.48 o                         
  -3  11 -22         28.16         28.02        20.21 o                         
  -1  11 -22         47.87         53.75        28.94 o                         
   1  11 -22          3.58         -3.90        14.01 o                         
   3  11 -22          7.88         -0.22        12.01 o                         
   5  11 -22         27.09         44.78        18.48 o                         
 -21   1 -21         19.46         18.10        18.60 o                         
 -19   1 -21          6.62          7.46         7.48 o                         
 -17   1 -21         99.57        121.33        17.46 o                         
 -15   1 -21         17.60         21.11         7.69 o                         
 -13   1 -21          9.88          6.76         8.88 o                         
 -11   1 -21         24.96         22.09         4.70 o                         
  -9   1 -21        330.42        324.30        15.10 o                         
  -7   1 -21        560.29        544.18        21.41 o                         
  -5   1 -21        253.01        240.26        15.50 o                         
  -3   1 -21        903.46        927.27        28.45 o                         
  -1   1 -21        228.30        260.57        12.91 o                         
   1   1 -21       1815.27       1887.27        33.23 o                         
   3   1 -21        426.41        471.64        21.15 o                         
   5   1 -21        363.90        407.29        14.43 o                         
   7   1 -21        596.26        549.51        30.35 o                         
   9   1 -21          5.52          4.47         4.84 o                         
  11   1 -21        968.59        907.21        45.21 o                         
  13   1 -21        415.00        327.26        43.18 o                         
  15   1 -21        237.16        252.62        27.76 o                         
  17   1 -21        166.51        135.44        21.73 o                         
  19   1 -21        205.09        201.79        26.91 o                         
  21   1 -21         56.77         84.32        18.95 o                         
  23   1 -21         21.30         15.62        17.00 o                         
 -20   2 -21          9.65         25.66        10.88 o                         
 -18   2 -21         28.74         43.11        12.29 o                         
 -16   2 -21        119.80        154.11        15.99 o                         
 -14   2 -21        134.91        107.61        12.81 o                         
 -12   2 -21        308.82        293.89        19.38 o                         
 -10   2 -21         59.82         56.69         6.95 o                         
  -8   2 -21         91.00         92.67         8.00 o                         
  -6   2 -21        134.65        125.24        10.88 o                         
  -4   2 -21        302.86        300.97        26.18 o                         
  -2   2 -21       3474.72       3274.43        67.88 o                         
   0   2 -21       1647.37       1729.78        32.27 o                         
   2   2 -21      18784.42      19334.53       101.91 o                         
   4   2 -21         77.05        152.31        14.79 o                         
   6   2 -21        444.97        584.23        30.20 o                         
   8   2 -21        614.75        554.16        31.45 o                         
  10   2 -21       2669.62       2253.66        79.01 o                         
  12   2 -21        846.69        754.46        41.71 o                         
  14   2 -21        197.04        156.87        21.14 o                         
  16   2 -21        109.10        103.31        25.72 o                         
  18   2 -21       2115.59       2055.11        82.92 o                         
  20   2 -21        382.08        309.33        33.21 o                         
  22   2 -21         87.18         85.90        33.07 o                         
  24   2 -21         39.06         29.86        18.37 o                         
 -19   3 -21          1.07          6.19         7.28 o                         
 -17   3 -21         37.42         61.79        11.36 o                         
 -15   3 -21         32.43         31.16         7.97 o                         
 -13   3 -21        523.54        537.33        27.94 o                         
 -11   3 -21          5.45          6.78         5.09 o                         
  -9   3 -21        575.40        577.94        18.61 o                         
  -7   3 -21         44.76         49.38         6.76 o                         
  -5   3 -21        716.84        644.30        19.43 o                         
  -3   3 -21        716.72        709.98        20.19 o                         
  -1   3 -21       2296.56       2344.40        35.37 o                         
   1   3 -21        324.24        346.30        14.31 o                         
   3   3 -21        322.45        318.89        11.97 o                         
   5   3 -21       1564.53       1540.84        59.95 o                         
   7   3 -21        512.29        567.97        48.23 o                         
   9   3 -21         62.11         75.43        12.13 o                         
  11   3 -21        167.66        151.30        31.93 o                         
  13   3 -21       1570.49       1688.95        63.46 o                         
  15   3 -21        208.76        223.47        24.81 o                         
  17   3 -21        463.95        422.90        35.08 o                         
  19   3 -21         24.39         33.99        18.83 o                         
  21   3 -21         22.79         40.42        24.81 o                         
  23   3 -21          3.67         -0.92        13.32 o                         
 -18   4 -21          5.36         -1.30         5.91 o                         
 -16   4 -21        180.84        152.03        17.04 o                         
 -14   4 -21        308.26        293.16        22.24 o                         
 -12   4 -21        111.17        113.58        13.86 o                         
 -10   4 -21         93.86         82.91        16.08 o                         
  -8   4 -21         17.99          4.55         6.25 o                         
  -6   4 -21        394.60        394.10        16.36 o                         
  -4   4 -21        138.64        114.29        10.84 o                         
  -2   4 -21       2065.27       1892.87        43.92 o                         
   0   4 -21        559.73        566.21        20.54 o                         
   2   4 -21       2818.59       2788.28        40.39 o                         
   4   4 -21        445.16        435.30        11.83 o                         
   6   4 -21       3225.73       3054.95        67.50 o                         
   8   4 -21        505.59        506.98        28.73 o                         
  10   4 -21       3436.92       3452.15        79.84 o                         
  12   4 -21       1231.19       1182.77        49.38 o                         
  14   4 -21       1105.98       1101.80        49.58 o                         
  16   4 -21        570.86        416.19        60.64 o                         
  18   4 -21         67.37         60.18        26.64 o                         
  20   4 -21         81.17         75.80        27.10 o                         
  22   4 -21        123.52        147.00        42.72 o                         
 -17   5 -21          2.33         -2.34         6.12 o                         
 -15   5 -21         24.97         45.86        14.45 o                         
 -13   5 -21          5.90          7.81         7.61 o                         
 -11   5 -21        726.16        667.65        33.31 o                         
  -9   5 -21        837.21        777.68        35.16 o                         
  -7   5 -21       1044.21       1117.25        41.15 o                         
  -5   5 -21        188.87        194.18        17.31 o                         
  -3   5 -21          0.23          6.68         4.10 o                         
  -1   5 -21        660.44        653.37        36.87 o                         
   1   5 -21       1689.49       1546.10        62.25 o                         
   3   5 -21         52.34         62.58        13.41 o                         
   5   5 -21        427.78        407.11         9.91 o                         
   7   5 -21        113.81        122.27        14.20 o                         
   9   5 -21        173.03        167.57        16.76 o                         
  11   5 -21        359.78        367.99        24.69 o                         
  13   5 -21         88.71         92.79        28.94 o                         
  15   5 -21         17.19         28.94        18.83 o                         
  17   5 -21         22.22          7.81        14.24 o                         
  19   5 -21         33.74         16.54        20.67 o                         
  21   5 -21          2.71         -6.43        14.24 o                         
 -16   6 -21         17.08         34.73        12.83 o                         
 -14   6 -21         41.06         43.80        13.17 o                         
 -12   6 -21         34.13        128.83        16.77 o                         
 -10   6 -21        719.57        674.00        34.56 o                         
  -8   6 -21       3400.19       3115.61        72.43 o                         
  -6   6 -21        415.04        984.49        55.21 o                         
  -4   6 -21       2154.86       2012.79        56.57 o                         
  -2   6 -21        559.82        533.41        29.56 o                         
   2   6 -21       1064.37       1033.99        51.29 o                         
   4   6 -21       1491.33       1480.72        40.50 o                         
   6   6 -21        347.55        461.00        34.22 o                         
   8   6 -21       2849.31       2997.81        91.42 o                         
  10   6 -21       1129.96       1027.62        89.58 o                         
  12   6 -21        362.28        298.13        52.37 o                         
  14   6 -21         47.97         11.94        17.92 o                         
  16   6 -21         81.35         74.88        28.94 o                         
  18   6 -21         33.13        108.41        35.37 o                         
  20   6 -21         24.43          9.65        15.16 o                         
 -15   7 -21         42.72         57.70        17.50 o                         
 -13   7 -21        128.06        105.07        20.85 o                         
 -11   7 -21        163.57        133.32        16.69 o                         
  -9   7 -21          9.13         19.72         7.76 o                         
  -7   7 -21         14.25         24.65         7.72 o                         
  -5   7 -21        339.10        263.42        21.99 o                         
  -3   7 -21        708.95        740.89        37.13 o                         
  -1   7 -21        477.13        488.80        30.10 o                         
   1   7 -21         16.22          8.55        12.86 o                         
   3   7 -21        416.57        424.00        51.45 o                         
   5   7 -21       1068.67       1066.20        86.36 o                         
   7   7 -21        335.63       1117.65        93.71 o                         
   9   7 -21       1800.73       1868.27       122.19 o                         
  11   7 -21       1000.46        865.46        87.74 o                         
  13   7 -21         20.73         14.24        17.92 o                         
  15   7 -21         40.55         41.34        18.83 o                         
  17   7 -21          5.02         -2.76        14.70 o                         
  19   7 -21          3.87        -11.02        13.32 o                         
 -14   8 -21         54.17         76.82        18.62 o                         
 -12   8 -21        128.20        150.11        25.57 o                         
 -10   8 -21         36.85         24.61        11.79 o                         
  -8   8 -21        103.01        103.25        15.59 o                         
  -6   8 -21         56.44         46.60        10.88 o                         
  -4   8 -21        234.03        191.79        22.47 o                         
  -2   8 -21         92.06         71.45        13.66 o                         
   0   8 -21       1441.73       1341.61        52.75 o                         
   2   8 -21        147.30        182.20        25.31 o                         
   4   8 -21         97.98         90.96        28.48 o                         
   6   8 -21         20.75         28.48        18.83 o                         
   8   8 -21         90.92        159.86        38.59 o                         
  10   8 -21       1984.35       1966.12       135.06 o                         
  12   8 -21        141.62        171.35        42.72 o                         
  14   8 -21         54.55         52.83        26.18 o                         
  16   8 -21         82.17         66.15        30.32 o                         
 -11   9 -21          0.32         -4.22        11.26 o                         
  -9   9 -21         32.09         35.37        15.85 o                         
  -7   9 -21         34.98         44.10        23.20 o                         
  -5   9 -21         40.80         26.51        12.05 o                         
  -3   9 -21         89.33        103.11        16.62 o                         
  -1   9 -21         86.89         79.49        14.83 o                         
   1   9 -21        249.73        243.33        30.08 o                         
   3   9 -21        198.26        339.30        35.80 o                         
   5   9 -21         53.93         55.80        16.09 o                         
   7   9 -21         23.13         25.27        18.37 o                         
   9   9 -21        255.63        200.29        45.02 o                         
  11   9 -21         84.25         89.58        30.78 o                         
  13   9 -21        161.52        126.79        39.51 o                         
  15   9 -21         18.33         36.29        28.94 o                         
  -8  10 -21         25.96         18.68        36.98 o                         
  -6  10 -21         38.47         79.11        19.27 o                         
  -4  10 -21          1.55         14.04        18.37 o                         
  -2  10 -21         82.77         53.94        17.05 o                         
   0  10 -21         31.38         32.50        20.21 o                         
   2  10 -21          7.72         17.20        10.45 o                         
   4  10 -21         63.37         73.40        19.49 o                         
   6  10 -21          2.53          2.56        10.55 o                         
   8  10 -21         29.87         69.60        19.16 o                         
  10  10 -21         28.60         22.90        22.74 o                         
  12  10 -21         25.76         59.26        30.32 o                         
  -3  11 -21          3.66         16.54        15.62 o                         
  -1  11 -21         53.62         67.53        31.24 o                         
   1  11 -21          6.66         -2.47         9.73 o                         
   3  11 -21          9.44         -5.28        14.93 o                         
   5  11 -21         37.18         14.78        11.77 o                         
   7  11 -21         48.55         15.56        31.47 o                         
 -20   0 -20        151.89        238.41        35.83 o                         
 -18   0 -20        148.79        103.36        22.97 o                         
 -16   0 -20         48.85         34.45        12.86 o                         
 -14   0 -20          3.53          2.66         6.20 o                         
 -12   0 -20        116.55        140.73        15.50 o                         
 -10   0 -20       1755.76       1806.03        51.15 o                         
  -8   0 -20        902.43        986.30        35.45 o                         
  -6   0 -20      11082.79      11047.00       147.00 o                         
  -4   0 -20       5775.49       4973.17        91.87 o                         
  -2   0 -20       5003.94       5047.59        87.28 o                         
   0   0 -20       4387.26       4637.37        81.77 o                         
   2   0 -20         25.98         27.75         5.84 o                         
   4   0 -20      15773.30      16686.29       127.65 o                         
   6   0 -20      13318.23      15091.32       212.23 o                         
   8   0 -20        233.89        251.74        29.86 o                         
  10   0 -20        285.05        352.80        38.59 o                         
  12   0 -20       3653.60       3442.54       126.79 o                         
  14   0 -20       9781.92       9438.74       224.63 o                         
  16   0 -20       6218.16       6369.67       194.77 o                         
  18   0 -20       7153.80       6678.37       209.01 o                         
  20   0 -20        158.61        464.89        57.88 o                         
  22   0 -20        346.72        375.77        54.67 o                         
  24   0 -20          2.37         22.05        18.83 o                         
 -21   1 -20          5.17          1.61        20.21 o                         
 -19   1 -20        146.34        209.86        23.14 o                         
 -17   1 -20         96.71        159.26        28.94 o                         
 -15   1 -20        114.78        127.56        13.56 o                         
 -13   1 -20         89.39         97.00         9.39 o                         
 -11   1 -20         45.73         36.44         6.83 o                         
  -9   1 -20        211.97        189.26        11.49 o                         
  -7   1 -20        689.18        725.61        24.28 o                         
  -5   1 -20        904.19       1008.98        30.73 o                         
  -3   1 -20       3589.33       3424.98        53.11 o                         
  -1   1 -20       1776.96       1762.83        35.83 o                         
   1   1 -20        643.22        744.67        40.71 o                         
   3   1 -20       5426.30       5657.62        50.44 o                         
   5   1 -20        805.15        843.34        20.16 o                         
   7   1 -20        240.23        243.04        19.93 o                         
   9   1 -20        498.22        518.97        31.24 o                         
  11   1 -20         13.15         12.68         7.91 o                         
  13   1 -20        215.58        206.47        30.09 o                         
  15   1 -20         64.42         56.23        14.02 o                         
  17   1 -20         47.77         50.39        20.44 o                         
  19   1 -20        130.83        151.52        23.87 o                         
  21   1 -20         42.79         52.94        16.40 o                         
  23   1 -20         33.58         15.16        13.78 o                         
 -20   2 -20         33.45         12.72         8.93 o                         
 -18   2 -20         61.48         80.88        28.25 o                         
 -16   2 -20         52.24         37.13         8.26 o                         
 -14   2 -20        222.29        243.87        18.29 o                         
 -12   2 -20        143.21        165.36        14.65 o                         
 -10   2 -20         50.15         64.41         7.19 o                         
  -8   2 -20         52.94         61.39         6.78 o                         
  -6   2 -20        185.76        144.19        11.54 o                         
  -4   2 -20       4774.27       5075.70        92.33 o                         
  -2   2 -20        116.63        317.02        23.74 o                         
   0   2 -20        683.31        929.83        24.92 o                         
   2   2 -20       5501.85       5517.27        52.39 o                         
   4   2 -20       2833.21       3175.05        35.67 o                         
   6   2 -20        667.25        889.30        62.02 o                         
   8   2 -20       1215.93       1020.32        41.59 o                         
  10   2 -20       2800.80       2671.40        72.74 o                         
  12   2 -20        449.60        469.76        32.66 o                         
  14   2 -20       3118.71       3132.78        90.20 o                         
  16   2 -20         56.69         49.87        13.99 o                         
  18   2 -20       1057.71        922.12        53.74 o                         
  20   2 -20        377.36        322.67        42.26 o                         
  22   2 -20        362.31        312.37        53.75 o                         
  24   2 -20         86.12         63.85        27.10 o                         
 -19   3 -20          2.53          6.34         7.23 o                         
 -17   3 -20         17.99         32.16         9.30 o                         
 -15   3 -20        108.67        120.28        13.78 o                         
 -13   3 -20        237.19        220.72        17.86 o                         
 -11   3 -20         93.00         91.77        11.20 o                         
  -9   3 -20        501.21        516.98        16.69 o                         
  -7   3 -20        536.63        518.20        16.80 o                         
  -5   3 -20        538.10        511.56        15.82 o                         
  -3   3 -20         64.49         62.76         6.21 o                         
  -1   3 -20        912.61        842.58        21.08 o                         
   1   3 -20         20.25         31.34         4.72 o                         
   3   3 -20       2684.91       2703.90        33.10 o                         
   5   3 -20        279.37        283.47        24.81 o                         
   7   3 -20         12.02         19.18         9.88 o                         
   9   3 -20        315.91        332.11        24.62 o                         
  11   3 -20        210.13        214.60        21.52 o                         
  13   3 -20       2161.62       2249.70        72.28 o                         
  15   3 -20         19.69         17.57         8.27 o                         
  17   3 -20          6.63          5.38         8.33 o                         
  19   3 -20         84.48         81.31        28.02 o                         
  21   3 -20         30.87         16.54        12.40 o                         
  23   3 -20         29.05         23.89        21.13 o                         
 -20   4 -20         32.92        114.10        16.33 o                         
 -18   4 -20         23.77         26.95         9.04 o                         
 -16   4 -20         30.47         41.45         9.69 o                         
 -14   4 -20        682.86        575.92        30.40 o                         
 -12   4 -20        937.55        934.76        47.67 o                         
 -10   4 -20        162.37        150.36        26.87 o                         
  -8   4 -20        524.77        542.03        33.99 o                         
  -6   4 -20       2281.11       2132.56        36.47 o                         
  -4   4 -20        769.20        759.70        23.43 o                         
  -2   4 -20       2482.88       2315.80        47.63 o                         
   0   4 -20        128.97        150.48        17.21 o                         
   2   4 -20       2374.13       2331.82        36.87 o                         
   4   4 -20       1792.54       1733.31        27.70 o                         
   6   4 -20       3787.65       3605.74       108.18 o                         
   8   4 -20        182.40        192.08        17.66 o                         
  10   4 -20      11931.11      11984.86       348.89 o                         
  12   4 -20       8318.31       8436.63       157.11 o                         
  14   4 -20        179.60        181.52        19.89 o                         
  16   4 -20        401.96        417.57        59.72 o                         
  18   4 -20        479.99        488.77        66.61 o                         
  20   4 -20         45.99         51.91        27.10 o                         
  22   4 -20         54.38        101.52        34.45 o                         
 -19   5 -20         11.91         36.68        10.86 o                         
 -17   5 -20          0.47         11.18         8.56 o                         
 -15   5 -20         35.28         75.14        17.32 o                         
 -13   5 -20        278.77        263.09        34.68 o                         
 -11   5 -20        191.49        151.86        15.85 o                         
  -9   5 -20        848.46        824.19        35.47 o                         
  -7   5 -20         19.40         22.56         7.81 o                         
  -5   5 -20        914.62        975.74        26.66 o                         
  -3   5 -20       1784.28       1526.54        41.83 o                         
  -1   5 -20        222.55        196.47        25.95 o                         
   1   5 -20        586.03        530.71        37.90 o                         
   3   5 -20        353.35        349.81        28.82 o                         
   5   5 -20       1091.65       1050.00        16.80 o                         
   7   5 -20        369.66        389.35        23.32 o                         
   9   5 -20        816.67        831.72        34.99 o                         
  11   5 -20        428.27        454.24        26.12 o                         
  13   5 -20         46.62         51.45        24.81 o                         
  15   5 -20        101.39        150.67        39.51 o                         
  17   5 -20          7.70         27.10        17.00 o                         
  19   5 -20          2.50         33.07        23.89 o                         
  21   5 -20          2.42        -21.59        22.05 o                         
 -18   6 -20         54.76         51.59        15.37 o                         
 -16   6 -20         19.32         23.89        13.09 o                         
 -14   6 -20        192.93        195.08        19.45 o                         
 -12   6 -20        267.44        304.74        23.62 o                         
 -10   6 -20         56.54         57.01        10.95 o                         
  -8   6 -20       3581.28       3350.96        73.87 o                         
  -6   6 -20       2057.07       2060.66        57.66 o                         
  -4   6 -20        121.95        111.07        15.04 o                         
  -2   6 -20       1348.88       1356.74        46.94 o                         
   0   6 -20       2041.19       2057.54        70.00 o                         
   2   6 -20        182.72        169.49        21.19 o                         
   4   6 -20       1657.05       1529.01        78.23 o                         
   6   6 -20        297.64        255.23        13.13 o                         
   8   6 -20       1879.06       1950.13        48.34 o                         
  10   6 -20        379.88        410.22        56.04 o                         
  12   6 -20        148.60        167.67        37.21 o                         
  14   6 -20        299.03        277.92        50.53 o                         
  16   6 -20        110.09        102.44        29.40 o                         
  18   6 -20         11.24        -24.81        24.81 o                         
  20   6 -20         13.71         27.10        19.29 o                         
 -15   7 -20          4.76         10.15        18.60 o                         
 -13   7 -20          6.14         12.48        11.63 o                         
 -11   7 -20        144.27        129.15        16.80 o                         
  -9   7 -20          6.29         14.36         7.48 o                         
  -7   7 -20         13.83         35.68         9.83 o                         
  -5   7 -20         60.68         72.34        11.93 o                         
  -3   7 -20         69.13        117.36        20.73 o                         
  -1   7 -20        153.43        126.81        16.00 o                         
   1   7 -20        314.83        306.80        29.51 o                         
   3   7 -20        129.92        155.27        31.24 o                         
   5   7 -20       1197.47       1243.98        90.96 o                         
   7   7 -20         42.26         56.96        22.51 o                         
   9   7 -20        118.13        151.59        37.21 o                         
  11   7 -20         35.72         22.51        20.67 o                         
  13   7 -20         95.74         87.74        31.70 o                         
  15   7 -20         20.25         22.05        20.21 o                         
  17   7 -20         26.02         15.16        19.75 o                         
  19   7 -20          0.20        -23.43        26.18 o                         
 -14   8 -20         69.66        120.78        23.87 o                         
 -12   8 -20         99.81        114.54        34.68 o                         
 -10   8 -20         57.08         64.56        17.27 o                         
  -6   8 -20         54.29         49.16        11.07 o                         
  -4   8 -20       1545.64       1354.10        52.71 o                         
  -2   8 -20         27.60         23.66        10.99 o                         
   0   8 -20         95.89        232.79        23.24 o                         
   2   8 -20       1242.63       1279.92        63.10 o                         
   4   8 -20         12.32          3.67        15.16 o                         
   6   8 -20        148.94        231.98        44.10 o                         
   8   8 -20        473.35        774.04        81.31 o                         
  10   8 -20        155.16         92.33        29.86 o                         
  12   8 -20         88.43        114.84        34.45 o                         
  14   8 -20        334.89        322.94        61.10 o                         
  16   8 -20         19.97        305.02        59.26 o                         
  18   8 -20         28.13         29.86        27.56 o                         
 -11   9 -20         47.60         83.68        19.79 o                         
  -9   9 -20         94.11         56.71        16.38 o                         
  -7   9 -20         58.24         77.71        18.83 o                         
  -5   9 -20          7.80         21.76         9.73 o                         
  -3   9 -20        130.25        100.85        15.17 o                         
  -1   9 -20        133.60        121.93        17.57 o                         
   1   9 -20        169.84        160.28        24.34 o                         
   3   9 -20         90.02         65.05        16.44 o                         
   5   9 -20        256.87        311.59        66.38 o                         
   7   9 -20          2.39          9.65        15.16 o                         
   9   9 -20        292.52        241.63        48.23 o                         
  11   9 -20         99.39        144.24        39.97 o                         
  13   9 -20        128.08        158.94        42.26 o                         
  15   9 -20         37.47         18.37        22.51 o                         
  -8  10 -20         21.66          3.66        36.75 o                         
  -6  10 -20         25.18         -0.68        11.25 o                         
  -4  10 -20        388.66        423.97        42.71 o                         
  -2  10 -20          9.62         10.06         8.93 o                         
   0  10 -20         54.64         35.76        14.06 o                         
   2  10 -20         25.02         38.82        15.27 o                         
   4  10 -20         50.10         56.52        18.18 o                         
   6  10 -20        109.53        148.13        25.61 o                         
   8  10 -20         63.45         65.29        21.13 o                         
  10  10 -20         74.87         95.62        21.95 o                         
  12  10 -20        592.86        449.73        74.42 o                         
  -5  11 -20         20.16         28.28        17.21 o                         
  -3  11 -20         39.82         53.29        27.10 o                         
  -1  11 -20         24.71         39.51        24.81 o                         
   1  11 -20          7.64          7.30        10.14 o                         
   3  11 -20         18.72         27.95        12.40 o                         
   5  11 -20         39.59         12.23        42.49 o                         
   7  11 -20          3.54         -5.47        11.89 o                         
 -21   1 -19         19.29          5.89        21.13 o                         
 -19   1 -19        176.76        266.62        32.85 o                         
 -17   1 -19         38.38         34.13        10.52 o                         
 -15   1 -19         87.45         93.50        19.86 o                         
 -13   1 -19        280.46        298.60        15.77 o                         
 -11   1 -19         86.72         82.03         8.13 o                         
  -9   1 -19        754.89        727.12        21.91 o                         
  -7   1 -19         53.39         42.29         5.25 o                         
  -5   1 -19        732.16        712.34        25.42 o                         
  -3   1 -19       7772.40       7580.98        76.91 o                         
  -1   1 -19        889.03        949.46        25.69 o                         
   1   1 -19       9591.02       9739.48        96.83 o                         
   3   1 -19       3952.88       4163.14        47.34 o                         
   5   1 -19        465.88        473.20        14.66 o                         
   7   1 -19         30.48         38.59         8.89 o                         
   9   1 -19        306.21        273.62        22.88 o                         
  11   1 -19         83.40         73.20        16.54 o                         
  13   1 -19        150.32        168.48        22.28 o                         
  15   1 -19        140.39        125.31        22.51 o                         
  17   1 -19         31.21         30.12        12.48 o                         
  19   1 -19        203.26        215.10        27.61 o                         
  21   1 -19        127.46        133.57        22.41 o                         
  23   1 -19         99.21        124.95        34.91 o                         
 -20   2 -19          9.63          4.36        10.80 o                         
 -18   2 -19         57.53         41.77        10.40 o                         
 -16   2 -19        208.15        209.89        18.07 o                         
 -14   2 -19        216.63        212.07        17.22 o                         
 -12   2 -19         98.17        121.42        11.47 o                         
 -10   2 -19         21.18         38.97         5.73 o                         
  -8   2 -19        503.30        497.81        17.24 o                         
  -6   2 -19       5902.91       5748.67        68.27 o                         
  -4   2 -19       1029.80       1000.70        30.77 o                         
  -2   2 -19      17652.80      18305.06       106.63 o                         
   0   2 -19        630.90        586.52        34.24 o                         
   2   2 -19      43741.12      46151.63       146.16 o                         
   4   2 -19        259.43        351.45        20.69 o                         
   6   2 -19        449.21        426.29        49.15 o                         
   8   2 -19       1516.32       1487.85        49.28 o                         
  10   2 -19       2294.40       2009.13        62.23 o                         
  12   2 -19        617.50        640.84        37.97 o                         
  14   2 -19        820.92        761.90        44.27 o                         
  16   2 -19       2081.02       2049.24        75.57 o                         
  18   2 -19       2239.86       2234.57        82.48 o                         
  20   2 -19         49.98         43.36        14.00 o                         
  22   2 -19         38.62         -0.46        15.16 o                         
  24   2 -19         92.89         54.67        27.10 o                         
 -19   3 -19          1.02         12.37         6.35 o                         
 -17   3 -19         17.31         25.44         8.48 o                         
 -15   3 -19         89.46         70.55        11.01 o                         
 -13   3 -19         27.05         32.28        16.49 o                         
 -11   3 -19         26.61         15.72        10.59 o                         
  -9   3 -19        134.28        146.06         6.46 o                         
  -7   3 -19        640.40        615.37        20.01 o                         
  -5   3 -19        847.07        732.07        23.21 o                         
  -3   3 -19        291.13        286.52        12.41 o                         
  -1   3 -19        172.29        163.24         9.50 o                         
   1   3 -19        896.09        854.21        21.45 o                         
   3   3 -19        297.12        367.06        34.44 o                         
   5   3 -19        146.71        180.89        17.23 o                         
   7   3 -19         75.79         70.44        10.86 o                         
   9   3 -19        119.20        106.43        14.26 o                         
  11   3 -19        292.15        273.72        23.68 o                         
  13   3 -19        279.57        261.32        25.22 o                         
  15   3 -19         78.18         62.92        13.34 o                         
  17   3 -19        322.28        278.31        27.76 o                         
  19   3 -19        178.16        182.37        40.88 o                         
  21   3 -19         12.59         28.02        22.05 o                         
  23   3 -19          5.60         -1.38        12.86 o                         
 -20   4 -19          8.30          8.08         6.26 o                         
 -18   4 -19         36.92         35.52        10.58 o                         
 -16   4 -19        143.90        125.79        14.92 o                         
 -14   4 -19         80.57         77.14        14.25 o                         
 -12   4 -19       1023.92       1140.54        51.75 o                         
 -10   4 -19        517.77        450.25        31.77 o                         
  -8   4 -19        548.72        566.10        34.22 o                         
  -6   4 -19        845.39        828.86        26.43 o                         
  -4   4 -19       2432.93       2371.73        40.23 o                         
  -2   4 -19       1506.51       1344.36        35.61 o                         
   0   4 -19       3131.41       3037.45        56.00 o                         
   2   4 -19       1569.31       1492.34        52.57 o                         
   4   4 -19       3381.48       3327.41        53.57 o                         
   6   4 -19       6877.62       7098.77       166.06 o                         
   8   4 -19        269.54        279.48        20.27 o                         
  10   4 -19       2828.44       2660.26        66.21 o                         
  12   4 -19       3110.33       3041.73       124.95 o                         
  14   4 -19        804.34        745.55        38.93 o                         
  16   4 -19        278.77        317.89        51.91 o                         
  18   4 -19        100.63         94.17        31.24 o                         
  20   4 -19         98.63         46.86        25.72 o                         
  22   4 -19        202.71        365.66        61.56 o                         
 -19   5 -19        158.04        145.89        17.85 o                         
 -17   5 -19        147.76        177.40        40.42 o                         
 -15   5 -19        357.56        345.71        52.14 o                         
 -13   5 -19        119.21        103.44        44.56 o                         
 -11   5 -19        432.00        425.39        25.76 o                         
  -9   5 -19        323.95        316.48        21.92 o                         
  -7   5 -19         61.57         43.50         8.90 o                         
  -5   5 -19        142.94        154.57        11.74 o                         
  -3   5 -19        190.12        224.47        14.15 o                         
  -1   5 -19        436.16        398.58        21.46 o                         
   1   5 -19        113.71        132.15        17.46 o                         
   3   5 -19       1287.96       1307.80        53.45 o                         
   5   5 -19        244.94        216.23        12.92 o                         
   7   5 -19        190.88        192.35        16.31 o                         
   9   5 -19       1877.57       1805.38        49.28 o                         
  11   5 -19        366.69        380.01        22.79 o                         
  13   5 -19        242.08        241.17        47.77 o                         
  15   5 -19        178.79        137.81        35.83 o                         
  17   5 -19         19.31         20.21        18.83 o                         
  19   5 -19          2.26         28.48        20.67 o                         
  21   5 -19          8.49          1.84        14.70 o                         
 -18   6 -19          7.03          0.56        11.94 o                         
 -16   6 -19          4.18         21.82        11.50 o                         
 -14   6 -19         62.26         42.37        10.82 o                         
 -12   6 -19        216.91        238.63        20.86 o                         
 -10   6 -19         59.38         52.93        11.03 o                         
  -8   6 -19        604.31        617.32        44.63 o                         
  -6   6 -19       4072.39       4038.83        78.88 o                         
  -4   6 -19       1618.71       1482.20        47.25 o                         
  -2   6 -19        286.58        236.36        15.98 o                         
   0   6 -19       3201.72       3011.64        83.15 o                         
   2   6 -19        390.90        301.99        27.43 o                         
   4   6 -19        351.11        352.56        16.88 o                         
   6   6 -19        709.13        693.07        19.63 o                         
   8   6 -19        575.18        491.45        36.98 o                         
  10   6 -19          2.76        -17.46        20.67 o                         
  12   6 -19        139.35        141.03        35.83 o                         
  14   6 -19        407.29        505.31        67.99 o                         
  16   6 -19         83.65         96.93        33.07 o                         
  18   6 -19         14.39         27.10        22.51 o                         
  20   6 -19         18.16         30.32        24.81 o                         
 -17   7 -19         34.73         44.33        15.76 o                         
 -15   7 -19         33.00         33.07        12.65 o                         
 -13   7 -19         19.17         35.45        13.87 o                         
 -11   7 -19         88.55         85.14        15.30 o                         
  -9   7 -19         12.56         11.82         7.55 o                         
  -7   7 -19       1470.77       1426.86        50.23 o                         
  -5   7 -19         10.46         10.98         9.73 o                         
  -3   7 -19       2228.99       2150.46        95.58 o                         
  -1   7 -19         33.75         28.01         8.50 o                         
   1   7 -19        881.41        802.86        37.78 o                         
   3   7 -19        897.91        853.52        71.66 o                         
   5   7 -19        188.12        173.18        35.83 o                         
   7   7 -19        581.35        585.24        65.69 o                         
   9   7 -19         33.49         15.16        14.70 o                         
  11   7 -19        586.69        538.39        68.91 o                         
  13   7 -19        178.91        133.22        33.07 o                         
  15   7 -19         33.34         22.05        12.86 o                         
  17   7 -19         40.95         38.13        20.21 o                         
  19   7 -19         39.03         47.77        25.72 o                         
 -14   8 -19         50.35         66.67        17.77 o                         
 -12   8 -19         51.54         47.05        15.96 o                         
 -10   8 -19         11.43         16.63        11.03 o                         
  -8   8 -19         54.34         47.37        10.43 o                         
  -6   8 -19         48.23         35.17         8.97 o                         
  -4   8 -19       1055.32        940.78        43.46 o                         
  -2   8 -19        286.73        305.03        24.87 o                         
   0   8 -19         35.90         11.25        11.75 o                         
   2   8 -19        332.54        346.25        33.56 o                         
   4   8 -19        898.28        889.35        79.47 o                         
   6   8 -19       1108.60       1180.13        95.09 o                         
   8   8 -19        435.96        439.16        61.10 o                         
  10   8 -19         11.01         24.35        18.37 o                         
  12   8 -19       1379.83       1325.29       114.38 o                         
  14   8 -19        827.52        723.51        86.82 o                         
  16   8 -19         43.89         36.75        23.43 o                         
  18   8 -19         29.82         33.07        22.97 o                         
 -13   9 -19         11.63         14.13         9.45 o                         
 -11   9 -19         75.26         74.69        35.60 o                         
  -9   9 -19        112.44        102.82        22.18 o                         
  -7   9 -19        156.09        174.55        33.07 o                         
  -5   9 -19          4.72         -0.35         7.60 o                         
  -3   9 -19         45.83         32.03        13.02 o                         
  -1   9 -19        135.97        111.61        20.67 o                         
   1   9 -19        126.55        183.15        25.99 o                         
   3   9 -19         13.31         19.54        11.89 o                         
   5   9 -19          1.62         22.08        12.69 o                         
   7   9 -19        128.18        100.80        19.49 o                         
   9   9 -19        238.64        229.69        48.69 o                         
  11   9 -19        119.84        103.36        35.37 o                         
  13   9 -19         55.44         29.86        25.27 o                         
  15   9 -19         19.76         52.37        33.07 o                         
 -10  10 -19         19.66        -10.52        12.68 o                         
  -8  10 -19         36.86         11.04        11.20 o                         
  -6  10 -19        174.39        205.88        30.94 o                         
  -4  10 -19        158.27        162.43        27.05 o                         
  -2  10 -19        123.65        128.86        22.68 o                         
   0  10 -19        113.20         71.04        17.54 o                         
   2  10 -19          4.45          4.09        10.80 o                         
   4  10 -19        567.91        570.43        48.20 o                         
   6  10 -19          0.21          1.55        14.70 o                         
   8  10 -19        188.44        216.40        30.81 o                         
  10  10 -19          3.84          4.08        10.86 o                         
  12  10 -19          9.61         29.98        13.46 o                         
  -5  11 -19         46.70         62.67        37.21 o                         
  -3  11 -19         46.36         35.37        24.35 o                         
  -1  11 -19          9.56         -8.73        20.67 o                         
   1  11 -19          6.80          9.04        10.88 o                         
   3  11 -19         13.71          8.49        12.40 o                         
   5  11 -19         88.70        109.39        23.06 o                         
   7  11 -19          3.62          9.31        11.53 o                         
 -22   0 -18        579.74        627.50        58.80 o                         
 -20   0 -18        122.69        177.78        30.32 o                         
 -18   0 -18        492.19        781.39        58.80 o                         
 -16   0 -18        505.71        561.35        46.86 o                         
 -14   0 -18         78.03         86.56        17.92 o                         
 -12   0 -18         25.08        815.99       253.11 o                         
 -10   0 -18       2707.27       2864.00        65.46 o                         
  -8   0 -18        189.00        164.39        14.25 o                         
  -6   0 -18       4204.03       4390.23        89.12 o                         
  -4   0 -18       2191.38       2239.44        59.26 o                         
  -2   0 -18       8192.52       8366.10       105.66 o                         
   0   0 -18      10719.23      12184.41       123.11 o                         
   2   0 -18      12274.50      13397.97       169.74 o                         
   4   0 -18      10156.30       9485.50        91.82 o                         
   6   0 -18      86497.27      92642.22       505.77 o                         
   8   0 -18        313.84        331.21        33.07 o                         
  10   0 -18       2911.91       2883.03       105.66 o                         
  14   0 -18       2675.52       2652.88       116.68 o                         
  16   0 -18        986.13       1122.71        80.39 o                         
  18   0 -18        616.63       1052.42        82.23 o                         
  20   0 -18        320.10        263.22        44.10 o                         
  22   0 -18        641.62        576.97        65.23 o                         
  24   0 -18         22.99         80.39        25.72 o                         
 -21   1 -18        154.28        216.04        24.68 o                         
 -19   1 -18        347.00        372.97        30.20 o                         
 -17   1 -18         57.59         50.85         9.40 o                         
 -15   1 -18        199.03        206.42        16.76 o                         
 -13   1 -18        102.82        121.77        10.27 o                         
 -11   1 -18        681.72        695.06        22.43 o                         
  -9   1 -18       1159.06       1180.38        27.49 o                         
  -7   1 -18        379.87        445.17        15.77 o                         
  -5   1 -18       1691.58       1799.20        39.44 o                         
  -3   1 -18       2827.74       2826.33        46.04 o                         
  -1   1 -18       1160.14       1260.11        28.80 o                         
   1   1 -18       4713.84       4908.45        48.59 o                         
   3   1 -18       1610.17       1645.76        25.60 o                         
   5   1 -18       2121.25       2408.57        80.85 o                         
   7   1 -18        190.61        188.75        17.10 o                         
   9   1 -18        276.47        277.39        22.69 o                         
  11   1 -18          4.93          2.07         6.73 o                         
  13   1 -18        247.38        246.69        24.91 o                         
  15   1 -18         12.73          5.53         6.96 o                         
  17   1 -18         38.04         38.64        12.69 o                         
  19   1 -18        224.22        256.76        30.24 o                         
  21   1 -18        170.28        135.33        22.84 o                         
  23   1 -18         48.64         30.26        13.73 o                         
 -20   2 -18         66.50         54.88        12.56 o                         
 -18   2 -18        292.64        309.82        42.28 o                         
 -16   2 -18        132.86        157.36        16.01 o                         
 -14   2 -18        160.32        141.47        18.84 o                         
 -12   2 -18         93.61        101.82         8.52 o                         
 -10   2 -18        868.42        767.53        22.11 o                         
  -8   2 -18        224.50        238.59        11.86 o                         
  -6   2 -18       1380.19       1316.67        32.50 o                         
  -4   2 -18       2434.26       2633.20        49.05 o                         
  -2   2 -18       4313.33       4744.46       140.85 o                         
   0   2 -18       7417.81       8075.67       107.76 o                         
   2   2 -18       1774.80       2013.52        29.45 o                         
   4   2 -18       1390.26       1557.85        22.04 o                         
   6   2 -18       1041.45       1013.90        37.08 o                         
   8   2 -18       1748.38       1851.30        92.33 o                         
  10   2 -18       6009.21       5885.35       104.30 o                         
  12   2 -18        302.91        285.35        25.38 o                         
  14   2 -18       3394.28       3341.55        90.84 o                         
  16   2 -18        244.95        225.04        25.77 o                         
  18   2 -18        228.04        216.79        26.27 o                         
  20   2 -18         57.28         32.31        16.77 o                         
  22   2 -18        357.49        327.99        54.67 o                         
  24   2 -18        125.86        145.16        39.97 o                         
 -21   3 -18          3.33         13.15         8.67 o                         
 -19   3 -18          3.01         10.86         7.51 o                         
 -17   3 -18         27.69         16.12         6.94 o                         
 -15   3 -18        251.80        339.64        23.11 o                         
 -13   3 -18        257.09        232.89        17.76 o                         
 -11   3 -18        389.82        371.06        32.39 o                         
  -9   3 -18       1092.63       1006.02        20.87 o                         
  -7   3 -18         97.49        101.64         9.61 o                         
  -5   3 -18         41.70         33.64         8.90 o                         
  -3   3 -18       2369.58       2250.78        40.85 o                         
  -1   3 -18        573.54        607.86        17.30 o                         
   1   3 -18        258.62        288.30        14.73 o                         
   3   3 -18        896.68        887.29        17.50 o                         
   5   3 -18        707.83        782.49        31.52 o                         
   7   3 -18         37.84         29.59         6.98 o                         
   9   3 -18        298.48        319.09        23.20 o                         
  11   3 -18        155.24        139.22        19.75 o                         
  13   3 -18        819.00        871.14        43.72 o                         
  15   3 -18         69.58         49.93        12.57 o                         
  17   3 -18        305.75        286.72        27.56 o                         
  19   3 -18         43.85        -10.11        13.78 o                         
  21   3 -18         23.93         33.07        17.46 o                         
  23   3 -18         10.90        -12.40        15.62 o                         
 -20   4 -18         90.25         88.41        19.32 o                         
 -18   4 -18        104.36        109.87        14.90 o                         
 -16   4 -18        515.36        426.34        34.08 o                         
 -14   4 -18        157.59        175.75        21.38 o                         
 -12   4 -18        833.03        853.39        44.53 o                         
 -10   4 -18       1567.33       1543.53       119.44 o                         
  -8   4 -18       1675.98       1698.10        95.78 o                         
  -6   4 -18        401.13        383.14        14.28 o                         
  -4   4 -18       3387.57       3390.21        47.15 o                         
  -2   4 -18       1198.02       1244.36        33.69 o                         
   0   4 -18        608.34        576.24        24.40 o                         
   2   4 -18         29.20         12.10         6.40 o                         
   4   4 -18         43.38         36.90         3.01 o                         
   6   4 -18       2250.87       2191.55        71.43 o                         
   8   4 -18       3104.83       3156.09        65.36 o                         
  10   4 -18        452.88        404.72        33.53 o                         
  12   4 -18       1605.18       1593.87        58.34 o                         
  14   4 -18       2800.40       2834.72        73.45 o                         
  16   4 -18        904.86        911.86        86.36 o                         
  18   4 -18         17.21         26.64        17.00 o                         
  20   4 -18         14.73         -2.76        19.75 o                         
  22   4 -18        160.94        190.18        45.94 o                         
 -19   5 -18          3.73          0.39        10.59 o                         
 -17   5 -18         33.28         14.26        15.39 o                         
 -15   5 -18         53.21         46.71        13.55 o                         
 -13   5 -18         53.64         63.29        13.63 o                         
 -11   5 -18        189.97        190.45        17.52 o                         
  -9   5 -18         47.08         48.94         9.86 o                         
  -7   5 -18         12.06         25.43         8.45 o                         
  -5   5 -18       1796.10       1722.14        33.69 o                         
  -3   5 -18        574.52        499.73        20.03 o                         
  -1   5 -18        937.41        978.84        32.86 o                         
   1   5 -18        426.60        489.11        31.75 o                         
   3   5 -18         38.45         22.26         5.69 o                         
   5   5 -18         92.35         85.19         6.34 o                         
   7   5 -18        146.62        116.78        11.78 o                         
   9   5 -18        350.38        341.07        20.40 o                         
  11   5 -18        621.95        599.02        43.64 o                         
  13   5 -18       1015.67        993.16        89.12 o                         
  15   5 -18         48.72         37.21        17.92 o                         
  17   5 -18          5.19          5.05        18.37 o                         
  19   5 -18          6.34         35.37        20.67 o                         
  21   5 -18         23.06         29.40        22.97 o                         
 -18   6 -18          7.40        352.13        56.96 o                         
 -16   6 -18         48.33         53.19        14.85 o                         
 -14   6 -18        191.48        199.45        19.16 o                         
 -12   6 -18         93.66        497.69        96.47 o                         
 -10   6 -18       1388.53       1279.40        45.26 o                         
  -8   6 -18       1853.23       1816.59        52.94 o                         
  -6   6 -18        406.74        430.63        26.36 o                         
  -4   6 -18       1548.90       1606.23        48.58 o                         
  -2   6 -18       1227.04       1249.11        47.21 o                         
   2   6 -18         90.87        100.46        16.23 o                         
   4   6 -18        217.82        180.86        12.20 o                         
   6   6 -18        921.58       1103.95        68.80 o                         
   8   6 -18       1060.18        977.50        46.49 o                         
  10   6 -18        476.54        473.15        58.80 o                         
  12   6 -18       1360.85       1195.29        98.77 o                         
  14   6 -18         40.65         46.40        25.27 o                         
  16   6 -18         46.68         67.99        28.94 o                         
  18   6 -18         40.82         54.21        28.02 o                         
  20   6 -18        125.26        135.52        38.59 o                         
 -17   7 -18         68.45         78.89        19.96 o                         
 -15   7 -18        104.03        107.78        20.31 o                         
 -13   7 -18         45.43         18.23        14.70 o                         
 -11   7 -18          0.62         14.67        10.71 o                         
  -9   7 -18         81.73         72.61        12.11 o                         
  -7   7 -18       2209.22       2330.16       154.34 o                         
  -5   7 -18       1442.63       1522.02        50.65 o                         
  -3   7 -18        618.59        561.48        31.68 o                         
  -1   7 -18        267.31        253.40        21.05 o                         
   1   7 -18        121.00        135.62        19.47 o                         
   3   7 -18         29.53         33.71         9.43 o                         
   5   7 -18         34.42         42.72        19.29 o                         
   7   7 -18        150.14        200.75        39.51 o                         
   9   7 -18        121.61        127.71        31.70 o                         
  11   7 -18        625.94        605.91        73.04 o                         
  13   7 -18         35.38         35.37        22.51 o                         
  15   7 -18          4.72         35.37        20.67 o                         
  17   7 -18        118.39         94.17        34.91 o                         
  19   7 -18         12.83         38.13        26.18 o                         
 -14   8 -18         21.34         47.44        16.00 o                         
 -12   8 -18        159.27        119.54        21.83 o                         
 -10   8 -18         20.96         22.25        14.01 o                         
  -8   8 -18        264.98        261.86        22.80 o                         
  -6   8 -18         54.13         62.00        12.06 o                         
  -4   8 -18        179.52        163.69        20.82 o                         
  -2   8 -18        155.94        143.44        17.69 o                         
   0   8 -18        282.73        271.15        23.76 o                         
   2   8 -18        618.07        620.88        43.32 o                         
   4   8 -18        586.46        570.68        66.38 o                         
   6   8 -18        465.13        410.22        56.50 o                         
   8   8 -18         88.56         58.34        25.27 o                         
  10   8 -18        828.39        945.39        92.33 o                         
  12   8 -18        280.08        350.96        58.80 o                         
  14   8 -18        168.44        173.64        43.64 o                         
  16   8 -18          0.70         28.94        22.51 o                         
  18   8 -18        145.74        147.92        43.64 o                         
 -13   9 -18         30.03         19.42        12.13 o                         
 -11   9 -18          7.05         13.35        22.28 o                         
  -9   9 -18         72.47        282.10        63.16 o                         
  -7   9 -18         56.32         71.69        18.21 o                         
  -5   9 -18         80.75         95.33        14.80 o                         
  -3   9 -18        337.95        381.22        29.88 o                         
  -1   9 -18        194.78        147.06        38.82 o                         
   1   9 -18        129.51         94.35        19.63 o                         
   3   9 -18          6.08        270.61        32.24 o                         
   5   9 -18        114.09        119.12        21.78 o                         
   7   9 -18         11.31         20.96        20.67 o                         
   9   9 -18        261.70        288.95        52.37 o                         
  11   9 -18         40.54        104.74        33.07 o                         
  13   9 -18         56.94         65.69        27.10 o                         
  15   9 -18         14.45          9.19        17.00 o                         
 -10  10 -18         10.63         23.41        24.35 o                         
  -8  10 -18         72.60         69.78        19.13 o                         
  -6  10 -18        103.47         79.06        20.47 o                         
  -4  10 -18         23.64         24.60        13.13 o                         
  -2  10 -18        173.67        172.78        42.03 o                         
   0  10 -18        195.70        210.56        35.14 o                         
   2  10 -18        111.06        125.01        22.56 o                         
   4  10 -18        360.98        290.04        34.41 o                         
   6  10 -18         33.21          3.95        11.94 o                         
   8  10 -18        361.64        358.96        39.31 o                         
  10  10 -18        164.46        184.87        28.41 o                         
  12  10 -18        277.92        298.59        58.80 o                         
  -5  11 -18         20.18         96.93        33.53 o                         
  -3  11 -18         15.61         38.13        24.81 o                         
  -1  11 -18         14.11          1.38        14.70 o                         
   1  11 -18         71.25         62.02        22.51 o                         
   3  11 -18          0.14          7.32         9.35 o                         
   5  11 -18        159.55        112.24        23.14 o                         
   7  11 -18         41.35         17.19        14.24 o                         
   9  11 -18          2.77         10.11         9.10 o                         
 -21   1 -17        107.78        131.53        19.46 o                         
 -19   1 -17         47.56         85.37        32.85 o                         
 -17   1 -17         17.15         16.30         6.54 o                         
 -15   1 -17        134.17        149.27        14.41 o                         
 -13   1 -17        115.12         84.87         8.79 o                         
 -11   1 -17        568.15        616.19        20.91 o                         
  -9   1 -17         32.09         39.20         5.38 o                         
  -7   1 -17        132.93        156.38         9.31 o                         
  -5   1 -17       3229.38       3391.52        53.24 o                         
  -3   1 -17       2199.10       2285.42        40.28 o                         
  -1   1 -17        412.86        430.04        16.54 o                         
   1   1 -17        160.11        164.05        11.46 o                         
   3   1 -17       1492.91       1560.90        28.90 o                         
   5   1 -17       1727.19       1731.12        46.44 o                         
   7   1 -17        600.32        671.24        31.38 o                         
   9   1 -17       1730.09       1744.82        55.07 o                         
  11   1 -17        361.74        338.94        26.68 o                         
  13   1 -17        141.46        141.37        19.03 o                         
  15   1 -17         42.38         32.15        19.52 o                         
  17   1 -17         18.68         21.05        19.29 o                         
  19   1 -17         28.02         31.23        12.94 o                         
  21   1 -17        183.08        211.81        28.17 o                         
  23   1 -17         10.14          6.15         9.27 o                         
 -20   2 -17         62.56         57.93        23.66 o                         
 -18   2 -17       1413.16       1549.68        49.55 o                         
 -16   2 -17          1.07          1.21         7.84 o                         
 -14   2 -17         19.21         19.98         6.16 o                         
 -12   2 -17         40.16         38.01         5.60 o                         
 -10   2 -17       1338.04       1325.06        28.43 o                         
  -8   2 -17        308.60        339.66        13.86 o                         
  -6   2 -17       2172.79       2423.05        48.26 o                         
  -4   2 -17        982.89        975.94        29.37 o                         
  -2   2 -17      26605.72      27339.10       294.29 o                         
   0   2 -17      20094.15      21093.48       102.50 o                         
   2   2 -17      43941.99      44705.60       402.07 o                         
   4   2 -17       4455.16       4717.30        35.44 o                         
   6   2 -17        122.12        107.76        12.36 o                         
   8   2 -17        364.17        420.69        25.94 o                         
  10   2 -17        833.34        660.79        35.08 o                         
  12   2 -17        830.62        877.16        49.38 o                         
  14   2 -17       4218.39       3945.96        97.46 o                         
  16   2 -17       1130.20       1024.33        52.19 o                         
  18   2 -17        198.13        196.11        24.20 o                         
  20   2 -17       1106.65       1085.45        98.54 o                         
  22   2 -17        271.35        241.63        46.40 o                         
  24   2 -17         10.11          7.81        19.75 o                         
 -21   3 -17         23.61         57.84        13.78 o                         
 -19   3 -17         17.84          4.23         6.58 o                         
 -17   3 -17        213.47        190.93        18.13 o                         
 -15   3 -17         87.94        106.45        13.46 o                         
 -13   3 -17        281.43        269.63        31.47 o                         
 -11   3 -17        544.02        468.92        29.69 o                         
  -9   3 -17         94.25        106.52        15.01 o                         
  -7   3 -17        321.63        303.43         9.80 o                         
  -5   3 -17       2827.45       2852.21        42.67 o                         
  -3   3 -17       1591.47       1525.81        32.95 o                         
  -1   3 -17       1339.59       1459.38        35.83 o                         
   1   3 -17        831.81        812.89        18.53 o                         
   3   3 -17       5958.46       6136.12        83.87 o                         
   5   3 -17         55.18         76.70         9.74 o                         
   7   3 -17        279.24        309.61        21.59 o                         
   9   3 -17        122.21        104.63        13.56 o                         
  11   3 -17        166.39        206.42        19.46 o                         
  13   3 -17       1025.60       1064.28        47.42 o                         
  15   3 -17         56.38         39.24        11.40 o                         
  17   3 -17        103.75         78.61        29.17 o                         
  19   3 -17         30.23         40.88        21.59 o                         
  21   3 -17          8.80         53.75        27.10 o                         
  23   3 -17         17.21         18.83        24.35 o                         
 -20   4 -17         84.73         85.00        15.16 o                         
 -18   4 -17        123.79        126.40        16.44 o                         
 -16   4 -17         96.61         82.87        14.53 o                         
 -14   4 -17        434.01        410.24        31.78 o                         
 -12   4 -17         80.01         76.25        14.93 o                         
 -10   4 -17        468.27        472.18        31.46 o                         
  -8   4 -17        168.78        170.08        19.74 o                         
  -6   4 -17       1082.08       1053.37        32.15 o                         
  -4   4 -17       1511.33       1297.56        28.57 o                         
  -2   4 -17         96.70         78.40         9.25 o                         
   0   4 -17        184.98        253.53        15.89 o                         
   2   4 -17         25.39         30.12         7.83 o                         
   4   4 -17       3194.45       3356.96        59.26 o                         
   6   4 -17        406.94        388.44        21.45 o                         
   8   4 -17       6321.99       6341.62        89.62 o                         
  10   4 -17        358.46        387.77        36.06 o                         
  12   4 -17       3078.03       3070.97        70.80 o                         
  14   4 -17        440.16        411.69        27.48 o                         
  16   4 -17         67.77         65.69        24.35 o                         
  18   4 -17         16.34        -21.13        21.13 o                         
  20   4 -17         42.64         24.35        18.37 o                         
  22   4 -17         58.84         50.53        27.10 o                         
 -19   5 -17         44.69         18.03         9.09 o                         
 -17   5 -17         10.83         10.55         8.38 o                         
 -15   5 -17         93.87        132.50        21.23 o                         
 -13   5 -17         57.74         95.20        17.54 o                         
 -11   5 -17       1495.06       1503.66        46.64 o                         
  -9   5 -17       1442.04       1333.01        42.89 o                         
  -7   5 -17       2057.15       1953.87        50.41 o                         
  -5   5 -17        152.04        131.07         9.45 o                         
  -3   5 -17         15.66         12.52         4.10 o                         
  -1   5 -17        173.05        150.49        13.07 o                         
   1   5 -17         20.54         19.56         7.95 o                         
   3   5 -17         59.94         63.50         6.45 o                         
   5   5 -17       1168.74       1164.49        22.21 o                         
   7   5 -17        643.38        680.23        44.10 o                         
   9   5 -17         91.67         84.24        11.02 o                         
  11   5 -17        409.06        427.66        19.83 o                         
  13   5 -17        855.64        790.12        78.55 o                         
  15   5 -17        102.53         60.18        24.35 o                         
  17   5 -17         82.72         46.86        19.29 o                         
  19   5 -17          7.23         30.32        24.81 o                         
  21   5 -17         16.72          1.84        19.29 o                         
 -18   6 -17          7.87         14.81        10.62 o                         
 -16   6 -17         55.20         48.47        14.10 o                         
 -14   6 -17        117.50        119.27        14.94 o                         
 -12   6 -17        249.81        241.14        20.12 o                         
 -10   6 -17        941.19        918.63        37.99 o                         
  -8   6 -17       3129.34       2921.26        65.94 o                         
  -6   6 -17        134.89        168.62        16.24 o                         
  -4   6 -17         68.94         43.87        12.73 o                         
  -2   6 -17       2351.32       2351.68        47.09 o                         
   0   6 -17       3004.02       3098.08        81.98 o                         
   2   6 -17        263.97        225.94        13.53 o                         
   4   6 -17         94.60         87.67         8.55 o                         
   6   6 -17        547.69        574.22        18.10 o                         
   8   6 -17       2656.13       2587.43        39.98 o                         
  10   6 -17       1946.11       2006.08       121.27 o                         
  12   6 -17       1365.50       1393.28       105.20 o                         
  14   6 -17        190.63        174.10        39.51 o                         
  16   6 -17        123.04         67.99        27.56 o                         
  18   6 -17         31.61         13.32        15.62 o                         
  20   6 -17        159.52        204.42        48.23 o                         
 -17   7 -17         16.91         29.21        11.79 o                         
 -15   7 -17          3.35          6.86        10.26 o                         
 -13   7 -17         54.98         58.12        16.08 o                         
 -11   7 -17         80.59         51.90        15.81 o                         
  -9   7 -17         21.15         17.50         7.40 o                         
  -7   7 -17        299.62        490.20       107.75 o                         
  -5   7 -17       1724.82       1718.42        53.18 o                         
  -3   7 -17        756.48        793.86        36.57 o                         
  -1   7 -17       1456.68       1454.81        49.72 o                         
   1   7 -17       3187.47       3066.74        72.09 o                         
   3   7 -17          4.15          4.70         3.21 o                         
   5   7 -17         92.93        140.11        31.24 o                         
   7   7 -17        568.25        633.93        66.61 o                         
   9   7 -17        445.07        500.72        62.47 o                         
  11   7 -17        471.32        429.05        60.64 o                         
  13   7 -17        156.78        157.56        39.97 o                         
  15   7 -17         79.55         20.21        20.21 o                         
  17   7 -17         31.96          3.22        16.54 o                         
  19   7 -17         75.29        133.22        43.18 o                         
 -16   8 -17        130.06        115.17        23.18 o                         
 -14   8 -17          0.91          8.37        14.01 o                         
 -12   8 -17        172.42        158.04        25.36 o                         
 -10   8 -17        135.25        136.61        23.41 o                         
  -8   8 -17         32.50         31.96         8.71 o                         
  -6   8 -17        153.88        138.99        17.03 o                         
  -4   8 -17        252.05        280.33        24.01 o                         
  -2   8 -17         62.85         42.61         9.89 o                         
   0   8 -17        644.13        612.43        34.88 o                         
   2   8 -17        243.40        263.33        37.21 o                         
   4   8 -17        372.52        455.53        37.79 o                         
   6   8 -17        433.74        392.30        54.67 o                         
   8   8 -17         88.67        153.89        37.67 o                         
  10   8 -17       2013.52       2046.97       133.68 o                         
  12   8 -17        302.35        265.06        51.45 o                         
  14   8 -17        215.42        243.01        51.91 o                         
  16   8 -17          7.36          5.97        16.54 o                         
  18   8 -17        142.60        153.43        44.56 o                         
 -13   9 -17         52.87         52.73        16.97 o                         
 -11   9 -17          2.06         -5.04        13.55 o                         
  -9   9 -17        120.49        151.44        24.81 o                         
  -7   9 -17          9.70         10.52        13.02 o                         
  -5   9 -17        257.47        261.85        24.42 o                         
  -3   9 -17        170.03        142.02        18.82 o                         
  -1   9 -17        520.21        531.76        42.31 o                         
   1   9 -17        261.11        231.55        28.50 o                         
   3   9 -17         10.77         40.19        14.56 o                         
   5   9 -17         42.73         36.32        13.21 o                         
   7   9 -17         51.86         54.19        16.06 o                         
   9   9 -17         69.60         52.37        22.97 o                         
  11   9 -17          6.66         11.48        18.37 o                         
  13   9 -17        172.96        204.88        45.94 o                         
  15   9 -17        101.44         83.15        32.16 o                         
 -10  10 -17         14.86          5.61        13.78 o                         
  -8  10 -17          3.58         35.53        15.23 o                         
  -6  10 -17        257.90        195.90        36.52 o                         
  -4  10 -17        212.80        248.91        33.11 o                         
  -2  10 -17        255.32        268.67        32.24 o                         
   0  10 -17        421.46        368.85        65.92 o                         
   2  10 -17         63.37         60.76        17.33 o                         
   4  10 -17        226.77        213.40        28.96 o                         
   6  10 -17          8.06          2.46         9.43 o                         
   8  10 -17         20.44         49.22        16.81 o                         
  10  10 -17         89.40         63.55        17.65 o                         
  12  10 -17         18.13         50.53        25.72 o                         
  -7  11 -17         64.75         62.92        18.64 o                         
  -5  11 -17         11.20         10.57        16.08 o                         
  -3  11 -17          2.76          4.59        15.16 o                         
  -1  11 -17          2.69          5.51        15.62 o                         
   1  11 -17         77.87         62.02        24.81 o                         
   3  11 -17          1.17         -3.89        17.92 o                         
   5  11 -17         76.18         94.91        21.84 o                         
   7  11 -17         28.49         43.93        15.29 o                         
   9  11 -17         43.34          3.58         9.58 o                         
 -22   0 -16        139.13        137.81        28.94 o                         
 -20   0 -16        277.36        227.85        33.53 o                         
 -18   0 -16        799.66        877.86        61.10 o                         
 -16   0 -16        331.87        957.63       170.20 o                         
 -14   0 -16        381.28        401.86        26.26 o                         
 -12   0 -16       3765.04       4046.25       113.01 o                         
 -10   0 -16       3456.31       3491.51        67.00 o                         
  -8   0 -16      27091.94      28077.85       176.25 o                         
  -6   0 -16       2251.37       2231.63        61.10 o                         
  -4   0 -16       1272.15       1100.20        39.51 o                         
  -2   0 -16       8581.88       8405.15       100.60 o                         
   0   0 -16       4963.19       5322.76        76.26 o                         
   2   0 -16      69074.95      70394.78       523.69 o                         
   4   0 -16      42829.64      44075.78       471.09 o                         
   6   0 -16      10719.00      11381.89       170.89 o                         
   8   0 -16       6028.23       6534.58       142.87 o                         
  10   0 -16        221.71        153.89        24.81 o                         
  12   0 -16        785.51        781.85        58.34 o                         
  14   0 -16       7212.94       6798.26       182.37 o                         
  18   0 -16       5672.69       6058.21       189.72 o                         
  20   0 -16        235.65        212.23        39.51 o                         
  22   0 -16       2254.86       2061.21       121.73 o                         
  24   0 -16         36.22         38.59        19.75 o                         
 -21   1 -16        204.28        242.99        25.66 o                         
 -19   1 -16        249.45        278.47        39.28 o                         
 -17   1 -16         10.96          6.10         5.80 o                         
 -15   1 -16         24.04         27.38         6.08 o                         
 -13   1 -16        258.60        254.25        14.19 o                         
 -11   1 -16        546.36        499.14        18.63 o                         
  -9   1 -16         16.32         10.67         3.30 o                         
  -7   1 -16        179.12        217.05        10.74 o                         
  -5   1 -16        116.94        141.48        11.45 o                         
  -3   1 -16       1038.81       1000.13        26.16 o                         
  -1   1 -16       1022.21       1106.28        25.27 o                         
   1   1 -16        435.30        428.29        13.27 o                         
   3   1 -16        166.30        184.32         7.98 o                         
   5   1 -16       1375.44       1535.87        42.45 o                         
   7   1 -16       1929.05       2060.36        70.97 o                         
   9   1 -16       1132.59       1157.43        44.19 o                         
  11   1 -16        549.14        548.22        33.20 o                         
  13   1 -16         75.33         80.89        15.62 o                         
  15   1 -16         68.12         49.06        13.21 o                         
  17   1 -16        321.63        307.27        30.21 o                         
  19   1 -16          0.60          0.59        10.20 o                         
  21   1 -16         23.80         13.23         9.81 o                         
  23   1 -16         80.59         84.84        19.20 o                         
 -22   2 -16         13.85         56.55        13.78 o                         
 -20   2 -16         20.79         19.13        14.47 o                         
 -18   2 -16        275.37        292.69        43.73 o                         
 -16   2 -16        166.98        205.16        17.45 o                         
 -14   2 -16        249.65        252.11        18.53 o                         
 -12   2 -16       1224.61       1264.00        28.11 o                         
 -10   2 -16        399.77        374.25        14.98 o                         
  -8   2 -16        719.48        774.39        20.22 o                         
  -6   2 -16       5233.87       5559.55        76.49 o                         
  -4   2 -16        188.41        187.77        13.32 o                         
  -2   2 -16       5878.03       6299.86       259.21 o                         
   0   2 -16        777.94        768.26        27.38 o                         
   2   2 -16      27954.23      30306.46       189.57 o                         
   4   2 -16        271.85        274.02        15.97 o                         
   6   2 -16       2156.35       2323.51        53.16 o                         
   8   2 -16       4293.46       4100.24        78.28 o                         
  10   2 -16       5377.10       5311.81        96.21 o                         
  12   2 -16        337.07        328.14        26.27 o                         
  14   2 -16       3417.40       3147.15       172.95 o                         
  16   2 -16        959.37        968.44        50.55 o                         
  18   2 -16        614.12        659.16        43.54 o                         
  20   2 -16        691.83        703.76        49.61 o                         
  22   2 -16        413.76        413.90        60.18 o                         
  24   2 -16        200.83        264.14        50.99 o                         
 -21   3 -16        106.63        133.06        19.28 o                         
 -19   3 -16         43.14         44.17         9.78 o                         
 -17   3 -16        240.08        221.12        19.67 o                         
 -15   3 -16       1004.22        969.40        36.97 o                         
 -13   3 -16         56.34         52.47        11.46 o                         
 -11   3 -16         84.73         87.54        14.70 o                         
  -9   3 -16        119.30        142.96        16.00 o                         
  -7   3 -16        445.98        470.15        12.33 o                         
  -5   3 -16       2047.00       2109.61        35.56 o                         
  -3   3 -16        411.20        385.12        23.35 o                         
  -1   3 -16       5780.97       5810.87        66.29 o                         
   1   3 -16        161.92        195.74        13.29 o                         
   3   3 -16       1832.08       1931.85        24.59 o                         
   5   3 -16         65.35         82.41        13.09 o                         
   7   3 -16        341.41        319.34        20.03 o                         
   9   3 -16         26.78         20.84         6.68 o                         
  11   3 -16        225.46        237.77        21.21 o                         
  13   3 -16         77.66         57.75        13.78 o                         
  15   3 -16         41.08         46.88        11.94 o                         
  17   3 -16         42.04         60.02        28.48 o                         
  19   3 -16          8.76         -0.92        15.62 o                         
  21   3 -16          0.52          5.05        16.08 o                         
  23   3 -16         44.09         73.96        30.32 o                         
 -20   4 -16         36.60         45.59         9.93 o                         
 -18   4 -16          0.04          0.88         8.37 o                         
 -16   4 -16        122.97         95.76        16.56 o                         
 -14   4 -16        446.60        418.89        31.54 o                         
 -12   4 -16       1410.83       1332.97        53.88 o                         
 -10   4 -16        364.29        451.27        30.67 o                         
  -8   4 -16         72.89         46.78        10.88 o                         
  -6   4 -16       2247.84       2180.61        48.79 o                         
  -4   4 -16        932.91        920.17        23.52 o                         
  -2   4 -16         36.80         52.29         7.47 o                         
   0   4 -16        847.18        708.63        25.99 o                         
   2   4 -16        666.22        559.62        31.16 o                         
   4   4 -16       1569.46       1621.66        30.54 o                         
   6   4 -16        619.51        701.74        27.34 o                         
   8   4 -16       1123.45       1029.35        34.89 o                         
  10   4 -16        737.02        747.10        32.26 o                         
  12   4 -16       1174.92       1231.54        43.49 o                         
  14   4 -16        243.15        200.53        44.33 o                         
  16   4 -16        416.68        408.38        56.96 o                         
  18   4 -16        164.70        158.94        39.51 o                         
  20   4 -16         80.12         44.10        23.89 o                         
  22   4 -16         44.13         90.96        30.78 o                         
 -19   5 -16         48.25         45.20        39.51 o                         
 -17   5 -16         78.45         50.79        14.93 o                         
 -15   5 -16        133.27        127.99        20.14 o                         
 -13   5 -16        420.97        444.32        41.80 o                         
 -11   5 -16       1069.29       1034.72        49.99 o                         
  -9   5 -16        381.26        347.60        22.02 o                         
  -7   5 -16        492.29        557.37        26.84 o                         
  -5   5 -16        208.71        222.82        11.48 o                         
  -3   5 -16          4.70          5.62         3.25 o                         
  -1   5 -16       1643.63       1563.03        40.66 o                         
   1   5 -16        982.30        928.34        39.53 o                         
   3   5 -16        181.08        154.83        10.88 o                         
   5   5 -16        159.05        151.25         7.37 o                         
   7   5 -16       1112.15       1091.90        43.32 o                         
   9   5 -16         91.94        109.42        10.21 o                         
  11   5 -16        490.44        479.59        17.13 o                         
  13   5 -16        445.63        420.79        57.42 o                         
  15   5 -16        726.98        702.38        75.80 o                         
  17   5 -16         74.13        132.76        35.83 o                         
  19   5 -16        196.63        153.89        39.05 o                         
  21   5 -16         10.19         35.83        23.43 o                         
 -18   6 -16        101.73         97.79        22.74 o                         
 -16   6 -16         99.77         96.19        18.44 o                         
 -14   6 -16          4.37         -0.73         7.37 o                         
 -12   6 -16        532.93        543.33        29.60 o                         
 -10   6 -16        458.87        516.79        28.21 o                         
  -8   6 -16       2578.88       2622.27        61.74 o                         
  -6   6 -16        868.59        770.80        33.16 o                         
  -4   6 -16       2584.59       2545.24        57.95 o                         
  -2   6 -16        155.74        178.91        13.44 o                         
   0   6 -16       1660.58       1719.04        49.50 o                         
   2   6 -16         85.22         69.24         7.68 o                         
   4   6 -16         41.39         31.23         5.10 o                         
   6   6 -16        208.60        173.62         9.21 o                         
   8   6 -16       1064.52       1050.88        23.75 o                         
  10   6 -16        393.06        333.05        50.07 o                         
  12   6 -16       1865.81       1811.77       120.36 o                         
  14   6 -16        693.21        687.68        77.17 o                         
  16   6 -16        829.19        738.21        83.15 o                         
  18   6 -16          2.56          0.46        18.37 o                         
  20   6 -16         95.28         62.02        27.56 o                         
 -17   7 -16          2.33         -7.17        10.92 o                         
 -15   7 -16         16.52         25.56        11.85 o                         
 -13   7 -16         74.13         66.34        14.68 o                         
 -11   7 -16         38.55         45.31        14.22 o                         
  -9   7 -16        275.06        226.63        19.73 o                         
  -7   7 -16        327.57        334.44        23.55 o                         
  -5   7 -16        172.65        176.36        17.56 o                         
  -3   7 -16       1471.15       1360.46        47.29 o                         
  -1   7 -16        108.81        112.28        14.70 o                         
   1   7 -16        191.09        167.96        17.23 o                         
   3   7 -16         21.80         14.09         7.12 o                         
   5   7 -16         50.33         44.29         8.45 o                         
   7   7 -16        629.94        634.39        65.23 o                         
   9   7 -16        751.82        861.78        81.31 o                         
  11   7 -16        278.77        247.14        45.48 o                         
  13   7 -16         74.01         50.07        23.43 o                         
  15   7 -16         18.65         -0.92        14.24 o                         
  17   7 -16          2.89        -11.02        24.35 o                         
  19   7 -16          0.69         30.78        24.35 o                         
 -16   8 -16         25.70        530.26       354.87 o                         
 -14   8 -16        101.78         95.33        20.86 o                         
 -12   8 -16        167.39        165.66        25.65 o                         
 -10   8 -16         96.23         90.49        18.18 o                         
  -8   8 -16        217.42       1177.03       162.33 o                         
  -6   8 -16       1098.20        997.86        43.14 o                         
  -4   8 -16         31.60         17.98         9.54 o                         
  -2   8 -16         24.91         20.15         8.25 o                         
   0   8 -16       1249.71       1306.09        61.68 o                         
   2   8 -16       1761.56       1808.85        72.42 o                         
   4   8 -16         26.63         29.30        12.02 o                         
   6   8 -16        368.70        359.23        51.91 o                         
   8   8 -16        423.21        567.33        67.53 o                         
  10   8 -16        144.09        200.75        42.26 o                         
  12   8 -16        184.43        196.61        45.94 o                         
  14   8 -16        810.12        898.99        93.25 o                         
  16   8 -16        148.51        155.27        40.42 o                         
  18   8 -16         21.34         21.59        15.62 o                         
 -13   9 -16         28.53         38.99        14.06 o                         
 -11   9 -16          2.82         31.77        28.94 o                         
  -9   9 -16         98.08         93.26        33.99 o                         
  -7   9 -16         84.66         84.52        19.12 o                         
  -5   9 -16        210.59        178.26        19.99 o                         
  -3   9 -16         24.90         24.80         9.05 o                         
  -1   9 -16        698.48        687.09        47.81 o                         
   1   9 -16         99.66        139.74        22.35 o                         
   3   9 -16         53.22        108.65        20.13 o                         
   5   9 -16         37.17         56.29        16.02 o                         
   7   9 -16         65.34         70.92        17.77 o                         
   9   9 -16        370.79        405.17        61.10 o                         
  11   9 -16          4.91        -19.29        20.67 o                         
  13   9 -16        244.08        200.75        46.40 o                         
  15   9 -16         41.21         85.44        35.83 o                         
 -10  10 -16          3.81         -0.92        10.92 o                         
  -8  10 -16          2.60          2.33         8.58 o                         
  -6  10 -16         56.36         37.29        19.52 o                         
  -4  10 -16         15.02         15.09        10.35 o                         
  -2  10 -16        194.49        192.43        27.33 o                         
   0  10 -16        237.95        222.25        30.78 o                         
   2  10 -16          3.88          2.16        11.17 o                         
   4  10 -16         23.51          9.16        14.70 o                         
   6  10 -16         10.73          9.10         9.67 o                         
   8  10 -16        403.81        401.60        39.96 o                         
  10  10 -16         19.43         14.87        14.24 o                         
  12  10 -16         27.05         83.61        34.45 o                         
  14  10 -16          1.27          9.65        18.37 o                         
  -7  11 -16         25.09         16.35        21.36 o                         
  -5  11 -16         44.52         36.29        23.43 o                         
  -3  11 -16         75.52        103.36        33.99 o                         
  -1  11 -16          2.15         -8.27        18.37 o                         
   1  11 -16        164.07        186.96        43.18 o                         
   3  11 -16         42.60         29.27        13.21 o                         
   5  11 -16        102.86         95.54        22.06 o                         
   7  11 -16         64.86         38.03        15.09 o                         
   9  11 -16         15.68         10.43        10.62 o                         
 -21   1 -15         15.46         16.17        12.63 o                         
 -19   1 -15        154.78        174.93        20.21 o                         
 -17   1 -15        159.26        175.74        15.89 o                         
 -15   1 -15        306.76        299.70        16.16 o                         
 -13   1 -15        248.24        248.44        13.78 o                         
 -11   1 -15        361.73        351.43        15.49 o                         
  -9   1 -15       1000.62        991.74        24.10 o                         
  -7   1 -15       2541.13       2643.06        36.29 o                         
  -5   1 -15       2788.58       2734.14        46.12 o                         
  -3   1 -15        214.90        197.45        11.50 o                         
  -1   1 -15        447.14        462.23        16.00 o                         
   1   1 -15        803.96        864.74        18.12 o                         
   3   1 -15        505.55        484.24        12.54 o                         
   5   1 -15       1313.58       1334.37        38.25 o                         
   7   1 -15       1782.84       1858.89        50.15 o                         
   9   1 -15          6.29          5.65         4.38 o                         
  11   1 -15        382.37        407.74        28.52 o                         
  13   1 -15        124.48        122.73        17.46 o                         
  15   1 -15         58.19         43.20        10.38 o                         
  17   1 -15        154.42        164.45        22.69 o                         
  19   1 -15          6.51          8.36         9.81 o                         
  21   1 -15         23.45         10.01         8.97 o                         
  23   1 -15          2.02         11.71         7.92 o                         
  25   1 -15         44.02         38.59        21.59 o                         
 -22   2 -15        152.04        170.80        22.05 o                         
 -20   2 -15          7.49          2.26        10.80 o                         
 -18   2 -15       1214.26       1229.65        43.83 o                         
 -16   2 -15        590.07        564.32        28.32 o                         
 -14   2 -15         82.10         77.20        11.18 o                         
 -12   2 -15         29.76         23.28         4.67 o                         
 -10   2 -15        363.30        409.06        15.12 o                         
  -8   2 -15        418.85        375.39        15.61 o                         
  -6   2 -15       2274.23       2131.25        50.66 o                         
  -4   2 -15        459.43        472.76        20.01 o                         
  -2   2 -15      27599.12      27689.37       190.39 o                         
   0   2 -15       4521.07       4514.85        40.01 o                         
   2   2 -15       3899.66       3906.46        33.25 o                         
   4   2 -15        329.80        379.09        16.28 o                         
   6   2 -15      49989.16      51995.79       243.78 o                         
   8   2 -15       2334.75       2120.38        55.08 o                         
  10   2 -15       2933.54       3336.64        84.07 o                         
  12   2 -15        360.89        330.32        26.22 o                         
  14   2 -15       2853.62       2854.04        80.46 o                         
  16   2 -15        685.75        658.24        41.26 o                         
  18   2 -15        211.47        215.07        25.69 o                         
  20   2 -15        387.24        313.79        31.57 o                         
  22   2 -15        820.92        738.67        79.93 o                         
  24   2 -15          5.80         -3.22        17.00 o                         
 -21   3 -15         12.96         25.41        10.33 o                         
 -19   3 -15          6.89          5.40         7.28 o                         
 -17   3 -15        905.89        968.41        38.79 o                         
 -15   3 -15        434.82        668.72        73.04 o                         
 -13   3 -15        446.20        503.30        62.25 o                         
 -11   3 -15         10.00          7.48         6.61 o                         
  -9   3 -15        283.46        300.08        22.63 o                         
  -7   3 -15       3079.24       3183.78        69.20 o                         
  -5   3 -15         66.31         56.03         5.94 o                         
  -3   3 -15        530.18        498.13        17.93 o                         
  -1   3 -15       1282.47       1317.21        30.72 o                         
   1   3 -15      13263.26      13801.96       105.26 o                         
   3   3 -15       5955.17       6110.90        85.94 o                         
   5   3 -15       1462.42       1583.36        40.28 o                         
   7   3 -15        489.11        534.50        31.70 o                         
   9   3 -15        705.57        589.13        29.08 o                         
  11   3 -15         98.93        107.13        13.90 o                         
  13   3 -15        688.31        705.06        90.96 o                         
  15   3 -15          9.01         26.95         9.04 o                         
  17   3 -15        170.85        191.09        22.82 o                         
  19   3 -15         44.64         23.89        16.08 o                         
  21   3 -15          4.06          9.19        17.00 o                         
  23   3 -15         17.39         30.78        19.29 o                         
 -20   4 -15          0.01          0.12         6.05 o                         
 -18   4 -15        109.19         62.09        14.45 o                         
 -16   4 -15         33.00         43.97        12.83 o                         
 -14   4 -15        774.72        793.18        42.56 o                         
 -12   4 -15        498.86        485.84        32.23 o                         
 -10   4 -15       1401.24       1439.10        53.20 o                         
  -8   4 -15        515.82        498.42        30.56 o                         
  -6   4 -15        308.61        381.44        20.74 o                         
  -4   4 -15       2586.44       2526.85        48.60 o                         
  -2   4 -15       2349.90       2283.85        43.12 o                         
   0   4 -15       2249.53       2433.37        40.56 o                         
   2   4 -15       9685.56       9093.92       123.03 o                         
   4   4 -15       5150.37       5648.46        57.58 o                         
   6   4 -15       2948.13       2963.52        53.71 o                         
   8   4 -15         29.98         51.99         7.92 o                         
  10   4 -15        820.49        852.36        35.37 o                         
  12   4 -15       2426.27       2409.41        89.35 o                         
  14   4 -15          8.75          2.93         6.12 o                         
  16   4 -15        615.79        646.49        34.70 o                         
  18   4 -15        164.95        210.39        45.02 o                         
  20   4 -15        276.07        196.61        44.56 o                         
  22   4 -15         50.96          9.65        13.78 o                         
 -19   5 -15        131.07         71.76        15.83 o                         
 -17   5 -15          4.09         -0.08        12.63 o                         
 -15   5 -15         25.99         62.42        14.70 o                         
 -13   5 -15        416.48        389.90        31.67 o                         
 -11   5 -15        366.32        378.99        31.24 o                         
  -9   5 -15        164.56        167.03        14.86 o                         
  -7   5 -15        108.11        134.62        13.94 o                         
  -5   5 -15       1124.14       1077.83        24.46 o                         
  -3   5 -15        141.94        141.59        10.62 o                         
  -1   5 -15       2066.75       2024.19        45.40 o                         
   1   5 -15        153.13        160.06        13.71 o                         
   3   5 -15       6763.84       7011.33        70.83 o                         
   5   5 -15          0.58         49.13        17.64 o                         
   7   5 -15         66.30         66.89         5.77 o                         
   9   5 -15        137.11        130.92        23.89 o                         
  11   5 -15        357.41        404.71        52.37 o                         
  13   5 -15        241.32        244.85        44.56 o                         
  15   5 -15        574.41        596.73        70.28 o                         
  17   5 -15        136.91        118.52        35.37 o                         
  19   5 -15         18.83        110.25        35.83 o                         
  21   5 -15          1.94          0.00        13.32 o                         
 -18   6 -15         51.00         80.46        17.92 o                         
 -16   6 -15         21.16          7.27         8.50 o                         
 -14   6 -15         32.44         73.89        20.90 o                         
 -12   6 -15        107.03        720.47       173.64 o                         
 -10   6 -15        729.45        782.86        33.69 o                         
  -8   6 -15       2837.80       2832.92        62.80 o                         
  -6   6 -15       2092.61       5122.06       452.25 o                         
  -4   6 -15       2125.70       2016.58        39.77 o                         
  -2   6 -15       1228.12       1150.34        32.21 o                         
   0   6 -15        438.92        658.03        31.25 o                         
   2   6 -15        405.60        362.18        18.85 o                         
   4   6 -15        436.72        426.94        18.26 o                         
   6   6 -15        111.32        284.21        37.93 o                         
   8   6 -15        313.19        302.95        34.22 o                         
  10   6 -15        118.26        107.49        29.86 o                         
  12   6 -15       3332.21       3749.86       169.51 o                         
  14   6 -15        717.01        619.23        73.50 o                         
  16   6 -15       1573.29       1441.05       114.38 o                         
  18   6 -15        244.10        350.50        58.80 o                         
  20   6 -15          5.89         18.37        17.92 o                         
 -17   7 -15          9.34         22.84        15.85 o                         
 -15   7 -15          0.01         -6.57        10.34 o                         
 -13   7 -15         45.18         49.02        17.00 o                         
 -11   7 -15        177.24        199.58        18.91 o                         
  -9   7 -15        169.89        167.18        16.85 o                         
  -7   7 -15       2181.73       2153.23        58.04 o                         
  -5   7 -15        493.61        432.85        26.71 o                         
  -3   7 -15        765.99        702.71        33.96 o                         
  -1   7 -15       1790.10       1715.08        53.11 o                         
   1   7 -15        308.44        349.00        40.88 o                         
   3   7 -15       1078.48       1110.03        45.46 o                         
   5   7 -15         78.48         57.01         6.79 o                         
   7   7 -15        563.52        712.03        69.37 o                         
   9   7 -15        245.89        305.02        48.23 o                         
  11   7 -15        373.74        435.95        61.10 o                         
  13   7 -15        410.81        413.90        61.10 o                         
  15   7 -15         37.73         41.80        22.51 o                         
  17   7 -15         60.32         52.37        27.56 o                         
  19   7 -15         12.48         56.50        28.94 o                         
 -16   8 -15        244.34        229.08        31.44 o                         
 -14   8 -15         74.17         60.74        17.22 o                         
 -12   8 -15        172.69        175.55        27.56 o                         
 -10   8 -15        136.47        115.64        20.42 o                         
  -8   8 -15         50.48         36.41        10.10 o                         
  -6   8 -15        394.90        356.66        25.54 o                         
  -4   8 -15        502.38        593.65        33.23 o                         
  -2   8 -15        588.63        578.28        33.30 o                         
   0   8 -15        250.15        244.28        27.53 o                         
   2   8 -15       1064.80       1071.99        55.35 o                         
   4   8 -15         19.08         26.80        11.26 o                         
   6   8 -15         36.12         18.37        12.40 o                         
   8   8 -15         74.24         73.96        24.35 o                         
  10   8 -15        282.44        261.84        48.69 o                         
  12   8 -15        302.02        306.40        55.58 o                         
  14   8 -15        570.87        568.24        74.42 o                         
  16   8 -15         45.22         57.88        28.94 o                         
  18   8 -15         15.41         33.07        24.35 o                         
 -13   9 -15         68.75         40.01        15.00 o                         
 -11   9 -15         14.23         18.24        35.14 o                         
  -9   9 -15         32.13         51.45        17.69 o                         
  -7   9 -15        117.53        105.69        20.53 o                         
  -5   9 -15         63.08         53.29        11.52 o                         
  -3   9 -15         75.19         64.42        12.52 o                         
  -1   9 -15         20.91         22.16        11.45 o                         
   1   9 -15        283.91        295.95        31.57 o                         
   3   9 -15          1.43          5.61         9.65 o                         
   5   9 -15         95.38         76.45        45.25 o                         
   7   9 -15        158.55        170.04        25.01 o                         
   9   9 -15        193.24        260.43        50.07 o                         
  11   9 -15         36.86         16.08        15.16 o                         
  13   9 -15         55.75         51.45        26.64 o                         
  15   9 -15         81.90         58.80        31.70 o                         
  17   9 -15        128.52        120.82        40.42 o                         
 -12  10 -15         11.30         14.44        11.92 o                         
 -10  10 -15          0.89         32.28        12.92 o                         
  -8  10 -15         49.15         42.04        14.79 o                         
  -6  10 -15        132.09        121.29        23.95 o                         
  -4  10 -15        259.84        233.03        31.72 o                         
  -2  10 -15        100.37         92.01        19.23 o                         
   0  10 -15        528.61        520.82        44.05 o                         
   2  10 -15         23.25         18.99        11.59 o                         
   4  10 -15         28.00         12.27         9.87 o                         
   6  10 -15          4.75         -6.92        13.32 o                         
   8  10 -15        197.82        218.64        29.94 o                         
  10  10 -15        323.52        363.27        71.43 o                         
  12  10 -15         14.08         26.18        20.67 o                         
  14  10 -15         12.95        -25.27        25.27 o                         
  -7  11 -15         28.77          7.80        13.32 o                         
  -5  11 -15         46.01         19.29        18.37 o                         
  -3  11 -15         86.59        101.52        32.62 o                         
  -1  11 -15         45.08         62.93        25.27 o                         
   1  11 -15         63.09         72.58        26.64 o                         
   3  11 -15         92.79         97.65        22.38 o                         
   5  11 -15         14.19         17.23        10.07 o                         
   7  11 -15         31.78         23.99        27.79 o                         
   9  11 -15         21.23         10.00        10.69 o                         
   2  12 -15         30.25          5.97        17.92 o                         
 -22   0 -14        101.36         96.93        23.89 o                         
 -20   0 -14        505.66        566.87        50.99 o                         
 -18   0 -14        476.90        611.88        50.53 o                         
 -16   0 -14         39.31         42.94        10.49 o                         
 -12   0 -14       2808.18       3096.74        66.44 o                         
 -10   0 -14        603.66        688.78        29.19 o                         
  -8   0 -14       1351.47       1451.01        39.06 o                         
  -6   0 -14        351.40        417.46        19.09 o                         
  -4   0 -14      43538.98      42804.84       234.74 o                         
  -2   0 -14        266.91        253.11        16.54 o                         
   0   0 -14        597.94        997.76        31.70 o                         
   2   0 -14       3027.30       3046.35        43.29 o                         
   4   0 -14       8148.65       8095.72        75.64 o                         
   6   0 -14       5119.70       4785.75       106.57 o                         
   8   0 -14       1554.15       1806.71        73.50 o                         
  10   0 -14       1414.59       1370.31        69.82 o                         
  12   0 -14       3705.74       3558.76       121.73 o                         
  14   0 -14       4187.69       5670.50       163.54 o                         
  16   0 -14        949.76       1007.41        73.04 o                         
  18   0 -14       9745.35      10040.06       242.09 o                         
  20   0 -14        535.63        452.94        55.12 o                         
  22   0 -14          9.67         -5.51        18.83 o                         
  24   0 -14         14.28         26.18        16.54 o                         
 -21   1 -14         73.20        106.74        17.36 o                         
 -19   1 -14        141.11        152.04        18.83 o                         
 -17   1 -14        196.87        197.22        16.96 o                         
 -15   1 -14        868.77        881.54        26.99 o                         
 -13   1 -14         47.58         40.03         9.61 o                         
 -11   1 -14        173.96        152.06        10.36 o                         
  -9   1 -14         20.18         27.55         6.23 o                         
  -7   1 -14       6293.04       6687.51        59.53 o                         
  -5   1 -14       4613.42       4629.33        59.27 o                         
  -3   1 -14        329.74        298.96        13.73 o                         
  -1   1 -14       1365.93       1316.98        25.83 o                         
   1   1 -14       2379.48       2293.54        28.21 o                         
   3   1 -14       3171.80       3104.43        36.14 o                         
   5   1 -14        712.34        691.72        22.53 o                         
   7   1 -14       1105.09       1086.00        37.83 o                         
   9   1 -14        213.53        204.65        18.62 o                         
  11   1 -14        193.38        216.74        20.86 o                         
  13   1 -14        121.83        144.50        19.75 o                         
  15   1 -14        130.12        133.01        18.76 o                         
  17   1 -14         69.15         69.19        14.98 o                         
  19   1 -14         25.57         30.72        10.92 o                         
  21   1 -14         62.53         50.05        14.25 o                         
  23   1 -14          3.53         -3.67         9.39 o                         
  25   1 -14          4.50        -10.57        13.78 o                         
 -22   2 -14         47.76         29.04        10.55 o                         
 -20   2 -14         50.26         54.86        10.55 o                         
 -18   2 -14        374.27        408.24        25.31 o                         
 -16   2 -14        735.13        825.62        33.62 o                         
 -14   2 -14       3379.18       3575.92        65.83 o                         
 -12   2 -14         34.72         21.68         5.17 o                         
 -10   2 -14        171.57        164.89        10.66 o                         
  -8   2 -14       2280.55       2362.19        42.03 o                         
  -6   2 -14       1992.02       1882.45        46.79 o                         
  -4   2 -14      11600.45      12198.65       146.54 o                         
  -2   2 -14       3046.87       3320.16        56.89 o                         
   0   2 -14      12936.87      12367.89        64.50 o                         
   2   2 -14        322.35        332.00         9.35 o                         
   4   2 -14        439.78        464.63        18.17 o                         
   6   2 -14       7164.00       7573.25       213.38 o                         
   8   2 -14      19445.54      20008.75       166.78 o                         
  10   2 -14       9116.08      10016.18       188.57 o                         
  12   2 -14       1589.33       1572.24        55.73 o                         
  14   2 -14        911.30        857.56        47.77 o                         
  16   2 -14       1152.74       1071.06        52.09 o                         
  18   2 -14       1908.14       1865.15        71.96 o                         
  20   2 -14         74.78         51.39        13.26 o                         
  22   2 -14        178.19        144.24        35.37 o                         
  24   2 -14          2.23          9.19        12.86 o                         
 -21   3 -14         40.19         48.91        11.53 o                         
 -19   3 -14         81.71         80.50        12.19 o                         
 -17   3 -14       1002.37       1094.93        40.90 o                         
 -15   3 -14        113.01        132.84        21.13 o                         
 -13   3 -14        784.84        886.20        41.08 o                         
 -11   3 -14         36.32         44.71        10.37 o                         
  -9   3 -14       1302.84       1417.62        53.29 o                         
  -7   3 -14        139.93        187.71        22.74 o                         
  -5   3 -14         19.14         34.08         5.00 o                         
  -3   3 -14       2984.74       3007.69        42.01 o                         
  -1   3 -14       2173.60       2237.98        39.12 o                         
   1   3 -14       2371.05       2672.48        45.64 o                         
   3   3 -14       1563.47       1668.55        38.83 o                         
   5   3 -14        889.42        987.20        37.21 o                         
   7   3 -14         14.59         10.19         4.18 o                         
   9   3 -14        371.69        359.27        22.32 o                         
  11   3 -14        620.04        661.28        51.45 o                         
  13   3 -14        221.43        226.79        24.12 o                         
  15   3 -14        259.53        232.46        40.88 o                         
  17   3 -14        155.30        160.79        20.08 o                         
  19   3 -14          5.02          7.33         9.88 o                         
  21   3 -14          3.61         42.72        21.13 o                         
  23   3 -14         25.28         27.56        21.13 o                         
 -20   4 -14         19.35         26.45        12.93 o                         
 -18   4 -14         97.86         80.15        15.09 o                         
 -16   4 -14        177.96        200.98        33.53 o                         
 -14   4 -14       1072.25       1106.17        86.59 o                         
 -12   4 -14        363.05        391.99        28.58 o                         
 -10   4 -14        525.11        562.07        33.00 o                         
  -8   4 -14       2396.87       2306.95        63.94 o                         
  -6   4 -14       3604.51       3669.93        61.26 o                         
  -4   4 -14       5833.88       6111.87        72.27 o                         
  -2   4 -14       6494.95       6147.35        68.72 o                         
   0   4 -14       5630.82       6050.42        62.59 o                         
   2   4 -14       8772.70       8639.14        94.02 o                         
   4   4 -14        827.36        788.79        22.00 o                         
   6   4 -14       1811.70       1835.63        47.77 o                         
   8   4 -14        321.02        267.04        25.27 o                         
  10   4 -14       2018.65       2002.57        47.49 o                         
  12   4 -14       1241.97       1306.49        55.12 o                         
  14   4 -14        561.97        577.78        67.53 o                         
  16   4 -14       1441.75       1507.34        51.82 o                         
  18   4 -14        230.32        254.95        47.32 o                         
  20   4 -14        237.62        202.58        44.10 o                         
  22   4 -14         29.01         39.97        24.81 o                         
 -19   5 -14          3.49         -2.26         7.62 o                         
 -17   5 -14        101.73         88.29        17.00 o                         
 -15   5 -14         64.85         86.08        16.74 o                         
 -13   5 -14        372.60        384.66        30.82 o                         
 -11   5 -14        237.46        211.62        22.51 o                         
  -9   5 -14        361.20        360.50        21.60 o                         
  -7   5 -14       1883.25       1876.65        46.96 o                         
  -5   5 -14        264.68        246.80        11.35 o                         
  -3   5 -14        424.93        410.87        17.15 o                         
  -1   5 -14       2046.78       2032.48        39.99 o                         
   1   5 -14         12.08          4.10         4.18 o                         
   3   5 -14        880.59        848.50        24.57 o                         
   5   5 -14        260.37        246.22        11.00 o                         
   7   5 -14        451.62        454.90         9.87 o                         
   9   5 -14        640.49        549.87        57.88 o                         
  11   5 -14        251.77        282.06        44.56 o                         
  13   5 -14        331.30        325.24        51.45 o                         
  15   5 -14         15.84         -1.84        15.62 o                         
  17   5 -14         97.72        120.82        33.07 o                         
  19   5 -14         77.67         49.15        27.56 o                         
  21   5 -14          2.29         -6.43        15.62 o                         
  23   5 -14         15.93        -16.08        19.29 o                         
 -18   6 -14         51.06         62.19        14.79 o                         
 -16   6 -14         24.25         37.94        12.88 o                         
 -14   6 -14         84.55         67.30        15.38 o                         
 -12   6 -14        380.83        394.24        24.45 o                         
 -10   6 -14          2.65          7.72         6.29 o                         
  -8   6 -14        473.95        456.56        25.56 o                         
  -6   6 -14       1999.47       2074.88        52.48 o                         
  -4   6 -14         61.21         60.02         9.95 o                         
  -2   6 -14        142.73        117.09        10.54 o                         
   0   6 -14        263.03        298.37        20.41 o                         
   2   6 -14         51.46         48.46         7.32 o                         
   4   6 -14        127.22        126.78         9.96 o                         
   6   6 -14        327.22        294.60        13.37 o                         
   8   6 -14         82.38         74.22         7.45 o                         
  10   6 -14        160.23        170.43        35.37 o                         
  12   6 -14        959.34        980.76        88.20 o                         
  14   6 -14        163.23        107.03        31.70 o                         
  16   6 -14       1200.77       1139.25       100.60 o                         
  18   6 -14        573.73        616.94        78.55 o                         
  20   6 -14         42.48         56.96        27.10 o                         
  22   6 -14         44.81         18.83        18.83 o                         
 -17   7 -14        122.64        106.09        20.19 o                         
 -15   7 -14         18.24          7.38        13.09 o                         
 -13   7 -14         41.65         29.14        11.17 o                         
 -11   7 -14         31.89         31.64         8.53 o                         
  -9   7 -14         25.90          9.38         5.14 o                         
  -7   7 -14        753.47       3175.45       494.29 o                         
  -5   7 -14       2211.13       2190.41        58.07 o                         
  -3   7 -14        317.50        290.42        21.87 o                         
  -1   7 -14         43.30         54.26        10.56 o                         
   1   7 -14         82.50         76.25        14.61 o                         
   3   7 -14        226.39        200.99        18.56 o                         
   5   7 -14         39.07         40.63         5.78 o                         
   7   7 -14        147.14        375.77        52.37 o                         
   9   7 -14         80.87         76.26        25.72 o                         
  11   7 -14        671.25        544.82        68.45 o                         
  13   7 -14        363.84        341.77        54.67 o                         
  15   7 -14        152.70        174.10        43.64 o                         
  17   7 -14         50.78         54.67        28.02 o                         
  19   7 -14         72.92         92.79        32.16 o                         
 -16   8 -14        207.10        182.60        28.58 o                         
 -14   8 -14        147.15        159.25        25.61 o                         
 -12   8 -14        333.06        291.88        44.56 o                         
 -10   8 -14        373.18        355.18        35.05 o                         
  -8   8 -14        394.21        351.47        25.18 o                         
  -6   8 -14         88.98        128.26        15.79 o                         
  -4   8 -14        955.14        955.01        41.69 o                         
  -2   8 -14       1653.09       1594.30        54.21 o                         
   0   8 -14        593.30        646.52        42.97 o                         
   2   8 -14        722.19        725.32        45.64 o                         
   4   8 -14         17.69         15.62         9.93 o                         
   6   8 -14        487.36        507.15        61.56 o                         
   8   8 -14        221.57        211.77        39.97 o                         
  10   8 -14        298.16        215.91        43.18 o                         
  12   8 -14        681.22        615.56        75.34 o                         
  14   8 -14         12.14        -16.54        19.75 o                         
  16   8 -14         49.80        -17.00        24.35 o                         
  18   8 -14         77.93         70.28        28.94 o                         
 -15   9 -14          7.17         31.58        16.85 o                         
 -13   9 -14          5.45          8.26        22.74 o                         
 -11   9 -14          1.02         -6.92        14.24 o                         
  -9   9 -14         15.78         23.20        13.13 o                         
  -7   9 -14        147.08        135.25        23.41 o                         
  -5   9 -14        470.54        464.36        30.96 o                         
  -3   9 -14         27.85         22.29         7.97 o                         
  -1   9 -14        369.74        341.68        32.77 o                         
   1   9 -14         53.51         65.96        16.24 o                         
   3   9 -14         20.22          8.89        22.74 o                         
   5   9 -14         36.68         22.54        10.14 o                         
   7   9 -14        264.99        334.83        34.21 o                         
   9   9 -14         49.81         71.87        17.87 o                         
  11   9 -14         40.23         38.59        19.75 o                         
  13   9 -14         28.36         46.40        23.89 o                         
  15   9 -14         44.85         73.04        29.86 o                         
  17   9 -14         23.83         64.31        31.70 o                         
 -12  10 -14        251.35        336.19        39.72 o                         
 -10  10 -14         70.63        105.09        22.76 o                         
  -8  10 -14         66.30         95.46        20.99 o                         
  -6  10 -14        255.36        243.62        50.76 o                         
  -4  10 -14        164.96        212.69        46.40 o                         
  -2  10 -14        149.74        117.80        21.58 o                         
   0  10 -14         61.88         52.48        15.17 o                         
   2  10 -14         13.06          3.18         7.95 o                         
   4  10 -14        105.46        107.52        19.70 o                         
   6  10 -14         37.19         32.26        13.55 o                         
   8  10 -14        118.24        109.57        39.28 o                         
  10  10 -14         11.91          5.93        10.70 o                         
  12  10 -14        184.13        198.91        46.86 o                         
  14  10 -14         37.14         57.88        29.40 o                         
  -7  11 -14          8.42          9.43        45.71 o                         
  -5  11 -14         21.39          6.89        17.46 o                         
  -3  11 -14         46.60         87.28        31.24 o                         
  -1  11 -14         23.57         20.21        17.92 o                         
   1  11 -14         62.18         73.96        30.32 o                         
   3  11 -14         15.99          2.65        11.53 o                         
   5  11 -14          1.95          7.34        12.48 o                         
   7  11 -14          6.91          5.46        20.90 o                         
   9  11 -14         37.86         22.05        22.05 o                         
  11  11 -14         31.29         24.35        20.67 o                         
   0  12 -14         65.73         56.50        25.72 o                         
   2  12 -14         43.52         63.39        28.94 o                         
   4  12 -14          9.74        -20.21        22.97 o                         
 -23   1 -13         35.02         23.68        21.36 o                         
 -21   1 -13        111.72        120.32        23.89 o                         
 -19   1 -13         70.56         67.62        11.06 o                         
 -17   1 -13        502.49        584.08        28.31 o                         
 -15   1 -13        348.43        413.10        18.43 o                         
 -13   1 -13         23.34         31.82         5.80 o                         
 -11   1 -13        854.01        947.25        24.64 o                         
  -9   1 -13         41.99         57.34         5.86 o                         
  -7   1 -13       7193.08       7436.76        58.61 o                         
  -5   1 -13        943.44        969.11        23.20 o                         
  -3   1 -13       3973.26       3710.46        62.02 o                         
  -1   1 -13       1833.42       1747.56        34.91 o                         
   1   1 -13        379.76        372.02        11.02 o                         
   3   1 -13       3907.55       3942.08        66.45 o                         
   5   1 -13       1403.40       1411.43        31.25 o                         
   7   1 -13       1028.08        981.32        35.70 o                         
   9   1 -13        299.06        297.34        22.11 o                         
  11   1 -13        915.51        911.97        41.72 o                         
  13   1 -13         92.84         91.68        28.94 o                         
  15   1 -13        108.57        128.96        18.03 o                         
  17   1 -13         45.31         23.63         9.40 o                         
  19   1 -13         90.38         90.85        17.88 o                         
  21   1 -13         32.62         21.70        10.01 o                         
  23   1 -13          7.13         14.47         8.39 o                         
  25   1 -13          5.42          6.43        17.00 o                         
 -22   2 -13          4.05         22.71         9.81 o                         
 -20   2 -13          7.48         -3.53         5.82 o                         
 -18   2 -13        265.26        316.25        22.25 o                         
 -16   2 -13         28.99         21.61         7.35 o                         
 -14   2 -13       1091.31       1205.89        46.60 o                         
 -12   2 -13        178.89        147.49        10.21 o                         
 -10   2 -13         38.92         41.03         5.27 o                         
  -8   2 -13       2156.03       2320.07        35.70 o                         
  -6   2 -13       1132.48       1268.59        24.97 o                         
  -4   2 -13       5534.22       5749.05        99.22 o                         
  -2   2 -13       5065.37       5269.07        68.91 o                         
   0   2 -13       7229.10       6868.36        46.89 o                         
   2   2 -13       5199.50       5717.67        54.44 o                         
   4   2 -13       1288.77       1246.73        33.35 o                         
   6   2 -13      10106.15       9754.93       100.67 o                         
   8   2 -13       3636.34       3669.38       110.48 o                         
  10   2 -13        649.93        753.49        35.08 o                         
  12   2 -13       3202.99       3215.49        78.25 o                         
  14   2 -13       1010.46        990.52        56.96 o                         
  16   2 -13        108.34        112.67        17.32 o
[truncated: 666,712 more chars]
